# Supplementary material for: QTL Mapping of Seed Quality Traits Including Cooking Time, Flavor, and Texture in a Yellow Dry Bean (Phaseolus vulgaris L.) Population
Source: Front Plant Sci. 2021 Jun 22;12:670284. doi: 10.3389/fpls.2021.670284 (PMC8259628; doi:10.3389/fpls.2021.670284)
Supplement: Supplementary file 2 [file Data_Sheet_2.xlsx]

## Sheet: Information
QTL mapping of seed quality traits including cooking time, flavor, and texture in a yellow dry bean (Phaseolus vulgaris L.) population
Amber Bassett1, Dennis N. Katuuramu12, Qijian Song3, Karen Cichy14*
1 Department of Plant, Soil and Microbial Sciences, Michigan State University, East Lansing, MI
2 U.S. Vegetable Laboratory, USDA-ARS, Charleston, SC
3 Beltsville Agricultural Research Center, USDA-ARS, Beltsville, MD
4 Sugarbeet and Bean Research Unit, USDA-ARS, East Lansing, MI
*Corresponding Author: Phone: 517-353-0210; Email: karen.cichy@usda.gov
Genotype, Phenotype, Linkage Map, and QTL Results

## Sheet: Genotypes
SNP	Chr01_102332_A_G	Chr01_165260_C_T	Chr01_195654_G_A	Chr01_261012_G_A	Chr01_310010_G_A	Chr01_327968_A_G	Chr01_585665_G_A	Chr01_788180_G_A	Chr01_938616_C_T	Chr01_969299_G_A	Chr01_1009331_A_G	Chr01_1096681_A_G	Chr01_1146405_C_T	Chr01_1163901_G_A	Chr01_1274681_C_T	Chr01_1333499_A_C	Chr01_1390278_C_A	Chr01_1420363_T_C	Chr01_1588544_T_C	Chr01_1893567_C_T	Chr01_2114366_A_C	Chr01_2224874_T_G	Chr01_2287659_C_T	Chr01_2389325_G_T	Chr01_2559817_T_G	Chr01_2631298_C_T	Chr01_2795393_G_A	Chr01_2876668_T_C	Chr01_3015211_C_T	Chr01_3086594_G_A	Chr01_3518397_G_A	Chr01_3667757_G_A	Chr01_4604212_A_G	Chr01_4752147_A_G	Chr01_5111894_T_C	Chr01_5218294_A_C	Chr01_5533361_C_T	Chr01_5709326_G_A	Chr01_5873142_C_A	Chr01_5916144_T_C	Chr01_6070189_C_T	Chr01_6390628_C_T	Chr01_6756725_A_C	Chr01_34808164_T_C	Chr01_36146656_C_T	Chr01_37332232_A_G	Chr01_37358527_A_G	Chr01_37774313_C_A	Chr01_38200111_G_T
Chr	1	1	1	1	1	1	1	1	1	1	1	1	1	1	1	1	1	1	1	1	1	1	1	1	1	1	1	1	1	1	1	1	1	1	1	1	1	1	1	1	1	1	1	1	1	1	1	1	1
Pos	0	0.0970148	0.19403	0.389719	0.64352	0.64352	1.03645	1.13346	1.23048	1.32707	1.52105	1.81582	1.81582	1.91283	2.00942	2.20341	2.29876	2.39411	2.88086	3.16925	3.55535	3.93978	4.03513	4.32352	4.61442	4.8084	4.90985	5.01129	5.10746	5.3971	6.38716	8.37362	10.0155	12.2216	12.3182	12.5122	12.9034	13.1982	13.2956	13.3926	13.49	13.7848	14.7928	16.7887	16.8845	17.1729	17.2682	17.4597	17.5542
YY_001	AA	AA	AA	AA	AA	AA	AA	AA	AA	AA	AA	AA	AA	AA	AA	AA	AA	AA	AA	AA	AA	AA	AA	AA	AA	AA	-	AA	AA	AA	AA	AA	AA	AA	AA	AA	AA	AA	AA	AA	AA	AA	AA	AA	AA	AA	BB	BB	BB
YY_002	AA	AA	AA	AA	AA	AA	AA	AA	AA	AA	AA	AA	AA	AA	AA	AA	AA	AA	AA	AA	AA	AA	AA	AA	AA	AA	AA	AA	AA	AA	AA	AA	AA	AA	AA	AA	AA	AA	AA	AA	AA	AA	AA	AA	AA	AA	AA	AA	AA
YY_003	BB	BB	BB	BB	BB	BB	BB	BB	BB	BB	BB	BB	BB	BB	BB	BB	BB	BB	BB	BB	BB	BB	BB	BB	BB	BB	BB	BB	BB	BB	BB	BB	BB	AA	AA	AA	AA	AA	AA	AA	AA	AA	BB	AA	AA	AA	AA	AA	AA
YY_004	AA	AA	AA	AA	AA	AA	AA	AA	AA	AA	AA	AA	AA	AA	AA	AA	AA	AA	AA	AA	AA	AA	AA	AA	AA	AA	AA	AA	AA	AA	BB	BB	BB	BB	BB	BB	BB	BB	BB	BB	BB	BB	BB	BB	BB	AA	AA	AA	AA
YY_005	BB	BB	BB	BB	BB	BB	BB	BB	BB	BB	BB	BB	BB	BB	BB	BB	BB	BB	BB	BB	BB	AA	AA	AA	AA	AA	AA	AA	AA	AA	AA	AA	AA	AA	AA	AA	AA	AA	AA	AA	AA	AA	AA	AA	AA	AA	AA	AA	AA
YY_006	AA	AA	AA	AA	AA	AA	AA	AA	AA	AA	AA	AA	AA	AA	AA	AA	AA	AA	AA	AA	BB	BB	BB	BB	BB	BB	BB	BB	BB	BB	BB	BB	BB	BB	BB	BB	BB	BB	BB	BB	BB	BB	BB	BB	BB	BB	BB	BB	BB
YY_007	BB	BB	BB	BB	BB	BB	BB	BB	BB	BB	BB	BB	BB	BB	BB	BB	BB	BB	BB	BB	BB	BB	BB	BB	BB	BB	BB	BB	BB	BB	BB	BB	BB	BB	BB	BB	BB	BB	BB	BB	BB	BB	BB	BB	BB	BB	BB	BB	BB
YY_008	AA	AA	AA	AA	AA	AA	AA	AA	AA	AA	AA	AA	AA	AA	AA	AA	AA	AA	AA	AA	AA	AA	AA	AA	AA	AA	AA	AA	AA	AA	AA	BB	AA	BB	BB	BB	BB	BB	BB	BB	BB	BB	BB	BB	BB	BB	BB	BB	BB
YY_009	AA	-	-	-	BB	-	-	-	-	-	-	-	-	-	-	AA	AA	AA	AA	AA	AA	AA	AA	AA	AA	AA	AA	AA	AA	AA	AA	AA	AA	AA	AA	AA	AA	BB	BB	BB	BB	-	-	-	-	-	-	-	AA
YY_010	AA	AA	AA	AA	-	AA	AA	AA	AA	AA	AA	AA	AA	AA	AA	AA	AA	AA	AA	AA	AA	AA	AA	AA	AA	AA	AA	AA	AA	AA	AA	AA	AA	AA	AA	AA	BB	BB	BB	BB	BB	BB	BB	BB	BB	BB	BB	BB	BB
YY_011	AA	AA	AA	AA	AA	AA	AA	AA	AA	AA	AA	AA	AA	AA	AA	AA	AA	AA	AA	AA	AA	AA	AA	AA	AA	AA	AA	AA	AA	AA	AA	AA	AA	AA	AA	AA	AA	AA	AA	AA	AA	AA	AA	AA	AA	AA	AA	AA	AA
YY_012	BB	BB	BB	BB	BB	BB	AA	AA	AA	AA	AA	AA	AA	AA	AA	AA	AA	AA	AA	AA	AA	AA	AA	AA	AA	AA	-	AA	AA	AA	AA	AA	AA	AA	AA	AA	AA	AA	AA	AA	AA	AA	AA	AA	AA	AA	AA	AA	AA
YY_013	BB	BB	BB	BB	BB	BB	BB	BB	BB	BB	BB	BB	BB	BB	BB	BB	BB	BB	BB	BB	BB	BB	BB	BB	BB	BB	BB	BB	BB	BB	BB	BB	BB	BB	BB	BB	BB	BB	BB	BB	BB	BB	BB	BB	BB	BB	BB	BB	BB
YY_014	AA	AA	AA	AA	AA	AA	AA	AA	AA	AA	AA	AA	AA	AA	AA	AA	AA	AA	AA	AA	AA	AA	AA	AA	AA	AA	-	AA	AA	AA	AA	AA	AA	AA	AA	AA	AA	AA	AA	AA	AA	AA	AA	AA	AA	AA	AA	AA	AA
YY_015	AA	AA	AA	AA	AA	AA	AA	AA	AA	AA	AA	AA	AA	AA	AA	AA	AA	AA	AA	AA	AA	AA	AA	AA	AA	AA	AA	AA	AA	AA	AA	AA	AA	AA	AA	AA	AA	AA	AA	AA	AA	AA	AA	AA	AA	AA	AA	AA	AA
YY_016	AA	AA	AA	AA	-	AA	AA	AA	AA	AA	AA	AA	AA	AA	AA	AA	AA	AA	AA	AA	AA	AA	AA	AA	AA	BB	BB	BB	BB	BB	BB	BB	BB	BB	BB	BB	BB	BB	BB	BB	BB	BB	BB	BB	BB	BB	BB	BB	BB
YY_017	BB	BB	BB	BB	BB	BB	BB	BB	BB	BB	BB	BB	BB	BB	BB	BB	BB	BB	AA	AA	AA	AA	AA	AA	AA	AA	AA	AA	AA	AA	AA	AA	AA	AA	AA	AA	AA	AA	AA	AA	AA	BB	BB	BB	BB	BB	BB	BB	BB
YY_018	BB	BB	BB	BB	BB	BB	BB	BB	BB	BB	BB	BB	BB	BB	BB	BB	BB	BB	BB	BB	BB	BB	BB	BB	BB	BB	BB	BB	BB	BB	BB	BB	BB	BB	BB	BB	BB	BB	BB	BB	BB	BB	BB	BB	BB	BB	BB	BB	BB
YY_019	BB	BB	BB	BB	BB	BB	BB	BB	BB	BB	BB	BB	BB	BB	BB	BB	BB	BB	BB	BB	BB	BB	BB	BB	BB	BB	BB	BB	BB	BB	BB	BB	BB	BB	BB	BB	BB	BB	BB	BB	BB	BB	BB	BB	BB	BB	BB	AA	AA
YY_020	AA	AA	AA	AA	AA	AA	AA	AA	AA	AA	AA	AA	AA	AA	AA	AA	AA	AA	AA	AA	AA	AA	AA	AA	AA	AA	AA	AA	AA	AA	AA	AA	AA	AA	AA	AA	AA	AA	AA	AA	AA	AA	AA	AA	AA	AA	AA	AA	AA
YY_021	AA	AA	AA	AA	AA	AA	AA	AA	AA	AA	AA	AA	AA	AA	AA	AA	AA	AA	AA	AA	AA	AA	AA	AA	AA	AA	AA	AA	AA	AA	AA	AA	AA	AA	AA	AA	AA	AA	AA	AA	AA	AA	AA	-	-	-	-	-	-
YY_022	BB	BB	BB	BB	BB	BB	BB	BB	BB	BB	BB	BB	BB	BB	BB	BB	BB	BB	BB	BB	BB	BB	BB	BB	BB	BB	BB	BB	BB	BB	BB	BB	BB	BB	BB	BB	BB	BB	BB	BB	BB	BB	BB	BB	BB	BB	BB	BB	BB
YY_023	AA	AA	AA	AA	AA	AA	AA	AA	AA	AA	AA	AA	AA	AA	AA	AA	AA	AA	AA	AA	AA	AA	AA	AA	AA	AA	AA	AA	AA	AA	BB	BB	BB	BB	BB	BB	BB	BB	BB	BB	BB	BB	BB	BB	BB	BB	BB	BB	BB
YY_024	BB	BB	BB	BB	BB	BB	BB	BB	BB	BB	BB	BB	BB	BB	BB	BB	BB	BB	BB	BB	BB	BB	BB	BB	BB	BB	BB	BB	BB	BB	BB	BB	BB	BB	BB	BB	BB	BB	BB	BB	BB	BB	BB	AA	AA	AA	AA	AA	AA
YY_025	AA	AA	AA	AA	AA	AA	AA	AA	AA	AA	AA	AA	AA	AA	AA	AA	AA	AA	AA	AA	AA	AA	AA	AA	AA	AA	AA	AA	AA	AA	AA	BB	AA	BB	BB	BB	BB	BB	BB	BB	BB	BB	BB	BB	BB	BB	BB	BB	BB
YY_026	AA	AA	AA	BB	BB	BB	BB	BB	BB	BB	BB	BB	BB	BB	BB	BB	BB	BB	BB	BB	BB	BB	BB	BB	BB	BB	BB	BB	BB	BB	BB	BB	BB	BB	BB	BB	BB	BB	BB	BB	BB	BB	BB	BB	BB	BB	BB	BB	BB
YY_027	BB	BB	BB	BB	BB	BB	BB	BB	BB	BB	BB	BB	BB	BB	BB	BB	BB	BB	BB	BB	BB	BB	BB	BB	BB	BB	BB	BB	BB	BB	BB	BB	BB	BB	BB	BB	BB	BB	BB	BB	BB	BB	BB	BB	BB	BB	BB	BB	BB
YY_028	BB	BB	BB	BB	BB	BB	BB	BB	BB	BB	BB	BB	BB	BB	BB	BB	BB	BB	BB	BB	BB	BB	BB	BB	BB	BB	BB	BB	BB	BB	BB	BB	BB	BB	BB	BB	BB	BB	BB	BB	BB	BB	AA	AA	AA	AA	AA	AA	AA
YY_029	AA	AA	AA	AA	AA	AA	AA	AA	AA	AA	AA	AA	AA	AA	AA	AA	AA	AA	AA	AA	AA	AA	AA	AA	AA	AA	AA	AA	AA	AA	AA	AA	AA	AA	AA	AA	AA	AA	AA	AA	AA	AA	AA	AA	AA	AA	AA	AA	AA
YY_030	AA	AA	AA	AA	AA	AA	AA	AA	AA	AA	AA	AA	AA	AA	AA	AA	AA	AA	AA	AA	AA	AA	AA	AA	AA	AA	AA	AA	AA	AA	AA	AA	AA	AA	AA	AA	AA	AA	AA	AA	AA	AA	AA	AA	AA	AA	AA	AA	AA
YY_031	AA	AA	AA	AA	AA	AA	AA	AA	AA	AA	AA	AA	AA	AA	AA	AA	AA	AA	AA	AA	AA	AA	AA	AA	BB	BB	BB	BB	BB	BB	BB	BB	BB	BB	BB	BB	BB	BB	BB	BB	BB	BB	BB	BB	BB	BB	BB	BB	BB
YY_032	AA	AA	AA	AA	AA	AA	AA	AA	AA	AA	AA	AA	AA	AA	AA	AA	AA	AA	AA	AA	AA	AA	AA	AA	AA	AA	AA	AA	AA	AA	AA	AA	AA	AA	AA	AA	AA	AA	AA	AA	AA	AA	AA	AA	AA	AA	AA	AA	AA
YY_033	BB	BB	BB	BB	BB	BB	BB	BB	BB	BB	BB	BB	BB	BB	BB	BB	BB	BB	BB	BB	BB	BB	BB	BB	BB	BB	BB	BB	BB	BB	BB	BB	BB	BB	BB	BB	BB	BB	BB	BB	BB	BB	BB	BB	BB	BB	BB	BB	BB
YY_034	AA	AA	AA	AA	AA	AA	AA	AA	AA	AA	AA	AA	AA	AA	AA	AA	AA	AA	AA	AA	AA	AA	AA	AA	AA	AA	AA	AA	AA	AA	AA	AA	AA	AA	AA	AA	AA	AA	AA	AA	AA	AA	AA	AA	AA	AA	AA	AA	AA
YY_035	AA	AA	AA	AA	AA	AA	AA	AA	AA	AA	AA	AA	AA	AA	AA	AA	AA	AA	AA	AA	AA	AA	AA	AA	AA	AA	AA	AA	AA	AA	AA	-	AA	-	-	-	-	-	-	-	-	-	-	-	-	-	-	BB	BB
YY_036	BB	BB	BB	BB	BB	BB	BB	BB	BB	BB	BB	BB	BB	BB	BB	BB	BB	BB	BB	BB	BB	BB	BB	BB	BB	BB	BB	BB	BB	BB	BB	BB	BB	BB	BB	BB	BB	BB	BB	BB	BB	BB	BB	BB	BB	BB	BB	BB	BB
YY_037	BB	BB	BB	BB	BB	BB	BB	BB	BB	BB	BB	BB	BB	BB	BB	BB	BB	BB	BB	BB	BB	BB	BB	BB	BB	BB	BB	BB	BB	BB	BB	BB	BB	BB	BB	BB	BB	AA	AA	AA	AA	AA	AA	AA	AA	AA	AA	AA	AA
YY_038	AA	AA	AA	AA	AA	AA	AA	AA	AA	AA	AA	AA	AA	AA	AA	AA	AA	AA	AA	AA	AA	AA	AA	AA	AA	BB	BB	BB	BB	BB	BB	BB	BB	BB	BB	BB	BB	BB	BB	BB	BB	BB	BB	BB	BB	BB	BB	BB	BB
YY_039	AA	AA	AA	AA	AA	AA	AA	AA	AA	AA	AA	AA	AA	AA	AA	AA	AA	AA	AA	AA	AA	AA	AA	AA	AA	AA	AA	AA	AA	AA	AA	AA	AA	AA	AA	AA	AA	AA	AA	AA	AA	AA	AA	AA	AA	AA	AA	AA	AA
YY_040	BB	BB	BB	BB	BB	BB	BB	BB	BB	BB	BB	BB	BB	BB	BB	BB	BB	BB	BB	BB	AA	AA	AA	AA	AA	AA	AA	AA	AA	AA	AA	AA	AA	BB	BB	BB	BB	BB	BB	BB	BB	BB	BB	BB	BB	BB	BB	BB	BB
YY_041	BB	BB	BB	BB	BB	BB	BB	BB	BB	BB	BB	BB	BB	BB	BB	BB	BB	BB	BB	BB	BB	BB	BB	BB	BB	BB	BB	BB	BB	BB	AA	AA	AA	AA	AA	AA	AA	AA	AA	AA	AA	AA	AA	AA	AA	AA	AA	AA	AA
YY_042	AA	AA	AA	AA	AA	AA	AA	AA	AA	AA	AA	AA	AA	AA	AA	AA	AA	AA	AA	AA	AA	AA	AA	AA	AA	AA	-	AA	AA	AA	AA	AA	AA	AA	AA	AA	BB	BB	BB	BB	BB	BB	BB	BB	BB	BB	BB	BB	BB
YY_043	BB	BB	BB	BB	BB	BB	BB	BB	BB	BB	BB	BB	BB	BB	BB	BB	BB	BB	BB	BB	BB	BB	BB	BB	BB	BB	BB	BB	BB	BB	BB	BB	BB	BB	BB	BB	BB	BB	BB	BB	BB	BB	BB	BB	BB	BB	BB	BB	BB
YY_044	BB	BB	BB	BB	BB	BB	BB	BB	BB	BB	BB	BB	BB	BB	BB	BB	BB	BB	BB	BB	BB	AA	AA	AA	AA	AA	BB	BB	BB	BB	BB	BB	BB	BB	BB	BB	BB	BB	BB	BB	BB	BB	BB	BB	BB	BB	BB	BB	BB
YY_045	AA	AA	AA	AA	AA	AA	AA	AA	AA	AA	AA	AA	AA	AA	AA	AA	AA	AA	AA	AA	AA	AA	AA	AA	AA	AA	AA	AA	AA	AA	AA	AA	AA	AA	AA	AA	AA	AA	AA	AA	AA	AA	AA	AA	AA	AA	AA	AA	AA
YY_046	AA	AA	AA	AA	-	AA	AA	AA	AA	AA	AA	AA	AA	AA	AA	AA	AA	AA	AA	AA	AA	AA	AA	AA	AA	AA	AA	AA	AA	AA	AA	AA	AA	AA	AA	AA	AA	AA	AA	AA	AA	AA	AA	BB	BB	BB	BB	BB	BB
YY_047	BB	BB	BB	BB	BB	BB	BB	BB	BB	BB	BB	BB	BB	BB	BB	BB	BB	BB	BB	BB	BB	BB	BB	BB	BB	BB	BB	BB	BB	BB	BB	BB	BB	BB	BB	BB	BB	BB	BB	BB	BB	BB	BB	BB	BB	BB	BB	BB	BB
YY_048	BB	BB	BB	BB	BB	BB	BB	BB	BB	BB	BB	BB	BB	BB	BB	BB	BB	BB	BB	BB	BB	BB	BB	BB	BB	BB	BB	BB	BB	AA	AA	AA	AA	AA	AA	AA	AA	AA	AA	AA	AA	AA	AA	AA	AA	AA	AA	AA	AA
YY_049	BB	BB	BB	BB	BB	BB	BB	BB	BB	BB	BB	BB	BB	BB	BB	BB	BB	BB	BB	BB	BB	BB	BB	BB	BB	BB	BB	BB	BB	BB	BB	BB	BB	BB	BB	BB	BB	BB	BB	BB	BB	BB	BB	BB	BB	BB	BB	AA	AA
YY_050	BB	BB	BB	BB	AA	AA	AA	AA	AA	AA	AA	AA	AA	AA	AA	AA	AA	AA	AA	AA	AA	AA	AA	AA	AA	AA	-	AA	AA	AA	AA	AA	AA	AA	AA	AA	AA	AA	AA	AA	AA	AA	AA	AA	AA	AA	AA	AA	AA
YY_051	AA	AA	AA	AA	AA	AA	AA	AA	AA	AA	AA	AA	AA	AA	AA	AA	AA	AA	AA	AA	AA	AA	AA	AA	AA	AA	AA	AA	AA	AA	AA	AA	AA	AA	AA	AA	AA	AA	AA	AA	AA	AA	AA	BB	BB	BB	BB	BB	BB
YY_052	AA	AA	AA	AA	AA	AA	AA	AA	AA	AA	AA	AA	AA	AA	AA	AA	AA	AA	AA	AA	AA	AA	AA	AA	AA	AA	AA	AA	AA	AA	AA	AA	AA	AA	AA	AA	AA	AA	AA	AA	AA	BB	BB	BB	BB	BB	BB	BB	BB
YY_053	AA	AA	AA	AA	AA	AA	AA	AA	AA	AA	AA	AA	AA	AA	AA	AA	AA	AA	AA	AA	AA	AA	AA	AA	AA	AA	AA	AA	AA	AA	AA	AA	AA	AA	AA	AA	AA	AA	AA	AA	AA	AA	AA	AA	AA	AA	AA	AA	AA
YY_054	BB	BB	BB	BB	BB	BB	BB	BB	BB	BB	BB	BB	BB	BB	BB	BB	BB	BB	BB	BB	BB	BB	BB	BB	BB	BB	BB	BB	BB	BB	BB	BB	BB	BB	BB	BB	BB	BB	BB	BB	BB	BB	BB	BB	BB	BB	BB	BB	BB
YY_055	BB	BB	BB	BB	BB	BB	BB	BB	BB	BB	BB	BB	BB	BB	BB	BB	BB	BB	BB	BB	BB	BB	BB	BB	BB	BB	BB	BB	BB	BB	BB	BB	BB	BB	BB	BB	BB	BB	BB	BB	BB	BB	BB	BB	BB	BB	BB	BB	BB
YY_056	BB	BB	BB	BB	BB	BB	BB	BB	BB	BB	BB	BB	BB	BB	BB	BB	BB	BB	BB	BB	BB	BB	BB	BB	BB	BB	BB	BB	BB	BB	BB	BB	BB	BB	BB	BB	BB	BB	BB	BB	BB	BB	BB	BB	BB	BB	BB	BB	BB
YY_057	BB	BB	BB	BB	BB	BB	BB	BB	BB	BB	BB	BB	BB	BB	BB	BB	BB	BB	BB	BB	AA	AA	AA	AA	AA	AA	AA	AA	AA	AA	AA	AA	AA	AA	AA	AA	AA	AA	AA	AA	AA	AA	AA	AA	AA	AA	AA	AA	AA
YY_058	AA	AA	AA	AA	AA	AA	AA	AA	AA	AA	AA	AA	AA	AA	AA	AA	AA	AA	AA	AA	AA	AA	AA	AA	AA	AA	AA	AA	AA	AA	AA	AA	AA	AA	AA	AA	AA	AA	AA	AA	AA	AA	AA	AA	AA	AA	AA	AA	AA
YY_059	AA	AA	AA	AA	AA	AA	AA	AA	AA	AA	AA	AA	AA	AA	AA	AA	AA	AA	AA	AA	AA	AA	AA	AA	AA	AA	AA	AA	AA	AA	AA	AA	AA	AA	AA	AA	AA	AA	AA	AA	AA	AA	AA	AA	AA	AA	AA	AA	AA
YY_060	AA	-	-	-	BB	-	-	-	-	-	-	-	-	-	-	-	-	-	-	-	-	-	-	-	-	-	-	-	-	-	AA	AA	AA	AA	AA	AA	AA	AA	AA	AA	AA	AA	AA	AA	AA	AA	AA	AA	AA
YY_061	AA	AA	AA	AA	AA	AA	AA	AA	AA	AA	AA	AA	AA	AA	AA	AA	AA	AA	AA	AA	AA	AA	AA	AA	AA	AA	AA	AA	AA	AA	AA	AA	AA	AA	AA	AA	AA	AA	AA	AA	AA	AA	AA	AA	AA	BB	BB	BB	BB
YY_062	AA	AA	AA	AA	AA	AA	AA	AA	AA	AA	AA	AA	AA	AA	AA	AA	AA	AA	AA	AA	AA	AA	AA	BB	BB	BB	BB	BB	BB	BB	BB	BB	BB	BB	BB	BB	BB	BB	BB	BB	BB	BB	BB	AA	AA	AA	AA	AA	AA
YY_063	AA	AA	AA	AA	AA	AA	AA	AA	AA	AA	AA	AA	AA	AA	AA	AA	AA	AA	AA	AA	AA	AA	AA	AA	AA	AA	AA	AA	AA	AA	AA	AA	AA	AA	AA	AA	AA	AA	AA	AA	AA	AA	AA	AA	AA	AA	AA	AA	AA
YY_064	AA	AA	AA	AA	AA	AA	AA	AA	AA	AA	AA	AA	AA	AA	AA	AA	AA	AA	AA	AA	AA	AA	AA	AA	AA	AA	AA	AA	AA	AA	AA	AA	AA	AA	AA	AA	AA	AA	AA	AA	AA	AA	AA	AA	AA	AA	AA	AA	AA
YY_065	BB	BB	BB	BB	BB	BB	BB	BB	AA	AA	AA	AA	AA	AA	AA	AA	AA	AA	AA	AA	AA	AA	AA	AA	AA	AA	AA	AA	AA	AA	AA	AA	AA	AA	AA	AA	AA	AA	AA	AA	AA	AA	AA	AA	AA	AA	AA	AA	AA
YY_066	AA	AA	AA	AA	AA	AA	AA	AA	AA	AA	AA	AA	AA	AA	AA	AA	AA	AA	AA	AA	AA	AA	AA	AA	AA	AA	AA	AA	AA	AA	AA	AA	AA	AA	AA	AA	AA	AA	AA	AA	AA	AA	AA	AA	AA	AA	AA	AA	AA
YY_067	AA	AA	AA	AA	AA	AA	AA	AA	AA	AA	BB	BB	BB	BB	BB	BB	BB	BB	BB	BB	BB	BB	BB	BB	BB	BB	BB	BB	BB	BB	BB	BB	BB	BB	BB	BB	AA	AA	AA	AA	AA	AA	AA	AA	AA	AA	AA	AA	AA
YY_068	AA	AA	AA	AA	AA	AA	AA	AA	AA	AA	AA	AA	AA	AA	AA	AA	AA	AA	AA	AA	AA	AA	AA	AA	AA	AA	AA	AA	AA	AA	AA	AA	AA	AA	AA	AA	AA	AA	AA	AA	AA	AA	AA	AA	AA	AA	AA	AA	AA
YY_069	BB	BB	AA	AA	AA	AA	AA	AA	AA	AA	AA	AA	AA	AA	AA	AA	AA	AA	AA	AA	AA	AA	AA	AA	AA	AA	AA	AA	AA	AA	BB	BB	BB	BB	BB	BB	BB	BB	BB	BB	BB	BB	AA	AA	AA	AA	AA	AA	AA
YY_070	BB	BB	BB	BB	BB	BB	BB	BB	BB	BB	BB	BB	BB	BB	BB	AA	AA	AA	AA	AA	AA	AA	AA	AA	AA	AA	AA	AA	AA	AA	AA	AA	AA	AA	AA	AA	AA	AA	AA	AA	AA	AA	AA	BB	BB	BB	BB	BB	BB
YY_071	BB	BB	BB	BB	BB	BB	BB	BB	BB	BB	BB	BB	BB	BB	BB	BB	BB	BB	BB	BB	BB	BB	BB	BB	BB	BB	BB	BB	BB	BB	BB	BB	BB	AA	AA	AA	AA	AA	AA	AA	AA	AA	AA	AA	AA	AA	AA	AA	AA
YY_072	AA	AA	AA	AA	AA	AA	AA	AA	AA	AA	AA	AA	AA	AA	AA	AA	AA	AA	AA	AA	AA	AA	AA	AA	AA	AA	AA	AA	AA	AA	AA	AA	AA	AA	AA	AA	AA	AA	AA	AA	AA	AA	AA	BB	BB	BB	BB	BB	BB
YY_073	AA	AA	AA	AA	AA	AA	AA	AA	AA	AA	AA	AA	AA	AA	AA	AA	AA	AA	AA	AA	AA	AA	AA	AA	AA	AA	AA	AA	AA	AA	AA	AA	AA	AA	AA	AA	AA	AA	AA	AA	AA	AA	AA	AA	AA	AA	AA	AA	AA
YY_074	AA	AA	AA	AA	AA	AA	AA	BB	BB	AA	AA	AA	AA	AA	AA	AA	AA	AA	AA	AA	AA	AA	AA	AA	AA	AA	AA	AA	AA	AA	AA	AA	AA	AA	AA	AA	AA	AA	AA	AA	AA	AA	AA	AA	AA	AA	AA	AA	AA
YY_075	AA	AA	AA	AA	AA	AA	AA	AA	AA	AA	AA	AA	AA	AA	AA	AA	AA	AA	AA	AA	AA	AA	AA	AA	AA	AA	AA	AA	AA	AA	AA	AA	AA	AA	AA	AA	AA	AA	AA	AA	AA	AA	AA	AA	AA	AA	AA	AA	AA
YY_076	BB	BB	BB	BB	BB	BB	BB	BB	BB	BB	BB	BB	BB	BB	BB	BB	BB	BB	BB	BB	BB	BB	BB	BB	BB	BB	BB	BB	BB	BB	BB	BB	BB	BB	BB	BB	BB	BB	BB	BB	BB	BB	BB	BB	BB	BB	BB	BB	BB
YY_077	AA	AA	AA	AA	AA	AA	AA	AA	AA	AA	AA	AA	AA	AA	AA	AA	AA	AA	AA	AA	AA	AA	AA	AA	AA	AA	AA	AA	AA	AA	AA	AA	AA	AA	AA	AA	AA	AA	AA	AA	AA	AA	AA	AA	AA	AA	AA	AA	AA
YY_078	AA	AA	AA	AA	AA	AA	AA	AA	AA	AA	BB	BB	BB	BB	BB	BB	BB	BB	BB	BB	BB	BB	BB	BB	BB	BB	BB	BB	BB	BB	AA	AA	AA	AA	AA	AA	AA	AA	AA	AA	AA	AA	AA	AA	AA	AA	AA	AA	AA
YY_079	AA	AA	AA	AA	AA	AA	AA	AA	AA	AA	AA	AA	AA	AA	AA	AA	AA	AA	AA	AA	AA	AA	AA	AA	AA	AA	AA	AA	AA	AA	AA	AA	AA	AA	AA	AA	AA	AA	AA	AA	AA	AA	AA	AA	AA	AA	AA	AA	AA
YY_080	AA	AA	AA	AA	AA	AA	AA	AA	AA	AA	AA	AA	AA	AA	BB	BB	BB	BB	BB	BB	BB	BB	BB	BB	BB	BB	BB	BB	BB	BB	BB	-	BB	-	-	-	-	AA	AA	AA	AA	AA	AA	AA	AA	AA	AA	AA	AA
YY_081	AA	AA	AA	AA	AA	AA	AA	AA	AA	AA	AA	AA	AA	AA	AA	AA	AA	AA	AA	AA	AA	AA	AA	AA	AA	AA	-	AA	AA	AA	AA	AA	AA	BB	BB	BB	BB	BB	BB	BB	BB	BB	BB	AA	AA	AA	AA	AA	AA
YY_082	BB	BB	BB	BB	BB	BB	BB	BB	BB	BB	BB	BB	BB	BB	BB	BB	BB	BB	BB	BB	BB	BB	BB	BB	BB	BB	BB	BB	BB	BB	BB	AA	BB	AA	AA	AA	AA	AA	AA	AA	AA	AA	AA	AA	AA	AA	AA	AA	AA
YY_083	AA	AA	AA	AA	-	AA	AA	AA	AA	AA	AA	AA	AA	AA	AA	AA	AA	AA	AA	AA	AA	AA	AA	AA	AA	AA	AA	AA	AA	AA	AA	AA	AA	AA	AA	AA	AA	AA	AA	AA	AA	AA	AA	AA	AA	AA	AA	AA	AA
YY_084	AA	AA	AA	AA	AA	AA	AA	AA	AA	AA	AA	AA	AA	AA	AA	AA	AA	AA	AA	AA	AA	AA	AA	AA	AA	AA	AA	AA	AA	AA	AA	AA	AA	AA	AA	AA	AA	AA	AA	AA	AA	AA	AA	AA	AA	AA	AA	AA	AA
YY_085	BB	BB	BB	BB	BB	BB	BB	BB	BB	BB	BB	BB	BB	BB	BB	BB	BB	BB	BB	BB	BB	BB	BB	BB	BB	BB	BB	BB	BB	BB	BB	BB	BB	BB	BB	BB	BB	BB	BB	BB	BB	BB	AA	-	-	-	-	-	-
YY_086	BB	BB	BB	BB	BB	BB	BB	BB	BB	BB	BB	BB	BB	BB	BB	BB	BB	BB	BB	BB	BB	BB	BB	BB	BB	BB	BB	BB	BB	BB	BB	BB	BB	BB	BB	BB	BB	BB	BB	BB	BB	BB	BB	BB	BB	BB	BB	BB	BB
YY_087	BB	BB	BB	BB	BB	BB	BB	BB	BB	BB	BB	BB	BB	BB	BB	BB	BB	BB	BB	BB	BB	BB	BB	BB	BB	BB	BB	BB	BB	BB	BB	BB	BB	BB	BB	BB	BB	BB	BB	BB	BB	BB	AA	AA	AA	AA	AA	AA	AA
YY_088	AA	AA	AA	AA	AA	AA	AA	AA	AA	AA	AA	AA	AA	AA	AA	AA	AA	AA	AA	AA	AA	AA	AA	AA	AA	AA	AA	AA	AA	AA	AA	AA	AA	AA	AA	AA	AA	AA	AA	AA	AA	AA	AA	BB	BB	BB	BB	BB	BB
YY_089	AA	AA	AA	AA	AA	AA	AA	AA	AA	AA	AA	AA	AA	AA	AA	AA	AA	AA	AA	AA	AA	AA	AA	AA	AA	AA	AA	AA	AA	AA	AA	AA	AA	AA	AA	AA	AA	AA	AA	AA	AA	AA	AA	AA	AA	AA	AA	AA	AA
YY_090	AA	AA	AA	AA	AA	AA	AA	AA	AA	AA	AA	AA	AA	AA	AA	AA	AA	AA	AA	AA	AA	AA	AA	AA	AA	AA	AA	AA	AA	AA	AA	AA	AA	AA	AA	AA	AA	AA	AA	AA	AA	AA	AA	AA	AA	AA	AA	AA	AA
YY_092	BB	BB	BB	BB	BB	BB	BB	BB	BB	BB	BB	BB	BB	BB	BB	BB	BB	BB	BB	BB	BB	BB	BB	BB	BB	BB	BB	BB	BB	BB	BB	BB	BB	BB	BB	BB	BB	BB	BB	BB	BB	BB	BB	BB	BB	BB	BB	BB	BB
YY_093	-	-	-	-	BB	-	-	-	BB	BB	BB	BB	BB	BB	BB	BB	BB	BB	BB	BB	BB	BB	BB	BB	BB	BB	BB	BB	BB	BB	BB	BB	BB	BB	BB	BB	BB	BB	BB	BB	BB	BB	BB	BB	BB	BB	BB	BB	BB
YY_094	AA	AA	AA	AA	AA	AA	AA	AA	AA	AA	AA	AA	AA	AA	AA	AA	AA	AA	AA	AA	AA	AA	AA	AA	AA	AA	AA	AA	AA	AA	AA	BB	AA	BB	BB	BB	BB	-	-	-	-	-	-	-	-	-	-	-	-
YY_095	AA	AA	AA	AA	AA	AA	AA	AA	AA	AA	AA	AA	AA	AA	AA	AA	AA	AA	AA	AA	AA	AA	AA	AA	AA	AA	AA	AA	AA	AA	AA	AA	AA	AA	AA	AA	AA	AA	AA	AA	AA	AA	AA	AA	AA	AA	AA	AA	AA
YY_096	-	-	-	-	BB	-	-	-	-	-	-	-	-	-	-	-	-	-	-	-	-	-	AA	AA	AA	AA	AA	BB	BB	BB	BB	BB	BB	BB	BB	BB	BB	BB	BB	BB	BB	BB	BB	BB	BB	BB	BB	BB	BB
YY_097	AA	AA	AA	AA	AA	AA	AA	AA	AA	AA	AA	AA	AA	AA	AA	AA	AA	AA	AA	AA	AA	AA	AA	AA	AA	AA	AA	AA	AA	AA	AA	AA	AA	AA	AA	AA	AA	AA	AA	AA	AA	AA	AA	AA	AA	AA	AA	AA	AA
YY_098	AA	AA	AA	BB	BB	BB	BB	BB	BB	BB	BB	BB	BB	BB	BB	BB	BB	BB	BB	BB	BB	BB	BB	BB	BB	BB	BB	BB	BB	BB	BB	BB	BB	BB	BB	BB	BB	BB	BB	BB	BB	BB	BB	BB	BB	BB	BB	BB	BB
YY_099	AA	AA	AA	AA	AA	AA	AA	AA	AA	AA	AA	AA	AA	AA	AA	AA	AA	AA	AA	AA	AA	AA	AA	AA	AA	AA	AA	AA	AA	AA	AA	AA	AA	AA	AA	AA	AA	AA	AA	AA	AA	AA	AA	AA	AA	AA	AA	AA	AA
YY_100	BB	BB	BB	BB	BB	BB	BB	BB	BB	BB	BB	AA	AA	AA	AA	AA	AA	AA	AA	AA	AA	AA	AA	AA	AA	AA	AA	AA	AA	AA	AA	AA	AA	AA	AA	AA	AA	AA	AA	AA	AA	AA	AA	AA	AA	AA	AA	AA	AA
YY_101	BB	BB	BB	BB	BB	BB	BB	BB	BB	BB	BB	BB	BB	BB	BB	BB	BB	BB	BB	BB	BB	BB	BB	BB	-	-	-	-	AA	AA	AA	AA	AA	AA	AA	AA	AA	AA	AA	AA	AA	AA	AA	AA	AA	AA	AA	AA	AA
YY_102	BB	BB	BB	BB	-	AA	AA	AA	AA	AA	AA	AA	AA	AA	AA	AA	AA	AA	AA	AA	AA	AA	AA	AA	AA	AA	AA	AA	AA	AA	AA	AA	AA	AA	AA	AA	AA	AA	AA	AA	AA	AA	AA	AA	AA	AA	AA	AA	AA
YY_103	AA	AA	AA	AA	-	AA	AA	AA	AA	AA	AA	AA	AA	AA	AA	AA	AA	AA	AA	AA	AA	AA	AA	AA	AA	AA	AA	AA	AA	AA	AA	AA	AA	AA	AA	AA	AA	AA	AA	AA	AA	AA	AA	AA	AA	AA	AA	AA	AA
YY_104	BB	BB	BB	BB	BB	BB	BB	BB	BB	BB	BB	BB	BB	BB	BB	BB	BB	BB	BB	BB	BB	BB	BB	BB	AA	AA	-	AA	AA	AA	AA	AA	AA	AA	AA	AA	AA	AA	AA	AA	AA	AA	AA	AA	AA	AA	AA	AA	AA
YY_105	BB	BB	BB	BB	BB	BB	BB	BB	BB	BB	BB	BB	BB	BB	BB	BB	BB	BB	BB	BB	BB	BB	BB	BB	BB	BB	BB	BB	BB	BB	BB	BB	BB	BB	BB	BB	BB	BB	BB	BB	BB	BB	BB	BB	BB	BB	BB	BB	BB
YY_106	AA	AA	AA	AA	AA	AA	AA	AA	AA	AA	AA	AA	AA	AA	AA	AA	AA	AA	AA	AA	AA	AA	AA	AA	AA	AA	AA	AA	AA	AA	AA	AA	AA	AA	AA	AA	AA	BB	BB	BB	BB	BB	BB	BB	BB	BB	BB	BB	BB
YY_107	BB	BB	BB	BB	BB	BB	BB	BB	BB	BB	BB	BB	-	-	-	-	-	-	-	-	-	-	-	-	-	-	-	-	-	-	AA	AA	AA	AA	AA	AA	AA	AA	AA	AA	AA	AA	AA	AA	AA	AA	AA	AA	AA
YY_108	AA	AA	AA	AA	AA	AA	AA	AA	AA	AA	AA	AA	AA	AA	AA	AA	AA	BB	BB	BB	BB	BB	BB	BB	BB	BB	BB	BB	BB	BB	BB	BB	BB	BB	BB	BB	BB	BB	BB	BB	BB	BB	BB	BB	BB	BB	BB	BB	BB
YY_109	-	-	-	BB	BB	BB	BB	BB	BB	BB	BB	-	-	-	-	-	-	-	-	AA	AA	BB	BB	BB	BB	BB	BB	BB	BB	BB	BB	BB	BB	BB	BB	BB	BB	BB	BB	BB	BB	BB	BB	BB	BB	BB	BB	BB	BB
YY_110	AA	AA	AA	AA	AA	AA	AA	AA	AA	AA	AA	AA	AA	AA	AA	AA	AA	AA	AA	AA	AA	AA	AA	AA	AA	AA	AA	AA	AA	AA	AA	AA	AA	AA	AA	AA	AA	AA	AA	AA	BB	BB	BB	BB	BB	BB	BB	BB	BB
YY_111	-	-	-	-	BB	-	-	-	-	-	-	BB	BB	BB	BB	BB	BB	BB	BB	BB	BB	BB	BB	BB	BB	BB	BB	BB	BB	BB	BB	BB	BB	BB	BB	BB	BB	BB	BB	BB	BB	BB	BB	AA	AA	AA	AA	AA	AA
YY_112	-	-	-	-	BB	-	-	-	-	-	-	-	-	-	-	-	-	-	-	-	-	-	-	-	-	-	-	-	-	-	-	BB	BB	BB	BB	BB	BB	BB	BB	BB	BB	BB	AA	AA	AA	AA	AA	AA	AA
YY_113	AA	AA	AA	AA	AA	AA	AA	AA	AA	AA	AA	AA	AA	AA	AA	AA	AA	AA	AA	AA	AA	AA	AA	AA	AA	AA	AA	AA	AA	AA	AA	BB	AA	BB	BB	BB	BB	BB	BB	BB	BB	BB	BB	BB	BB	BB	BB	BB	BB
YY_114	BB	BB	BB	BB	BB	BB	BB	BB	BB	BB	BB	BB	BB	BB	BB	BB	BB	BB	BB	BB	BB	BB	BB	BB	BB	BB	BB	BB	BB	BB	BB	BB	BB	BB	BB	BB	BB	BB	BB	BB	BB	BB	BB	BB	BB	BB	BB	BB	BB
YY_115	AA	AA	AA	AA	AA	AA	AA	AA	AA	AA	AA	AA	AA	AA	AA	AA	AA	AA	AA	AA	AA	AA	AA	AA	AA	AA	AA	AA	AA	AA	AA	AA	AA	AA	AA	AA	AA	AA	AA	AA	AA	AA	AA	AA	AA	AA	AA	AA	AA
YY_116	-	-	-	-	BB	-	-	-	-	-	-	AA	AA	AA	AA	AA	AA	AA	AA	AA	AA	AA	AA	AA	AA	AA	AA	AA	AA	AA	AA	AA	AA	AA	AA	AA	AA	AA	AA	AA	AA	AA	AA	BB	BB	BB	BB	BB	BB
YY_117	AA	AA	AA	AA	AA	AA	AA	AA	AA	AA	AA	AA	AA	AA	AA	AA	AA	AA	AA	AA	AA	AA	AA	AA	AA	AA	AA	AA	AA	AA	AA	BB	AA	BB	BB	BB	BB	BB	BB	BB	BB	BB	BB	BB	BB	BB	BB	BB	BB
YY_118	BB	BB	BB	BB	BB	BB	BB	BB	BB	BB	BB	BB	BB	BB	BB	-	-	-	AA	AA	-	AA	-	-	AA	-	-	AA	AA	AA	AA	AA	AA	AA	AA	AA	AA	AA	AA	AA	AA	AA	AA	AA	AA	AA	AA	AA	AA
YY_119	BB	BB	BB	BB	BB	BB	BB	BB	BB	BB	BB	BB	BB	BB	BB	BB	BB	BB	BB	BB	BB	BB	BB	BB	BB	BB	BB	BB	BB	BB	BB	BB	BB	BB	BB	BB	BB	BB	BB	BB	BB	BB	BB	BB	BB	BB	BB	BB	BB
YY_120	AA	AA	AA	AA	AA	AA	AA	AA	AA	AA	AA	AA	AA	AA	AA	AA	AA	AA	AA	AA	AA	AA	AA	AA	AA	AA	AA	AA	AA	AA	BB	BB	BB	BB	BB	BB	BB	BB	BB	BB	BB	BB	BB	BB	BB	BB	BB	BB	BB
YY_121	AA	AA	AA	AA	AA	AA	AA	AA	AA	AA	AA	AA	AA	AA	AA	AA	AA	AA	AA	AA	AA	AA	AA	AA	AA	AA	AA	AA	AA	AA	AA	BB	AA	BB	BB	BB	BB	BB	BB	BB	BB	BB	BB	BB	BB	BB	BB	BB	BB
YY_122	AA	AA	AA	AA	-	AA	AA	AA	AA	AA	AA	AA	AA	AA	AA	AA	AA	AA	AA	AA	AA	AA	AA	AA	AA	AA	AA	AA	AA	AA	AA	AA	AA	AA	AA	AA	AA	AA	AA	AA	AA	AA	AA	AA	AA	AA	AA	AA	AA
YY_123	BB	BB	BB	BB	BB	BB	BB	BB	BB	BB	BB	BB	BB	BB	BB	BB	BB	BB	BB	BB	BB	BB	BB	BB	BB	BB	BB	BB	BB	BB	BB	AA	BB	AA	AA	AA	AA	AA	AA	AA	AA	AA	AA	AA	AA	AA	AA	AA	AA
YY_124	BB	BB	BB	BB	BB	BB	BB	BB	BB	BB	BB	BB	BB	BB	BB	BB	AA	AA	AA	AA	AA	AA	AA	AA	AA	AA	AA	AA	AA	AA	AA	AA	AA	AA	AA	AA	AA	AA	AA	AA	AA	AA	AA	-	-	-	-	-	-
YY_125	BB	BB	BB	-	BB	-	-	-	-	-	-	-	-	-	-	-	-	-	-	-	BB	BB	BB	BB	BB	BB	BB	BB	BB	AA	AA	AA	AA	AA	AA	AA	AA	AA	AA	AA	AA	AA	AA	AA	AA	AA	AA	AA	AA
YY_126	BB	BB	BB	BB	BB	BB	BB	BB	BB	BB	BB	BB	BB	BB	BB	BB	BB	BB	BB	BB	BB	BB	BB	BB	BB	BB	BB	BB	BB	BB	BB	AA	BB	AA	AA	AA	AA	AA	AA	AA	AA	AA	AA	BB	BB	BB	BB	BB	BB
YY_127	AA	AA	AA	AA	BB	BB	BB	BB	BB	BB	BB	BB	BB	BB	BB	BB	BB	BB	BB	BB	BB	BB	BB	BB	BB	BB	BB	BB	BB	BB	BB	AA	BB	AA	AA	AA	AA	AA	AA	AA	AA	AA	-	BB	BB	BB	BB	BB	BB
YY_128	BB	BB	BB	BB	BB	BB	BB	BB	BB	BB	BB	BB	BB	BB	BB	BB	BB	BB	BB	BB	BB	BB	BB	BB	BB	BB	BB	BB	BB	BB	BB	BB	BB	BB	BB	BB	BB	BB	BB	BB	BB	BB	BB	BB	BB	BB	BB	BB	BB
YY_129	BB	BB	BB	BB	BB	BB	BB	BB	BB	BB	BB	BB	BB	BB	BB	BB	BB	BB	BB	BB	BB	BB	-	-	-	-	-	-	-	AA	AA	AA	AA	AA	AA	AA	AA	AA	AA	AA	AA	AA	AA	AA	AA	AA	AA	AA	AA
YY_130	AA	AA	AA	AA	AA	AA	AA	AA	AA	AA	AA	AA	AA	AA	AA	AA	AA	AA	AA	AA	AA	AA	AA	AA	AA	AA	AA	AA	AA	AA	AA	AA	AA	AA	AA	AA	AA	AA	AA	AA	AA	AA	AA	AA	AA	AA	AA	AA	AA
YY_131	BB	BB	BB	BB	BB	BB	BB	BB	BB	BB	BB	BB	BB	BB	BB	BB	BB	BB	BB	BB	BB	BB	BB	BB	BB	BB	BB	BB	BB	BB	BB	BB	BB	BB	BB	BB	BB	BB	BB	BB	BB	BB	BB	BB	BB	BB	BB	BB	BB
YY_132	AA	AA	AA	AA	-	AA	AA	AA	AA	AA	AA	AA	AA	AA	AA	AA	AA	AA	AA	AA	AA	AA	AA	AA	AA	AA	AA	AA	AA	AA	AA	AA	AA	AA	AA	AA	AA	AA	AA	AA	AA	AA	AA	AA	AA	AA	AA	AA	AA
YY_133	AA	AA	AA	AA	-	AA	AA	AA	AA	AA	AA	AA	AA	AA	AA	AA	AA	AA	AA	AA	AA	AA	AA	AA	AA	AA	AA	AA	AA	AA	AA	AA	AA	AA	AA	AA	AA	AA	AA	AA	AA	AA	AA	-	-	-	-	BB	BB
YY_134	AA	AA	AA	AA	AA	AA	AA	AA	AA	AA	AA	BB	BB	BB	BB	BB	BB	BB	BB	BB	BB	BB	BB	BB	BB	BB	BB	BB	BB	BB	BB	BB	BB	BB	BB	BB	BB	BB	BB	BB	BB	BB	AA	AA	AA	AA	AA	AA	AA
YY_135	AA	AA	AA	AA	AA	AA	AA	AA	AA	AA	AA	AA	AA	AA	AA	AA	AA	AA	AA	AA	AA	AA	AA	AA	AA	AA	AA	AA	AA	AA	AA	AA	AA	AA	AA	AA	AA	AA	AA	AA	AA	AA	AA	AA	AA	AA	AA	AA	AA
YY_136	AA	AA	AA	AA	AA	AA	AA	AA	AA	AA	AA	AA	AA	AA	AA	AA	AA	AA	AA	AA	AA	AA	AA	AA	AA	AA	AA	AA	AA	AA	AA	AA	AA	AA	AA	AA	AA	AA	AA	AA	AA	AA	AA	BB	BB	BB	BB	BB	BB
YY_137	AA	AA	AA	AA	AA	AA	AA	AA	AA	AA	AA	AA	AA	AA	AA	AA	AA	AA	-	-	-	-	-	-	-	-	-	-	-	-	AA	AA	AA	AA	AA	AA	AA	AA	AA	AA	AA	AA	AA	AA	AA	AA	AA	AA	AA
YY_138	BB	BB	BB	BB	BB	BB	BB	BB	BB	BB	BB	BB	BB	BB	BB	BB	BB	BB	BB	BB	BB	BB	BB	BB	BB	BB	BB	BB	BB	BB	BB	BB	BB	BB	BB	BB	BB	BB	BB	BB	BB	BB	BB	AA	AA	AA	AA	AA	AA
YY_140	AA	AA	AA	AA	AA	AA	AA	AA	AA	AA	AA	AA	AA	AA	AA	AA	AA	AA	AA	AA	AA	AA	AA	AA	AA	AA	AA	AA	AA	AA	AA	AA	AA	AA	-	-	-	-	-	-	-	-	AA	AA	AA	AA	AA	AA	AA
YY_141	BB	BB	BB	BB	BB	BB	BB	BB	BB	BB	BB	BB	BB	BB	BB	BB	BB	BB	BB	BB	BB	BB	BB	BB	BB	BB	BB	BB	BB	BB	BB	BB	BB	BB	BB	BB	BB	BB	BB	BB	BB	BB	BB	BB	BB	BB	BB	BB	BB
YY_142	AA	AA	AA	AA	AA	AA	AA	AA	AA	AA	AA	AA	AA	AA	AA	AA	AA	AA	AA	AA	AA	AA	AA	AA	AA	AA	AA	AA	AA	AA	AA	AA	AA	AA	AA	AA	AA	AA	AA	AA	AA	AA	AA	AA	AA	AA	AA	AA	AA
YY_143	BB	BB	BB	BB	BB	BB	BB	BB	BB	BB	BB	BB	BB	BB	BB	BB	BB	BB	BB	BB	BB	BB	BB	BB	BB	BB	BB	BB	BB	BB	BB	BB	BB	BB	BB	BB	BB	BB	BB	BB	BB	BB	BB	BB	BB	BB	BB	BB	BB
YY_146	AA	AA	AA	AA	AA	AA	AA	AA	AA	AA	AA	AA	AA	AA	AA	AA	AA	AA	AA	AA	AA	AA	AA	AA	AA	AA	AA	AA	AA	AA	AA	BB	BB	BB	BB	BB	BB	BB	BB	BB	BB	BB	BB	BB	BB	BB	BB	BB	BB
YY_147	BB	BB	BB	BB	BB	BB	BB	BB	BB	BB	BB	BB	BB	BB	BB	BB	BB	BB	BB	BB	BB	BB	BB	BB	BB	BB	BB	BB	BB	BB	BB	BB	BB	BB	BB	BB	BB	BB	BB	BB	BB	BB	BB	BB	BB	BB	BB	BB	BB
YY_148	BB	BB	BB	BB	BB	BB	BB	BB	BB	BB	BB	BB	BB	BB	BB	BB	BB	BB	BB	BB	BB	BB	BB	BB	BB	BB	BB	BB	BB	BB	BB	BB	BB	BB	BB	BB	BB	BB	BB	BB	BB	BB	BB	BB	BB	BB	BB	BB	BB
YY_149	AA	AA	AA	AA	AA	AA	AA	AA	AA	AA	AA	AA	AA	AA	AA	AA	AA	AA	AA	AA	AA	AA	AA	AA	AA	AA	AA	AA	AA	AA	AA	AA	AA	AA	AA	AA	AA	AA	AA	AA	AA	AA	BB	BB	BB	BB	BB	BB	BB
YY_150	BB	BB	BB	BB	BB	BB	BB	BB	BB	BB	BB	BB	BB	BB	BB	BB	BB	BB	BB	BB	BB	BB	BB	BB	BB	BB	BB	BB	BB	BB	BB	-	BB	-	-	-	-	-	-	-	-	-	-	AA	AA	AA	AA	AA	AA
YY_151	BB	BB	BB	BB	BB	BB	BB	BB	BB	BB	BB	BB	BB	BB	BB	BB	BB	BB	BB	BB	BB	BB	BB	BB	BB	BB	BB	BB	BB	BB	BB	BB	BB	BB	BB	BB	BB	BB	BB	BB	BB	BB	BB	BB	BB	BB	BB	BB	BB
YY_152	AA	AA	AA	AA	AA	AA	AA	AA	AA	AA	AA	AA	AA	AA	AA	AA	AA	AA	AA	AA	AA	AA	AA	AA	AA	AA	AA	AA	AA	AA	AA	AA	AA	AA	AA	AA	AA	AA	AA	AA	AA	AA	AA	AA	AA	AA	AA	AA	AA
YY_153	AA	AA	AA	AA	-	AA	AA	AA	AA	AA	AA	AA	AA	AA	AA	AA	AA	AA	AA	AA	AA	AA	AA	AA	AA	AA	AA	AA	AA	AA	AA	AA	AA	AA	AA	AA	AA	AA	AA	AA	AA	AA	AA	AA	AA	AA	AA	AA	AA
YY_154	AA	AA	AA	AA	-	AA	AA	AA	AA	AA	AA	AA	AA	AA	AA	AA	AA	AA	AA	AA	AA	AA	AA	AA	AA	AA	AA	AA	AA	AA	AA	-	AA	-	-	-	-	-	-	-	BB	BB	BB	BB	BB	BB	BB	BB	BB
YY_155	-	-	-	-	BB	-	-	-	-	-	-	-	-	-	-	BB	BB	BB	BB	BB	BB	BB	BB	BB	AA	AA	AA	AA	AA	AA	AA	AA	AA	AA	AA	AA	AA	AA	AA	AA	AA	AA	AA	AA	AA	AA	AA	AA	AA
YY_156	AA	AA	AA	AA	-	AA	AA	AA	AA	AA	AA	AA	AA	AA	AA	AA	AA	AA	AA	AA	AA	AA	AA	AA	AA	AA	AA	AA	AA	AA	AA	AA	AA	AA	AA	AA	AA	AA	AA	AA	AA	AA	AA	AA	AA	AA	AA	AA	AA
YY_157	AA	AA	AA	AA	-	AA	AA	AA	AA	AA	AA	AA	AA	AA	AA	AA	AA	AA	AA	AA	AA	AA	AA	AA	AA	AA	AA	AA	AA	AA	AA	AA	AA	AA	AA	AA	AA	AA	AA	AA	AA	AA	AA	AA	AA	AA	AA	AA	AA
YY_159	AA	AA	AA	AA	AA	AA	AA	AA	AA	AA	AA	AA	AA	AA	AA	AA	AA	AA	AA	AA	AA	AA	AA	AA	AA	AA	AA	AA	AA	AA	AA	AA	AA	AA	AA	AA	AA	AA	AA	AA	AA	AA	AA	AA	AA	AA	AA	AA	AA
YY_160	AA	AA	AA	AA	-	AA	AA	AA	AA	AA	AA	AA	AA	AA	AA	AA	AA	AA	AA	AA	AA	AA	AA	AA	AA	AA	AA	AA	AA	AA	AA	AA	AA	AA	AA	AA	AA	AA	AA	AA	AA	AA	AA	AA	AA	AA	AA	AA	AA
YY_161	AA	-	-	-	BB	-	-	-	-	-	-	-	-	AA	AA	AA	AA	AA	AA	BB	BB	BB	BB	BB	BB	BB	BB	BB	BB	BB	BB	BB	BB	BB	BB	BB	BB	BB	BB	BB	BB	BB	BB	BB	BB	BB	BB	BB	BB
YY_162	AA	AA	AA	AA	-	AA	AA	AA	AA	AA	AA	AA	AA	AA	AA	AA	AA	AA	AA	AA	AA	AA	AA	AA	AA	AA	AA	AA	AA	AA	AA	-	AA	-	-	-	-	-	-	-	-	-	-	BB	AA	AA	AA	AA	AA
YY_163	AA	AA	AA	AA	AA	AA	AA	AA	AA	AA	AA	AA	AA	AA	AA	AA	AA	AA	AA	AA	AA	BB	BB	BB	BB	BB	BB	BB	BB	BB	BB	BB	BB	BB	BB	BB	BB	BB	BB	BB	BB	BB	BB	AA	AA	AA	AA	AA	AA
YY_164	-	-	-	-	BB	-	-	-	-	-	BB	-	-	-	-	-	-	-	-	AA	AA	AA	AA	AA	AA	AA	-	AA	AA	AA	AA	AA	AA	AA	AA	AA	AA	AA	AA	AA	AA	AA	AA	AA	AA	AA	AA	AA	AA
YY_165	BB	BB	BB	BB	BB	BB	BB	BB	BB	BB	BB	BB	BB	BB	BB	BB	BB	BB	BB	BB	BB	BB	BB	BB	BB	BB	BB	BB	BB	BB	BB	BB	BB	BB	BB	BB	BB	BB	BB	BB	BB	BB	BB	BB	BB	BB	BB	BB	BB
YY_166	AA	AA	AA	AA	-	AA	AA	AA	AA	AA	AA	AA	AA	AA	AA	AA	AA	AA	AA	AA	AA	AA	AA	AA	AA	AA	AA	AA	AA	AA	AA	AA	AA	AA	AA	AA	BB	BB	BB	BB	BB	BB	BB	BB	BB	BB	BB	BB	BB
YY_167	BB	AA	AA	AA	-	AA	AA	AA	AA	AA	AA	AA	AA	AA	AA	AA	AA	AA	AA	AA	AA	AA	AA	AA	AA	AA	-	AA	AA	AA	AA	AA	AA	AA	AA	AA	AA	AA	AA	AA	AA	AA	AA	AA	AA	AA	AA	AA	AA
YY_168	AA	AA	AA	AA	-	AA	AA	AA	AA	AA	AA	AA	AA	AA	AA	AA	AA	AA	AA	AA	AA	AA	AA	AA	AA	AA	-	AA	AA	AA	AA	BB	BB	AA	AA	AA	AA	AA	AA	AA	AA	AA	AA	AA	AA	AA	AA	AA	AA
YY_169	BB	BB	BB	BB	BB	BB	BB	BB	BB	BB	BB	BB	BB	BB	BB	BB	BB	BB	BB	BB	BB	BB	BB	BB	BB	BB	BB	BB	BB	BB	AA	AA	AA	AA	AA	AA	AA	AA	AA	AA	AA	AA	AA	AA	AA	AA	AA	AA	AA
YY_170	BB	BB	BB	BB	BB	BB	BB	BB	BB	BB	BB	BB	BB	BB	BB	BB	BB	BB	BB	BB	BB	BB	BB	BB	BB	BB	BB	BB	BB	BB	BB	BB	BB	BB	BB	BB	BB	BB	BB	BB	BB	BB	BB	BB	BB	BB	BB	BB	BB
YY_171	AA	AA	AA	AA	-	AA	AA	AA	AA	AA	AA	AA	AA	AA	AA	AA	AA	AA	AA	AA	AA	AA	AA	AA	AA	AA	AA	AA	AA	AA	AA	AA	AA	AA	AA	AA	AA	AA	AA	BB	BB	BB	BB	BB	BB	BB	BB	BB	BB
YY_172	AA	AA	AA	AA	AA	AA	AA	AA	AA	AA	AA	AA	AA	AA	AA	AA	AA	AA	AA	AA	AA	AA	AA	AA	AA	AA	AA	AA	AA	AA	AA	AA	AA	AA	AA	AA	AA	AA	AA	AA	AA	AA	AA	AA	AA	AA	AA	AA	AA
YY_174	BB	BB	BB	BB	BB	BB	BB	BB	BB	BB	BB	BB	BB	BB	BB	BB	BB	BB	BB	BB	BB	BB	BB	AA	AA	AA	AA	AA	AA	AA	AA	AA	AA	AA	AA	AA	AA	AA	AA	AA	AA	AA	AA	AA	AA	AA	AA	AA	AA
YY_175	BB	BB	BB	BB	BB	BB	AA	AA	AA	AA	AA	AA	AA	AA	AA	AA	AA	AA	AA	AA	AA	AA	AA	AA	AA	AA	AA	AA	AA	AA	AA	AA	AA	AA	AA	AA	AA	AA	AA	AA	AA	AA	AA	AA	AA	AA	AA	AA	AA
YY_176	AA	AA	AA	AA	-	AA	AA	AA	AA	AA	AA	AA	AA	AA	AA	AA	AA	AA	AA	AA	AA	AA	AA	AA	AA	AA	AA	AA	AA	AA	AA	AA	AA	AA	AA	AA	AA	AA	AA	AA	AA	AA	AA	AA	AA	AA	AA	AA	AA
YY_177	AA	AA	AA	AA	AA	AA	BB	BB	BB	BB	BB	BB	BB	BB	BB	BB	BB	BB	BB	BB	BB	BB	BB	BB	BB	BB	BB	BB	BB	BB	BB	BB	BB	BB	BB	BB	BB	BB	BB	BB	BB	BB	BB	AA	AA	AA	AA	AA	AA
YY_178	BB	BB	BB	BB	BB	BB	BB	BB	BB	BB	BB	BB	BB	BB	BB	BB	BB	BB	BB	BB	BB	BB	BB	BB	BB	BB	BB	BB	BB	BB	BB	BB	BB	BB	BB	BB	BB	BB	BB	BB	BB	BB	BB	BB	BB	BB	BB	BB	BB
YY_180	BB	BB	BB	BB	BB	BB	BB	BB	BB	BB	BB	BB	BB	BB	BB	BB	BB	BB	BB	BB	BB	BB	BB	BB	BB	BB	BB	BB	BB	BB	BB	BB	BB	BB	BB	BB	BB	BB	AA	AA	AA	AA	AA	AA	AA	AA	AA	AA	BB
YY_181	AA	AA	AA	AA	-	AA	AA	AA	AA	AA	AA	AA	AA	AA	AA	AA	AA	AA	AA	AA	AA	AA	AA	AA	AA	AA	AA	AA	AA	AA	AA	AA	AA	AA	AA	AA	AA	AA	AA	AA	AA	AA	AA	AA	AA	AA	AA	AA	AA
YY_182	AA	AA	AA	AA	-	AA	AA	AA	AA	AA	AA	AA	AA	AA	AA	AA	AA	AA	AA	AA	AA	AA	AA	AA	AA	AA	AA	AA	AA	AA	AA	AA	AA	AA	AA	AA	AA	AA	AA	AA	AA	AA	AA	BB	BB	BB	BB	BB	BB
YY_183	AA	AA	AA	AA	-	AA	AA	AA	AA	AA	AA	AA	AA	AA	AA	AA	AA	AA	AA	AA	AA	AA	AA	AA	AA	AA	AA	AA	AA	AA	AA	AA	AA	AA	AA	AA	AA	AA	AA	AA	AA	AA	AA	BB	BB	BB	BB	BB	BB
YY_184	AA	AA	AA	AA	-	AA	AA	AA	AA	AA	AA	AA	AA	AA	AA	AA	AA	AA	AA	AA	AA	AA	AA	AA	-	-	-	-	-	-	-	-	-	-	-	-	-	-	-	-	-	BB	BB	BB	BB	BB	BB	BB	BB
YY_186	AA	AA	AA	AA	-	AA	AA	AA	AA	AA	AA	AA	AA	AA	AA	AA	AA	AA	AA	AA	AA	AA	AA	AA	AA	AA	AA	AA	AA	AA	AA	AA	AA	AA	AA	AA	AA	AA	AA	AA	AA	AA	AA	AA	AA	AA	AA	AA	AA
YY_187	AA	AA	AA	AA	AA	AA	AA	AA	AA	AA	AA	AA	AA	AA	AA	AA	AA	AA	AA	AA	AA	AA	AA	AA	AA	AA	AA	AA	AA	AA	AA	AA	AA	AA	AA	AA	AA	AA	AA	AA	AA	AA	AA	AA	AA	AA	AA	AA	AA
YY_188	AA	AA	AA	AA	AA	AA	AA	AA	AA	AA	AA	AA	AA	AA	AA	AA	AA	AA	AA	AA	AA	AA	AA	AA	AA	AA	AA	AA	AA	AA	AA	AA	AA	AA	AA	AA	AA	AA	AA	AA	AA	AA	AA	AA	AA	AA	AA	AA	AA
YY_189	AA	AA	AA	AA	-	AA	AA	AA	AA	AA	AA	-	AA	-	AA	AA	AA	AA	AA	AA	AA	AA	AA	AA	AA	AA	-	AA	AA	AA	AA	AA	AA	AA	AA	AA	AA	-	AA	AA	-	-	AA	AA	AA	AA	AA	AA	AA
YY_190	BB	BB	BB	BB	BB	BB	BB	BB	BB	BB	BB	BB	BB	BB	BB	BB	BB	BB	BB	BB	BB	BB	BB	BB	BB	BB	BB	BB	BB	BB	BB	BB	BB	BB	BB	BB	BB	BB	BB	BB	BB	BB	BB	BB	BB	BB	BB	BB	BB
YY_191	AA	AA	AA	AA	-	AA	AA	AA	AA	AA	AA	AA	AA	AA	AA	AA	AA	AA	AA	AA	AA	AA	AA	AA	AA	AA	AA	AA	AA	AA	AA	AA	AA	AA	AA	AA	AA	AA	AA	AA	AA	AA	AA	AA	AA	AA	AA	AA	AA
YY_192	AA	AA	AA	AA	AA	AA	AA	AA	AA	AA	AA	AA	AA	AA	AA	AA	AA	AA	AA	AA	AA	AA	AA	AA	AA	AA	AA	AA	AA	AA	AA	AA	AA	AA	AA	AA	AA	AA	AA	AA	AA	AA	AA	AA	AA	AA	AA	AA	AA
YY_193	AA	AA	AA	AA	AA	AA	AA	AA	AA	AA	AA	AA	AA	AA	AA	AA	AA	AA	AA	AA	AA	AA	AA	AA	AA	AA	AA	AA	AA	BB	BB	BB	BB	BB	BB	BB	BB	BB	BB	BB	BB	BB	BB	BB	BB	BB	BB	BB	BB
YY_194	AA	AA	AA	AA	AA	AA	AA	AA	AA	AA	AA	AA	AA	AA	AA	AA	AA	AA	AA	AA	AA	AA	AA	AA	AA	AA	AA	AA	AA	AA	AA	AA	AA	AA	AA	AA	AA	AA	AA	AA	AA	AA	AA	AA	AA	AA	AA	AA	AA
YY_195	AA	AA	AA	AA	AA	AA	AA	AA	AA	AA	AA	AA	AA	AA	AA	AA	AA	AA	AA	AA	AA	AA	AA	AA	AA	AA	AA	AA	AA	AA	AA	AA	AA	AA	AA	AA	AA	AA	AA	AA	AA	AA	AA	AA	AA	AA	AA	AA	AA
YY_196	AA	AA	AA	AA	AA	AA	AA	AA	AA	AA	AA	AA	AA	AA	AA	AA	AA	AA	AA	AA	AA	AA	AA	AA	AA	AA	AA	AA	AA	AA	AA	AA	AA	AA	AA	AA	AA	AA	AA	AA	AA	AA	AA	AA	AA	AA	AA	AA	AA
YY_197	BB	BB	BB	BB	BB	BB	BB	BB	BB	BB	BB	BB	BB	BB	BB	BB	BB	BB	BB	BB	BB	BB	BB	BB	BB	BB	BB	BB	BB	BB	BB	BB	BB	BB	AA	AA	AA	AA	AA	AA	AA	AA	AA	AA	AA	AA	AA	AA	AA
YY_198	AA	AA	AA	AA	-	AA	AA	AA	AA	AA	AA	AA	AA	AA	AA	AA	AA	AA	AA	AA	AA	AA	AA	AA	AA	AA	AA	AA	AA	AA	AA	AA	AA	AA	AA	AA	AA	AA	-	-	-	-	BB	BB	BB	BB	BB	BB	BB
YY_201	AA	AA	AA	AA	-	AA	BB	BB	BB	BB	BB	BB	BB	BB	BB	BB	BB	BB	BB	BB	BB	BB	BB	BB	BB	BB	BB	BB	BB	BB	BB	BB	BB	BB	BB	BB	BB	BB	BB	BB	BB	BB	BB	BB	BB	BB	BB	BB	BB
YY_202	AA	AA	AA	AA	-	AA	AA	AA	AA	AA	AA	AA	AA	BB	BB	BB	BB	BB	BB	BB	BB	BB	BB	BB	BB	BB	BB	BB	BB	BB	BB	BB	BB	BB	BB	BB	BB	BB	BB	BB	BB	BB	BB	BB	BB	BB	BB	BB	BB
YY_203	AA	AA	AA	AA	-	AA	AA	AA	AA	AA	AA	AA	AA	AA	AA	AA	AA	AA	AA	AA	AA	AA	AA	AA	AA	AA	AA	AA	AA	AA	AA	BB	AA	BB	BB	BB	BB	BB	BB	BB	BB	BB	BB	BB	BB	BB	BB	BB	BB
YY_205	AA	AA	AA	AA	-	AA	AA	AA	AA	AA	AA	AA	AA	AA	AA	AA	AA	AA	AA	AA	AA	AA	AA	AA	AA	AA	AA	AA	AA	AA	AA	AA	AA	AA	AA	AA	AA	AA	AA	AA	AA	AA	AA	AA	AA	AA	AA	AA	AA
YY_206	AA	AA	AA	AA	-	AA	AA	AA	AA	AA	AA	AA	AA	AA	AA	AA	AA	AA	AA	AA	-	-	-	-	-	-	-	-	-	-	-	-	-	-	-	-	-	-	-	-	-	-	-	-	-	AA	-	-	-
YY_209	AA	AA	AA	AA	-	AA	AA	AA	AA	AA	AA	AA	AA	AA	AA	AA	AA	AA	AA	AA	AA	AA	AA	AA	AA	AA	AA	AA	AA	AA	AA	AA	AA	AA	AA	AA	AA	AA	AA	AA	AA	AA	AA	AA	AA	AA	AA	AA	AA
YY_210	AA	AA	AA	AA	-	AA	AA	AA	AA	AA	AA	AA	AA	AA	AA	AA	AA	AA	AA	AA	AA	AA	AA	AA	AA	AA	AA	AA	AA	AA	AA	AA	AA	AA	AA	AA	AA	AA	AA	AA	AA	AA	AA	BB	BB	BB	BB	BB	BB
YY_211	AA	AA	AA	AA	-	AA	AA	AA	AA	AA	AA	AA	AA	AA	AA	AA	AA	AA	AA	AA	AA	AA	AA	AA	AA	AA	AA	AA	AA	AA	AA	BB	AA	BB	BB	BB	BB	BB	BB	BB	BB	BB	BB	BB	BB	BB	BB	BB	BB
YY_212	BB	BB	BB	BB	BB	BB	BB	BB	BB	BB	BB	BB	BB	BB	BB	BB	BB	BB	BB	BB	BB	BB	BB	BB	BB	BB	BB	BB	BB	BB	AA	AA	AA	AA	AA	AA	AA	AA	AA	AA	AA	AA	AA	AA	AA	AA	AA	AA	AA
YY_213	BB	BB	BB	BB	BB	BB	BB	BB	BB	BB	BB	BB	BB	BB	BB	BB	BB	BB	BB	BB	BB	BB	BB	BB	BB	BB	BB	BB	BB	BB	BB	BB	BB	BB	BB	AA	AA	AA	AA	AA	AA	AA	AA	AA	AA	AA	AA	AA	AA
YY_214	AA	AA	AA	AA	-	AA	AA	AA	AA	AA	AA	AA	AA	AA	AA	AA	AA	AA	AA	AA	AA	AA	AA	BB	BB	BB	BB	BB	BB	BB	BB	BB	BB	BB	BB	BB	BB	BB	BB	BB	BB	BB	BB	BB	BB	BB	BB	BB	BB
YY_215	BB	BB	BB	BB	BB	BB	BB	BB	BB	BB	BB	BB	BB	BB	BB	BB	BB	BB	BB	BB	BB	BB	BB	BB	BB	BB	BB	BB	BB	BB	BB	BB	BB	BB	BB	BB	BB	BB	BB	BB	BB	AA	AA	AA	AA	AA	AA	AA	AA
YY_216	AA	AA	AA	AA	-	AA	AA	AA	AA	AA	AA	AA	AA	AA	AA	AA	AA	AA	AA	BB	BB	BB	BB	BB	BB	BB	BB	BB	BB	BB	BB	BB	BB	BB	BB	BB	BB	BB	BB	BB	BB	BB	BB	BB	BB	AA	AA	AA	AA
YY_217	AA	AA	AA	AA	AA	AA	AA	AA	AA	AA	AA	AA	AA	AA	AA	AA	AA	AA	AA	AA	AA	AA	AA	AA	AA	AA	AA	AA	AA	AA	AA	AA	AA	AA	AA	AA	AA	AA	AA	AA	AA	AA	AA	AA	AA	AA	AA	AA	AA
YY_219	BB	BB	BB	BB	BB	BB	BB	BB	BB	BB	BB	BB	BB	BB	BB	BB	BB	BB	BB	BB	BB	BB	BB	BB	BB	BB	BB	BB	BB	BB	BB	BB	BB	BB	BB	BB	BB	BB	BB	BB	BB	BB	BB	BB	BB	BB	BB	BB	BB
YY_220	AA	AA	AA	AA	AA	AA	AA	AA	AA	AA	AA	AA	AA	AA	AA	BB	BB	BB	BB	BB	BB	BB	BB	BB	BB	BB	BB	BB	BB	BB	BB	BB	BB	BB	BB	BB	BB	BB	BB	BB	BB	BB	BB	BB	BB	BB	BB	BB	BB
YY_221	BB	BB	BB	BB	BB	BB	BB	BB	BB	BB	BB	BB	BB	BB	BB	BB	BB	BB	BB	BB	BB	BB	AA	AA	AA	AA	AA	AA	AA	AA	AA	AA	AA	AA	AA	AA	AA	AA	AA	AA	AA	AA	AA	AA	AA	AA	AA	AA	AA
YY_222	AA	AA	AA	AA	-	AA	AA	AA	AA	AA	AA	AA	AA	AA	AA	AA	AA	AA	AA	AA	AA	AA	AA	AA	AA	AA	AA	AA	AA	AA	AA	AA	AA	AA	AA	AA	AA	AA	AA	AA	AA	AA	AA	AA	AA	AA	AA	AA	AA
YY_224	BB	BB	BB	BB	BB	BB	BB	BB	BB	BB	BB	BB	BB	BB	BB	BB	BB	BB	BB	BB	BB	BB	BB	BB	BB	BB	BB	BB	BB	BB	BB	BB	BB	BB	BB	BB	BB	BB	BB	BB	BB	BB	BB	BB	BB	BB	BB	BB	BB
YY_225	AA	AA	AA	AA	-	AA	AA	AA	AA	AA	AA	AA	AA	AA	AA	AA	AA	AA	AA	AA	AA	AA	AA	AA	AA	AA	AA	AA	AA	AA	AA	AA	AA	AA	AA	AA	AA	AA	AA	AA	AA	AA	AA	AA	AA	AA	AA	AA	AA
YY_226	BB	BB	BB	BB	BB	BB	BB	BB	BB	BB	BB	BB	BB	BB	BB	BB	BB	BB	BB	BB	BB	BB	BB	BB	BB	BB	BB	BB	BB	BB	BB	BB	BB	BB	BB	BB	BB	BB	BB	BB	BB	BB	BB	BB	BB	BB	BB	BB	BB
YY_227	AA	AA	AA	AA	-	AA	AA	AA	AA	AA	AA	AA	AA	AA	AA	AA	AA	AA	AA	AA	AA	AA	AA	AA	AA	AA	AA	AA	AA	AA	AA	AA	AA	AA	AA	AA	AA	AA	AA	AA	AA	AA	AA	AA	AA	AA	AA	AA	AA
YY_228	BB	BB	BB	BB	BB	BB	BB	BB	BB	BB	BB	BB	BB	BB	BB	BB	BB	BB	BB	BB	BB	BB	BB	BB	BB	BB	BB	BB	BB	BB	BB	BB	BB	BB	BB	BB	BB	BB	BB	BB	BB	BB	BB	BB	BB	BB	BB	BB	BB
YY_229	AA	AA	AA	AA	-	AA	AA	AA	AA	AA	AA	AA	AA	AA	AA	AA	AA	AA	AA	BB	BB	BB	BB	BB	BB	BB	BB	BB	BB	BB	BB	BB	BB	BB	BB	BB	BB	BB	BB	BB	BB	BB	BB	BB	BB	BB	BB	BB	BB
YY_231	-	-	-	-	BB	-	-	-	-	-	-	-	-	-	-	AA	AA	AA	AA	AA	AA	AA	AA	AA	AA	AA	AA	AA	AA	AA	BB	BB	BB	BB	BB	BB	BB	BB	BB	BB	BB	BB	BB	BB	BB	BB	BB	BB	BB
YY_233	AA	AA	AA	AA	-	AA	AA	AA	AA	AA	AA	AA	AA	AA	AA	AA	AA	AA	AA	AA	AA	AA	AA	AA	AA	AA	AA	AA	AA	AA	BB	BB	BB	BB	BB	BB	BB	BB	BB	BB	BB	BB	BB	BB	BB	BB	BB	BB	BB
YY_235	BB	BB	BB	BB	BB	BB	BB	BB	BB	BB	BB	BB	BB	BB	BB	BB	BB	BB	BB	BB	BB	BB	BB	BB	BB	BB	BB	BB	BB	BB	BB	BB	BB	BB	BB	AA	AA	AA	AA	AA	AA	AA	AA	AA	AA	AA	AA	AA	AA
YY_236	AA	AA	AA	AA	-	AA	AA	AA	AA	AA	AA	AA	AA	AA	AA	AA	AA	AA	AA	AA	AA	AA	AA	AA	AA	AA	AA	AA	AA	AA	AA	BB	AA	BB	BB	BB	BB	BB	BB	BB	BB	BB	BB	BB	BB	BB	BB	BB	BB
YY_237	AA	AA	AA	AA	-	AA	AA	AA	AA	AA	AA	AA	AA	AA	AA	AA	AA	AA	BB	BB	BB	BB	BB	BB	BB	BB	BB	BB	BB	BB	BB	BB	BB	BB	BB	BB	BB	BB	BB	BB	BB	BB	BB	BB	BB	BB	BB	BB	BB
YY_238	AA	AA	AA	AA	-	AA	AA	AA	AA	AA	AA	AA	AA	AA	AA	AA	AA	AA	AA	AA	AA	AA	AA	-	-	-	-	-	-	-	-	-	-	-	-	-	-	-	-	-	-	-	-	-	BB	BB	BB	BB	BB
YY_239	AA	AA	AA	AA	AA	AA	AA	AA	AA	AA	AA	AA	AA	AA	AA	AA	AA	AA	AA	AA	AA	AA	AA	AA	AA	AA	AA	AA	AA	AA	AA	AA	AA	AA	AA	AA	AA	AA	AA	AA	AA	AA	AA	AA	AA	AA	AA	AA	AA
YY_240	AA	AA	AA	AA	-	AA	AA	AA	AA	AA	AA	AA	AA	AA	AA	AA	AA	AA	AA	AA	AA	AA	AA	AA	AA	AA	AA	AA	AA	AA	AA	AA	AA	AA	AA	AA	AA	AA	AA	AA	AA	AA	AA	AA	AA	AA	AA	AA	AA
YY_241	BB	BB	BB	BB	BB	BB	BB	BB	BB	BB	BB	BB	BB	BB	BB	BB	BB	BB	BB	BB	BB	BB	BB	BB	BB	BB	BB	BB	BB	BB	BB	BB	BB	BB	BB	BB	BB	BB	BB	BB	BB	BB	BB	BB	BB	BB	BB	BB	BB
YY_243	BB	BB	BB	BB	BB	BB	BB	BB	BB	BB	BB	BB	BB	BB	BB	BB	BB	BB	AA	AA	AA	AA	AA	AA	AA	AA	AA	AA	AA	AA	AA	AA	AA	AA	AA	AA	AA	AA	AA	AA	AA	AA	AA	AA	AA	AA	AA	AA	AA
YY_244	AA	AA	AA	AA	-	AA	AA	AA	AA	AA	AA	AA	AA	AA	AA	AA	AA	AA	AA	AA	AA	AA	AA	AA	AA	AA	AA	AA	AA	AA	AA	-	AA	-	-	-	BB	BB	BB	BB	BB	BB	AA	AA	AA	AA	AA	AA	AA
YY_245	AA	AA	AA	AA	AA	AA	AA	AA	AA	AA	AA	AA	AA	AA	AA	AA	AA	AA	AA	AA	AA	AA	AA	AA	AA	AA	AA	AA	AA	AA	AA	AA	AA	AA	AA	AA	AA	AA	AA	AA	AA	AA	AA	AA	AA	AA	AA	AA	AA
YY_246	BB	BB	BB	BB	BB	BB	BB	BB	BB	BB	BB	BB	BB	BB	BB	BB	BB	BB	BB	BB	BB	BB	BB	BB	BB	BB	BB	BB	BB	BB	BB	BB	BB	BB	BB	BB	BB	BB	BB	BB	BB	BB	BB	BB	BB	BB	BB	BB	BB
YY_247	AA	AA	AA	AA	AA	AA	AA	AA	AA	AA	AA	AA	AA	AA	AA	AA	AA	AA	AA	AA	AA	AA	AA	AA	AA	AA	AA	AA	AA	AA	AA	AA	AA	AA	AA	AA	AA	AA	AA	AA	AA	AA	AA	AA	AA	AA	AA	AA	AA
YY_248	BB	BB	BB	BB	BB	BB	BB	BB	BB	BB	BB	BB	BB	BB	BB	BB	BB	BB	BB	BB	BB	BB	BB	BB	BB	BB	BB	BB	BB	BB	BB	BB	BB	BB	BB	BB	BB	BB	BB	BB	BB	BB	BB	BB	BB	BB	BB	BB	BB
YY_249	BB	BB	BB	BB	BB	BB	BB	BB	BB	BB	BB	BB	BB	BB	BB	BB	BB	BB	BB	BB	AA	AA	AA	AA	AA	AA	AA	AA	AA	AA	AA	BB	AA	BB	BB	BB	BB	BB	BB	BB	BB	BB	BB	BB	BB	BB	BB	BB	BB
YY_250	BB	BB	BB	BB	BB	BB	BB	BB	BB	BB	BB	BB	BB	BB	BB	BB	BB	BB	BB	BB	BB	BB	BB	BB	BB	BB	BB	BB	BB	BB	BB	BB	BB	BB	BB	BB	BB	BB	BB	BB	BB	BB	BB	BB	BB	BB	BB	BB	BB
YY_252	AA	AA	AA	AA	-	AA	AA	AA	AA	AA	AA	AA	AA	AA	AA	AA	AA	AA	AA	AA	AA	AA	AA	AA	AA	AA	AA	AA	AA	AA	AA	AA	AA	AA	AA	AA	AA	AA	AA	AA	AA	AA	AA	AA	AA	AA	AA	AA	AA
YY_255	BB	BB	BB	BB	BB	BB	BB	BB	BB	BB	BB	BB	BB	BB	BB	BB	BB	BB	AA	AA	AA	AA	AA	AA	AA	-	-	-	-	-	-	-	-	-	-	-	-	-	-	-	-	-	AA	AA	AA	AA	AA	AA	AA
YY_257	AA	AA	AA	AA	-	AA	AA	AA	AA	AA	AA	AA	AA	AA	AA	AA	AA	AA	AA	AA	AA	AA	AA	AA	AA	AA	AA	AA	AA	AA	AA	BB	AA	BB	BB	BB	BB	BB	BB	BB	BB	BB	BB	BB	BB	BB	BB	BB	BB
YY_258	BB	BB	BB	BB	BB	BB	BB	BB	BB	BB	BB	BB	BB	BB	BB	BB	BB	BB	BB	BB	BB	BB	BB	BB	BB	BB	BB	BB	BB	BB	BB	BB	BB	BB	BB	BB	BB	BB	BB	BB	BB	BB	BB	BB	BB	BB	BB	BB	BB
YY_259	AA	AA	AA	AA	-	AA	AA	AA	AA	AA	AA	AA	AA	AA	AA	AA	AA	AA	BB	BB	BB	BB	BB	BB	BB	BB	BB	BB	AA	AA	AA	AA	AA	AA	AA	AA	AA	AA	AA	AA	AA	AA	AA	AA	AA	AA	AA	AA	AA
YY_260	AA	AA	AA	AA	AA	AA	AA	AA	AA	AA	AA	AA	AA	AA	AA	AA	AA	AA	AA	AA	AA	AA	AA	AA	AA	AA	AA	AA	AA	AA	AA	AA	AA	AA	AA	AA	AA	-	-	-	-	BB	BB	BB	BB	BB	BB	BB	BB
YY_261	AA	AA	AA	AA	-	AA	AA	AA	AA	AA	AA	AA	AA	AA	AA	AA	AA	AA	AA	AA	AA	AA	AA	AA	AA	AA	AA	AA	AA	AA	AA	AA	AA	AA	AA	AA	AA	AA	AA	AA	AA	AA	AA	AA	AA	AA	AA	AA	AA
YY_262	AA	AA	AA	AA	-	AA	AA	AA	AA	AA	AA	AA	AA	AA	AA	AA	AA	AA	AA	AA	AA	AA	AA	AA	AA	AA	AA	AA	AA	AA	AA	AA	AA	AA	AA	AA	AA	AA	AA	AA	AA	AA	AA	AA	AA	AA	AA	AA	AA
YY_263	BB	BB	BB	BB	BB	BB	BB	BB	BB	BB	BB	AA	AA	AA	AA	AA	AA	AA	AA	AA	AA	AA	AA	AA	AA	AA	AA	AA	AA	AA	AA	BB	AA	BB	BB	BB	BB	BB	BB	BB	BB	BB	BB	BB	BB	BB	BB	BB	BB
YY_264	BB	BB	BB	BB	BB	BB	BB	BB	BB	BB	BB	BB	BB	BB	BB	BB	BB	BB	BB	BB	BB	BB	BB	BB	BB	BB	BB	BB	BB	BB	BB	AA	AA	AA	AA	AA	AA	AA	AA	AA	AA	AA	AA	AA	AA	AA	AA	AA	AA
YY_265	BB	BB	BB	BB	BB	BB	BB	BB	BB	BB	BB	BB	BB	BB	BB	BB	BB	BB	BB	BB	BB	BB	BB	BB	BB	BB	BB	BB	BB	BB	BB	BB	BB	BB	BB	BB	BB	BB	BB	BB	BB	BB	AA	AA	AA	AA	AA	AA	AA
[truncated: 822 more columns]

## Sheet: Phenotype_2016
ID	Year	Seed Weight (g/100 seeds)	Water Uptake (%)	Cooking Time (min)	Total Flavor	Beany	Vegetative	Earthy	Starchy	Sweet	Bitter	Seed-coat Perception	Cotyledon Texture	L*	a*	b*	Yield (kg/ha)		*Sensory traits are presented as BLUPs
ADP0468	2016	46.25	97.0378	33.15	-0.00839454	0.424643	-0.0831404	-0.0349576	-0.150804	-0.306969	0.256659	0.225414	-0.510581	51.576	3.732	11.372	1399.22
ADP0512	2016	52.97	104.323	23.09	-0.151978	-0.541855	0.150989	-0.210905	0.272053	0.17051	-0.241651	-0.180608	-0.0447134	65.185	-1.531	21.049	.
YY_001	2016	56.48	102.886	29.45	0.0759338	0.013075	-0.0289226	-0.0213156	0.127529	0.167849	-0.0227681	0.109715	-0.134127	63.412	-0.676	22.727	1275.61
YY_002	2016	48.52	98.3924	26.49	-0.287444	-0.0141807	-0.0728504	-0.0135806	-0.0728482	-0.278913	-0.0869977	-0.0848233	-0.176384	60.036	2.322	20.894	1861.24
YY_003	2016	50.54	101.484	26.47	0.110397	-0.227148	0.00551807	0.0241676	0.0371142	0.0644996	-0.0680591	0.0248948	-0.00852983	61.522	-2.895	34.357	1148.2
YY_004	2016	48.18	97.2188	29.31	-0.0788454	0.0832825	-0.0808627	0.00581111	-0.0402956	-0.0984008	-0.00268276	-0.0305298	0.134749	54.016	4.318	24.237	2345.92
YY_005	2016	44.9	100.512	33.28	-0.205526	0.0124681	-0.0804019	-0.00878495	-0.127033	-0.0800672	0.0180064	-0.191242	0.148028	54.084	1.956	16.563	1036.65
YY_006	2016	62.95	38.6021	31.33	0.0809501	0.308352	-0.0337049	0.00455704	-0.0631098	-0.213852	0.0204718	0.0408388	-0.270635	55.63	4.251	19.794	1400.74
YY_007	2016	43.07	103.274	22.86	-0.0177504	-0.210395	-0.0290631	0.0112356	-0.00353219	0.116237	-0.0226152	-0.153149	0.146812	64.76	-3.205	27.721	1169.5
YY_008	2016	45.11	92.5515	32.36	0.0523257	0.25956	-0.0233082	0.0381983	-0.0360627	0.0131158	0.06926	0.212981	-0.12524	54.241	2.839	22.662	1838.29
YY_009	2016	51.63	97.056	32.28	-0.0193502	0.0456012	-0.0407971	0.00662196	-0.00730321	-0.0955317	0.000734536	0.127439	-0.198756	56.001	3.062	19.298	1914.3
YY_010	2016	51.34	97.7016	25.47	0.119535	0.137784	-0.0258915	0.0439021	-0.0250113	-0.0153444	-0.0144	-0.154399	0.423304	54.03	3.588	19.376	2103.66
YY_011	2016	64.66	97.0925	24.48	-0.212949	-0.0870711	0.031031	-0.0157937	-0.0250513	-0.0128858	0.0423011	0.0405672	-0.426551	58.676	2.597	23.257	2876.46
YY_012	2016	48.95	99.7753	29.33	0.183791	0.147725	0.0405186	0.063442	0.0411844	-0.113963	0.0752864	0.0616914	-0.190971	53.428	2.661	24.834	1700.69
YY_013	2016	52.81	102.594	25.32	0.0911006	-0.157806	0.056646	0.00662196	0.0312572	0.149288	-0.0119903	-0.148854	0.281449	63.462	-1.703	22.744	1916.29
YY_014	2016	44.06	100.136	24.99	-0.202015	-0.0829203	0.0156772	0.01432	-0.0625197	-0.0681293	0.0313059	-0.0656566	-0.190796	59.56	2.585	19.957	1123.42
YY_015	2016	51.19	104.298	28.54	-0.182645	-0.0224486	-0.0342584	-0.0559496	-0.0234495	0.0283271	0.0426739	0.25711	-0.375616	61.344	0.117	25.529	979.28
YY_016	2016	53.66	102.516	31.28	0.00482647	0.0398204	0.0777987	-0.0374958	-0.0502824	-0.0839577	-0.0170082	-0.0536125	0.101445	53.474	2.851	20.286	1833.46
YY_017	2016	53.16	101.336	24.26	-0.0638128	-0.0852543	-0.00700229	0.0493267	-0.0600703	-0.154613	-0.0598357	0.0210539	0.0504428	64.113	-0.77	25.244	1964.33
YY_018	2016	44.98	100.689	22.66	-0.475289	-0.489873	-0.0711212	-0.0993679	0.0851043	0.0498647	-0.191455	-0.107616	0.114231	64.879	-2.557	25.685	1313.79
YY_019	2016	43.02	100.86	26.3	0.0173206	0.0141508	-0.0182929	-0.0203407	-0.0456987	0.000224271	-0.0682892	0.151483	-0.112439	61.922	0.938	21.635	872.79
YY_020	2016	55.97	97.9096	26.31	0.167167	0.17859	-0.0268903	0.024083	-0.00886796	-0.00086539	0.147309	-0.00605072	0.119074	51.082	2.907	14.712	1706.45
YY_021	2016	56.97	100.72	26.21	0.162964	0.0794992	-0.0132568	0.0199265	0.00808762	-0.075722	0.0688587	0.0470696	-0.398019	52.426	3.044	16.842	1877.99
YY_022	2016	42.93	104.589	23.43	-0.251417	-0.260739	-0.00715792	-0.0180672	-0.0221868	-0.0460224	-0.0962583	-0.0162325	0.35634	62.284	-1.708	28.431	910.99
YY_023	2016	51.99	97.0956	27.26	-0.140362	-0.223805	-0.038943	-0.0490522	-0.0188528	0.135042	-0.117052	-0.146703	-0.274702	52.819	3.792	18.047	2021.41
YY_024	2016	43.78	104.957	25.45	0.0701842	0.122768	0.0840436	0.0397826	0.0151203	0.0278011	0.050679	0.0129628	0.118336	63.336	0.617	19.515	411.86
YY_025	2016	50.31	80.322	23.45	-0.0720421	0.145737	-0.082575	-0.0356129	-0.0490886	0.0395423	0.0705204	-0.024552	0.343463	51.287	3.636	17.194	1086.93
YY_026	2016	53.29	103.453	24.08	-0.0567694	-0.271299	-0.0399069	-0.0312605	0.0201177	0.0783794	-0.0826201	-0.0480106	0.477964	64.784	-0.7	21.281	1986.49
YY_027	2016	50.55	97.0722	28.84	0.13773	0.139044	0.109219	0.0208346	0.0672345	0.128068	0.0716935	0.102362	0.0508759	56.591	2.409	25.248	1845.16
YY_028	2016	52.54	100.152	29.99	0.0324175	0.105772	0.0197054	0.0104797	0.00314881	0.065197	-0.0284641	-0.138556	0.10564	57.417	4.027	22.817	1641.91
YY_029	2016	50.6	98.6759	32.9	0.0169223	0.253814	-0.0151297	0.014502	-0.064993	-0.084389	0.0583592	-0.0871785	0.26886	57.46	3.176	27.888	1280.87
YY_030	2016	54.91	100.692	32.73	0.125111	0.194276	0.0358859	-0.00819297	-0.11895	0.0907183	-0.013543	-0.149835	-0.0495437	52.429	3.252	15.158	1541.29
YY_031	2016	52.78	97.9917	40.28	0.0253518	0.145737	-0.0628616	0.0360221	-0.0720188	-0.00437002	0.128737	0.255071	-0.383029	53.328	2.535	18.269	2504.25
YY_032	2016	52.82	97.7849	25.73	0.0206533	-0.00116125	0.0254283	0.0292462	-0.0355412	-0.0869955	0.13798	0.123541	0.105717	50.621	2.608	11.085	1352.4
YY_033	2016	54.24	101.973	24.38	0.296545	0.287894	-0.0382934	-0.0261487	0.0247229	0.154198	0.0148	-0.027574	0.179674	55.711	2.702	23.567	1650.83
YY_034	2016	48.77	102.009	23.81	-0.0415623	-0.297293	0.0454872	-0.0428835	-0.070995	0.0141806	-0.0442379	-0.1088	0.151834	65.277	-2.225	25.754	1805.68
YY_035	2016	47.21	98.8985	28.33	-0.169486	-0.205221	-0.125954	0.0373875	0.0597347	-0.159006	-0.0608969	-0.0168922	-0.184086	66.314	-0.037	19.236	1134.47
YY_036	2016	50.62	98.5184	30.22	0.259656	0.428353	0.00247031	0.0460783	-0.0661556	-0.0196388	0.158762	-0.021137	0.160193	54.587	2.223	20.3	1458.62
YY_037	2016	39.48	101.95	28.61	-0.0400792	0.0227904	0.0530059	-0.0220895	-0.00453056	-0.0428221	-0.056486	-0.024413	0.140059	62.009	-2.069	26.864	1226.68
YY_038	2016	55.32	102.657	28.31	0.0883501	0.0380604	0.00038151	0.0150934	0.0227304	0.0135795	-0.0636233	-0.075839	0.0107886	53.84	3.324	18.582	1717.88
YY_039	2016	41.4	101.208	24.23	-0.084166	0.0947612	0.0267581	0.00156999	-0.00924504	-0.0766178	0.0253371	-0.0523085	0.38016	59.044	-0.439	29.935	1823.97
YY_040	2016	53.38	108.205	19.7	0.0493852	-0.259954	0.129749	0.00319169	-0.0379372	0.0862117	-0.0554532	-0.100874	0.0958341	63.619	-0.456	24.716	1027.1
YY_041	2016	48.84	98.0344	27.9	-0.010975	0.142772	0.159443	0.00798732	-0.0195758	-0.163743	0.0622391	-0.00729089	-0.44998	51.011	2.496	16.247	2661.38
YY_042	2016	46.25	93.9027	33.69	0.0686522	0.168229	0.0333052	0.0403746	-0.0085193	-0.209792	0.0893147	0.160271	-0.230838	53.547	2.619	21.916	2438.87
YY_043	2016	44.39	112.165	28.53	-0.0333465	-0.258077	0.0310206	-0.000276055	-0.0741756	-0.0727818	-0.0148936	-0.0300204	-0.022797	66.943	-1.739	23.07	1751.84
YY_044	2016	44.04	99.4323	31.16	-0.142608	0.124289	-0.0285272	-0.019816	-0.101355	-0.142909	-0.0203655	0.213845	-0.213988	54.461	5.86	23.445	1787.13
YY_045	2016	.	.	.	0.131313	0.13846	0.00512496	0.0276245	-0.0412795	0.0209843	-0.0411123	0.0560491	-0.204156	.	.	.	300.97
YY_046	2016	50.87	99.5282	33.64	-0.23137	0.0716387	-0.115817	0.139318	-0.0321028	-0.226533	0.0380747	0.013366	0.00512984	56.881	0.795	24.14	1137.18
YY_047	2016	45.23	101.879	34.36	-0.117287	-0.157124	-0.0564128	0.00256278	0.121058	-0.0752762	-0.00176585	-0.0214268	-0.0515081	63.505	-2.114	30.612	1476.21
YY_048	2016	49.65	102.236	24.48	0.209326	0.304997	0.0675803	0.0580175	-0.0918632	-0.0939824	0.079006	0.145604	0.0763182	60.755	0.077	25.624	1653.14
YY_049	2016	42.84	103.408	23.08	-0.0906734	-0.253125	0.0454304	-0.0135806	0.162094	0.184797	-0.0551459	-0.183269	0.0296794	62.5	1.143	19.322	1501.66
YY_050	2016	45.09	101.109	25.24	0.0335811	0.087722	0.0324246	0.00156999	-0.0371402	0.0649484	-0.00161947	0.140892	-0.015602	62.082	0.316	22.772	1841.96
YY_051	2016	54.45	99.1919	23.29	0.146053	0.134689	-0.024982	0.00966885	0.0440828	0.0764133	0.00713887	-0.0936431	0.340884	55.818	2.764	19.204	1655.41
YY_052	2016	51.11	105.087	31.05	0.024535	-0.276933	-0.0259843	0.00662196	0.0520809	0.00437027	0.0345083	-0.250778	0.225944	51.279	4.191	12.986	1511.48
YY_053	2016	46.85	100.939	20.1	0.102383	0.224439	-0.0739678	0.085955	-0.0907804	-0.0770838	0.0672787	0.00115529	0.188085	62.945	-0.427	19.926	1548.67
YY_054	2016	47.31	103.509	20.77	-0.0279839	0.168013	0.0245309	0.0116631	-0.0570862	-0.179838	0.154122	0.0556219	-0.0720862	61.192	0.358	23.332	.
YY_055	2016	51.97	101.405	29.87	0.15591	0.500743	0.0319756	0.00536789	-0.0221572	0.0879983	0.0445745	-0.0488799	-0.114944	56.782	1.603	24.912	1016.78
YY_056	2016	44.42	99.7299	36.23	0.159045	-0.14489	0.104224	-0.0300064	0.0352691	0.285806	-0.142717	-0.0291214	-0.0703144	50.685	2.694	14.432	1395.55
YY_057	2016	46.27	99.719	21.74	0.145275	0.0867111	-0.0341735	0.0318657	0.00321884	-0.223896	0.0615553	-0.117971	-0.0761956	64.515	-1.176	24.938	2146.46
YY_058	2016	43.37	94.0512	21.48	-0.0433484	-0.0333806	0.0455294	0.000978013	0.0236701	0.127888	-0.0183953	-0.158502	-0.317251	56.058	1.128	22.206	355.8
YY_059	2016	47.84	93.311	28.66	0.15966	-0.076262	0.0910145	-0.00612806	-0.0960848	-0.091235	0.146758	0.0970681	0.164075	54.174	4.044	20.599	1337.64
YY_060	2016	45.99	102.24	33.89	0.0650836	0.226708	-0.00263139	-0.0030437	-0.0199234	-0.0932145	0.176427	-0.0481989	-0.104043	49.282	2.877	14.77	1916.44
YY_061	2016	48.86	103.561	27.23	-0.217419	-0.253839	0.0560219	-0.0386972	0.0459548	0.0359942	-0.093152	-0.0805482	0.199696	60.34	0.423	20.78	1628.66
YY_062	2016	51.64	98.3927	20.28	-0.0667687	-0.029145	-0.0430497	-0.0396721	0.0129794	-0.017764	-0.0738282	-0.0213867	-0.322916	66.191	-0.437	20.687	2269.72
YY_063	2016	47.12	99.1935	24.77	-0.034991	0.202646	-0.014795	-0.0138261	0.0595879	0.00124517	-0.00913649	0.0748616	-0.0665396	49.33	2.384	12.554	1791.67
YY_064	2016	46.26	100.886	25.42	0.101587	0.343472	-0.00854201	0.00396507	-0.00691424	0.0433489	0.0859431	0.191714	0.177444	62.444	-0.246	21.383	930.96
YY_065	2016	45.68	79.9912	23.68	0.208825	0.472999	0.0974695	0.0454864	-0.0148764	-0.00107243	-0.00937258	0.061635	-0.255904	53.408	4.149	12.859	1798.87
YY_066	2016	45.62	100.438	31.49	-0.0738001	0.230059	-0.00934808	-0.0431996	0.0121935	-0.0283546	0.000720627	0.157772	0.0827779	57.764	3.211	16.687	1669.2
YY_067	2016	53.33	96.8686	25.38	0.14675	-0.100581	0.010648	-0.0380878	-0.0332456	0.123364	-0.0183861	0.118919	0.12008	59.444	1.906	25.097	2202.36
YY_068	2016	48.75	98.2154	26.09	0.0362877	0.0271519	-0.0428756	0.0230108	0.0392312	-0.0876494	0.0554594	-0.0818331	-0.111582	54.698	2.682	12.754	1399.74
YY_069	2016	52.09	97.5619	27.71	0.0738972	0.0840176	-0.013582	0.00178886	0.056074	-0.0136319	-0.0591076	0.0895837	0.133968	54.127	2.482	18.338	2275.6
YY_070	2016	50.42	99.9802	35.8	-0.19371	0.067035	-0.0641605	-0.0429204	-0.135683	-0.211934	0.141358	0.0720751	-0.15063	55.547	4.648	21.322	2028.63
YY_071	2016	47.12	99.7241	30.37	0.0903533	-0.0831554	0.0353707	0.0037462	0.00923889	0.246916	-0.0433686	0.0247502	0.40347	62.766	-0.789	24.467	1273.15
YY_072	2016	48.87	114.897	26.68	-0.122622	-0.0726644	-0.0146996	-0.0419456	0.124221	0.075786	-0.111332	-0.00561536	0.0281948	65.175	-1.011	22.474	1009.32
YY_073	2016	44.94	104.094	21.92	-0.138335	-0.301991	-0.0530609	0.0395637	-0.0392915	-0.122155	0.0199426	-0.0673201	-0.069838	64.363	-0.418	21.938	767.03
YY_074	2016	45.36	92.4603	29.66	0.0380937	0.136309	-0.0574715	0.00662196	0.071706	-0.154122	-0.00262547	0.0624397	-0.205661	56.969	2.691	16.763	1481.91
YY_075	2016	42.78	99.0416	23.54	-0.114045	-0.203767	-0.049573	-0.045157	0.0573083	-0.0261892	-0.00491046	0.0547032	-0.209492	63.023	-0.481	23.378	1132.56
YY_076	2016	50.47	101.605	33.26	-0.237726	-0.01282	-0.0258879	0.0290975	-0.0389916	-0.0245104	-0.0573579	-0.0628641	0.0370269	65.187	-1.689	19.634	2007.74
YY_077	2016	47.01	99.2342	26.34	-0.182349	-0.202633	0.00780374	-0.0453758	0.0438613	0.180451	-0.157291	-0.0174808	0.454796	65.176	-0.414	23.595	1146.02
YY_078	2016	55.56	101.62	25.75	0.179333	0.28333	0.0240493	-0.0114044	-0.0476601	-0.107075	0.141409	0.00905641	-0.0213023	66.391	-0.238	19.3	2131.58
YY_079	2016	44.6	98.4753	26.72	-0.00447552	-0.0439369	-0.0543815	-0.014008	-0.0237051	-0.134559	-0.0673172	0.0931467	0.251637	55.612	3.242	13.552	1732.49
YY_080	2016	47.64	101.385	26	0.0730389	0.332454	-0.125313	-0.0193213	-0.0843979	-0.103222	0.0538297	-0.194383	-0.0743026	62.667	-2.217	27.597	1468.21
YY_081	2016	43.78	98.995	32.96	0.101257	0.0305607	0.0439241	0.0037462	-0.110016	-0.107802	0.0707208	0.0993258	0.0503021	55.941	2.626	17.388	1297.08
YY_082	2016	51.48	102.564	28.99	-0.108132	0.0701268	-0.0606884	0.0150934	0.0564085	0.095582	-0.0693179	-0.151296	-0.182195	64.341	0.51	16.333	2030.72
YY_083	2016	54.15	99.8892	33.81	-0.128025	-0.0897516	0.0435898	-0.00819297	-0.101002	-0.200803	0.0742634	-0.0649017	-0.115408	59.55	2.863	19.623	1777.81
YY_084	2016	49.66	99.9597	27.66	0.0361297	-0.189493	-0.0666118	-0.0223083	0.0129188	0.0174623	-0.145776	-0.188882	0.167578	63.033	0.238	18.935	1541.15
YY_085	2016	54.3	68.0295	29.9	0.0562161	0.252743	-0.0737164	0.0305003	-0.0353086	-0.0520802	0.025796	0.00780829	0.06599	57.298	2.554	19.138	1205.77
YY_086	2016	54.61	101.318	25.1	0.0668509	0.150038	-0.0222149	0.00315422	0.081023	0.182227	-0.0917386	0.0402571	-0.046076	64.934	-1.975	25.09	2045.55
YY_087	2016	57.79	100	29.09	-0.0594851	0.0969763	-0.00948571	-0.0321826	0.0699186	0.0883708	-0.162471	-0.0899944	-0.227071	58.134	3.044	15.923	1909.1
YY_088	2016	49.06	46.2903	27.31	0.0248844	-0.407452	0.0628022	0.0361068	0.108515	-0.0142121	0.0173563	0.0107542	0.133415	65.731	-0.207	18.597	1343.78
YY_089	2016	53.46	98.8777	22.54	-0.0253098	0.154017	-0.0682911	0.073205	-0.0552409	-0.00503377	0.0828695	0.0367418	-0.104637	66.223	-1.134	21.621	1346.86
YY_090	2016	56	96.4107	26.06	0.0862977	0.0532365	0.0180185	-0.0101503	0.0273829	0.166086	-0.0344563	-0.171133	-0.0831445	53.679	3.683	11.752	1907.89
YY_092	2016	49.52	88.126	28.15	0.119129	0.133805	-0.0552817	0.0185611	-0.0165426	0.0344511	0.0267345	0.0455784	-0.198782	58.704	0.694	20.463	1574.92
YY_093	2016	.	.	.	0.271202	0.309593	-0.0823947	0.0395637	-0.11895	-0.128843	0.0446732	-0.0299962	0.28068	.	.	.	738.19
YY_094	2016	53.72	101.154	25.43	0.00506067	0.198628	-0.070462	0.0231748	0.0847786	0.00266605	-0.0734618	0.0379784	0.0655022	51.997	2.815	10.586	1345.76
YY_095	2016	44.43	99.0772	27.54	0.166327	-0.0907029	0.0499302	-0.00395185	0.0103676	0.241212	-0.0148558	-0.0909615	0.3323	58.637	1.78	21.028	1730.74
YY_096	2016	48.58	100.906	26.77	-0.0685898	-0.0994655	0.022441	-0.0571331	-0.0165226	0.0564607	-0.0890902	0.0185194	-0.0515081	61.727	0.777	16.855	1420.9
YY_097	2016	44.25	95.6836	26.23	-0.00368499	-0.1491	0.0109537	0.0503195	0.00787315	-0.0310916	0.0159814	-0.1976	0.126502	57.907	1.439	26.011	1138.1
YY_098	2016	52.2	102.874	26.87	-0.0465387	-0.144294	-0.0836711	-0.0142095	0.0508483	0.0729075	-0.0177845	0.0125085	-0.142466	65.399	-0.426	18.669	1517.69
YY_099	2016	50.31	99.682	24.97	0.0933791	0.0329318	0.0534737	-0.036685	0.0391912	0.134371	-0.0333801	-0.00670522	-0.036811	63.207	-0.584	21.676	1360.3
YY_100	2016	59.86	97.2603	28.34	-0.124344	-0.259694	-0.0676286	-0.00937692	0.0460798	-0.186907	0.0434736	0.00461396	-0.30382	59.722	2.591	15.13	1778.92
YY_101	2016	53.69	96.7219	31.58	0.198417	0.201901	0.075259	0.0501375	0.00979756	0.0131158	-0.0180643	0.133089	-0.12524	57.552	1.822	17.519	1420.84
YY_102	2016	.	.	.	0.0629838	0.00871908	0.0489843	-0.0295789	0.0636499	-0.0323381	0.0702702	-0.0602131	-0.222106	.	.	.	575.66
YY_103	2016	51.03	100.529	32.29	0.264368	0.0869897	0.0182819	0.0535678	0.0905112	0.0668422	-0.0580516	0.0718675	0.190345	63.839	-0.253	20.994	1213.44
YY_104	2016	56.06	94.8626	28.84	-0.00841611	-0.0655655	0.0424164	-0.0229602	0.0469489	0.0687862	0.0479555	0.0212154	-0.0290455	58.851	2.719	18.159	1808.25
YY_105	2016	54.34	98.1229	27.92	-0.235728	-0.0713557	-0.0333475	0.0156854	-0.0163613	-0.20998	-0.0091655	0.0125722	0.0622514	56.559	4.07	20.112	1941.43
YY_106	2016	44.25	99.8192	24.09	-0.16742	-0.249706	-0.0720491	0.00798732	0.00435696	-0.126461	-0.0438641	0.125508	-0.0612602	63.283	-0.019	22.259	1312.9
YY_107	2016	45.41	101.564	26.35	0.108765	-0.147013	0.0437679	0.0219914	0.066362	0.0994759	0.0171243	0.0523567	0.274132	61.194	-0.564	23.99	1710.48
YY_108	2016	53.18	95.487	30.78	0.130964	0.0546034	0.0744842	0.0120465	-0.00201987	-0.0762699	0.0276102	0.100434	0.01424	57.441	2.583	19.306	1913.25
YY_109	2016	40.95	102.589	24.98	0.0621848	0.074081	0.0469771	0.02707	-0.109358	0.00746154	-0.0352998	-0.178335	0.0258671	63.547	-0.157	21.328	733
YY_110	2016	46.59	94.8916	29.03	-0.125907	-0.247197	0.0266738	-0.0440105	0.0811242	0.37972	-0.123874	-0.156775	0.0951552	64.196	-1.597	28.651	865.07
YY_111	2016	43.3	100.139	25.42	0.0280753	-0.102855	-0.0381691	0.014502	0.0591356	0.290992	-0.0308432	-0.0243675	-0.0889606	63.283	0.642	20.945	1165.13
YY_112	2016	47.79	98.2632	24.68	-0.153197	-0.0933105	-0.0435644	0.013728	0.0211327	-0.121245	0.00653108	0.0238486	0.061521	54.058	2.719	10.912	1678.92
YY_113	2016	.	.	.	-0.122643	-0.0864646	0.0224406	0.0242649	-0.0638042	0.00446349	0.0624113	-0.0982848	-0.249578	.	.	.	922.53
YY_114	2016	54.75	101.516	23.72	-0.216408	-0.449567	-0.0167167	-0.0423888	0.00688635	-0.0140031	-0.0211321	-0.159965	0.177053	68.028	-0.149	17.219	1903.21
YY_115	2016	52.75	92.8152	24.45	-0.0263681	0.12891	0.0286718	0.0181777	-0.0902554	0.0249039	0.125976	0.0880047	0.256107	56.524	1.704	22.759	2143.78
YY_116	2016	51.79	99.3242	19.77	0.117153	0.0989239	0.0750505	0.00455704	0.0404622	0.304789	0.0260054	0.0982421	0.172214	64.883	0.773	17.982	1010.45
YY_117	2016	49.06	101.305	33.94	-0.00506628	0.189358	-0.045785	0.00010733	-0.0926516	0.0557122	-0.0496335	0.0667425	-0.010383	56.952	3.021	14.299	1524.34
YY_118	2016	48.11	96.6743	23.61	0.0478812	-0.201583	-0.0341735	-0.0278302	0.0720093	0.0834897	-0.0548771	-0.117971	0.452162	66.113	0.205	20.664	1595.52
YY_119	2016	42.51	96.8478	23.4	-0.14609	-0.297841	0.0472298	-0.0820042	0.0625604	0.0308372	-0.0479732	-0.0115842	-0.15681	57.513	2.89	16.127	1397.31
YY_120	2016	50.59	98.7152	26.05	0.158702	0.301268	-0.018484	-0.0261487	-0.0682611	-0.16479	0.103508	0.125755	-0.46882	59.865	2.59	21.606	1679.43
YY_121	2016	43.06	98.9782	31.48	0.0814893	0.13628	0.0528971	-0.0334367	-0.0528243	-0.0292813	0.106833	-0.0240108	-0.1391	56.125	0.233	25.696	688.66
YY_122	2016	52.57	103.652	20.87	0.0432058	0.0240411	-0.117118	0.0199265	0.0739839	0.0594986	-0.0117107	0.00276233	0.092304	66.189	-0.545	21.491	849.19
YY_123	2016	43.29	98.5678	23.44	0.0786385	0.290067	-0.00189622	0.0341761	-0.110762	-0.0180737	-0.072524	-0.155487	0.279235	64.901	-1.153	22.781	1453.41
YY_124	2016	48.88	101.105	35.18	-0.033742	-0.00739293	0.0392924	-0.0397694	-0.0881991	-0.122401	0.0281855	0.0391114	-0.173045	63.365	-1.747	25.258	1601.51
YY_125	2016	.	.	.	-0.0123003	-0.160593	0.0658658	-0.0548596	0.0752494	0.0881514	-0.0714123	-0.230156	0.093264	.	.	.	.
YY_126	2016	50.34	95.0934	29.36	-0.0383603	0.021017	0.0176501	0.0199265	-0.00356728	-0.101458	-0.0478477	-0.0282241	0.00586668	58.308	3.545	22.829	1666.1
YY_127	2016	46.5	97.3763	27.07	-0.140952	-0.120281	0.0245309	0.0236023	0.0575645	0.17146	-0.0787432	-0.0642166	0.324182	60.402	0.422	28.459	712.57
YY_128	2016	49.69	101.65	35.99	0.00959239	-0.0298717	0.085209	-0.0278302	0.0781527	0.0724797	0.00471074	-0.126423	0.206468	55.446	4.299	25.492	1671.29
YY_129	2016	48.99	95.5093	28.39	-0.154084	-0.233774	0.00651133	0.01432	-0.00860606	-0.0520865	0.015259	0.0514264	0.12688	61.388	2.949	18.732	1907.63
YY_130	2016	50.13	100.539	26.31	0.0741148	0.201668	0.0192769	0.01432	0.0480983	0.084917	0.0270799	0.103944	-0.204747	64.984	-0.105	20.872	1292.97
YY_131	2016	51.22	102.636	27.88	-0.00436943	-0.210589	0.0163847	-0.0193213	0.0127444	0.0514972	0.0397942	-0.132006	0.167559	62.649	0.958	17.216	767.9
YY_132	2016	51.19	101.27	23.04	-0.19796	-0.211746	-0.0421752	-0.00227032	-0.0716351	-0.062542	-0.0125608	-0.0314833	0.151195	61.82	1.049	20.961	1336.87
YY_133	2016	51.38	99.5329	23.83	-0.112697	-0.0417639	-0.00768848	-0.00167834	-0.0415077	-0.112821	0.0798975	0.134003	-0.13424	62.47	-0.531	25.569	1578.12
YY_134	2016	46.14	103.099	26.96	0.045887	0.167664	0.0215501	-0.0255567	-0.0992195	-0.01669	0.13258	-0.0432391	-0.246866	62.874	-0.997	24.709	1241.75
YY_135	2016	54.04	97.0947	29	0.110138	0.338847	-0.0890849	0.0493267	-0.00686079	0.0533333	0.0435702	-0.0374773	-0.280863	53.833	3.91	18.236	1483.65
YY_136	2016	52.47	101.753	25.28	-0.0149913	0.239487	0.0652097	0.00353761	-0.0718544	-0.181812	0.0253459	0.124625	0.144273	66.12	0.751	19.084	1902.82
YY_137	2016	50.09	104.971	26.61	-0.258476	-0.106466	-0.013644	0.00353761	0.0198662	-0.181812	-0.0328703	0.124625	-0.185951	62.966	1.477	18.42	1701.88
YY_138	2016	49.07	98.7569	29.12	-0.0147852	-0.246119	-0.0149433	0.0114545	0.0218226	0.200695	0.0552759	0.201656	0.083513	62.259	1.879	20.799	1145.59
YY_140	2016	49.57	98.1239	28.88	0.0247224	0.0278837	-0.0190618	0.0339306	0.0239414	0.020843	-0.0343912	-0.179575	-0.0378546	58.103	2.929	14.53	1016.27
YY_141	2016	51.78	97.8949	34.76	0.135309	0.0613968	0.0157035	0.00238084	0.018626	-0.0997142	0.0638434	0.0346294	-0.0589381	58.759	1.606	21.861	1188.58
YY_142	2016	42.4	104.434	24.45	-0.0979011	-0.220194	0.111418	-0.0605633	-0.0339064	-0.0858706	-0.146742	0.0859579	0.193497	62.522	1.297	18.269	779.91
YY_143	2016	51.12	102.426	39.63	0.0110661	0.0793842	-0.09517	0.055744	0.0287591	0.00477806	-0.0276779	-0.0921658	0.065749	63.649	0.991	17.885	1026
YY_146	2016	50.96	102.728	23.38	0.142168	0.332978	0.00297399	-0.00612806	-0.0945874	-0.145978	0.0414497	0.0932941	-0.314759	64.452	0.581	20.261	1866
YY_147	2016	47.56	103.238	30.92	-0.281588	-0.261014	-0.15301	-0.0245819	0.0243629	-0.0692413	0.0334495	-0.0667265	0.0142166	54.393	2.605	26.523	1255.58
YY_148	2016	46.59	96.2438	26.63	0.0352344	-0.0146193	-0.037798	-0.00188693	0.0831053	-0.00407352	-0.0617137	0.0639348	0.0215313	56.099	2.481	9.952	571.7
YY_149	2016	51.33	96.5128	26.98	-0.0256729	-0.0293066	-0.0282437	-0.00738212	0.113776	0.100774	0.04588	-0.0337729	0.0378667	66.121	-0.12	19.943	1776.1
YY_150	2016	47.41	98.4181	29.1	-0.187269	-0.323845	-0.0737164	-0.0411347	0.0105517	-0.00816789	-0.00331209	0.0477544	0.06599	56.967	1.619	22.581	2165.37
YY_151	2016	54.12	100	32.76	-0.0760699	0.0610664	-0.0284411	-0.0213156	-0.0155624	0.0812204	0.00780413	0.178621	-0.222574	55.619	4.095	22.149	1613.8
YY_152	2016	49.74	103.197	26.55	0.076748	-0.0697696	0.0806382	-0.0180672	-0.0464989	0.0190728	0.00381702	0.101221	0.0458573	64.068	1.713	15.406	1591.81
YY_153	2016	52.35	106.59	25.67	-0.215703	0.200403	-0.0524933	-0.049435	-0.092748	-0.239516	0.133995	0.216581	-0.139569	64.181	-0.922	23.233	1139.7
YY_154	2016	50.22	96.6547	25.88	-0.09474	0.172374	-0.0647562	-0.00874748	-0.027184	-0.0810183	0.0168347	0.128598	-0.0627047	57.533	1.406	20.293	1107.15
YY_155	2016	50.39	98.333	22.7	0.206498	0.409961	0.0692023	-0.00472577	-0.0582448	0.0899193	0.05369	0.0218568	-0.0217884	66.441	-0.721	20.893	1433.31
YY_156	2016	51.52	98.0978	30.4	0.249417	0.110009	-0.00445079	0.0672926	0.0670374	0.108802	0.0387354	-0.0799057	0.138146	59.715	3.103	21.726	1975.25
YY_157	2016	48.68	100.596	21.84	-0.0765332	0.0342837	-0.0809289	-0.0461867	0.0366205	-0.0151143	-0.103221	-0.0988272	-0.211093	50.268	2.732	8.446	968.04
YY_159	2016	47.76	97.4665	36.53	0.0791778	0.181669	-0.00212893	0.0181777	0.0177238	0.00547552	-0.017191	-0.0159397	-0.0842605	61.992	0.464	20.005	1004.26
YY_160	2016	55.45	96.3571	25.03	0.00239338	-0.215049	-0.00562542	0.0202427	-0.0417395	-0.113114	0.114719	0.0563783	0.138657	57.61	2.492	15.286	987.07
YY_161	2016	45.66	96.5615	28.48	0.0822861	0.142859	-0.010007	0.0460783	-0.0904892	-0.100455	0.0267744	-0.123538	0.255245	58.234	3.208	20.531	1145.18
YY_162	2016	.	.	.	-0.0526195	-0.128292	0.0226874	0.0177503	0.0200634	-0.0581531	-0.0167665	0.0932941	0.0815091	.	.	.	.
YY_163	2016	.	.	.	-0.222831	-0.289455	-0.0534254	-0.0304496	0.0561794	0.0447414	-0.0366682	-0.0761899	0.171762	.	.	.	558.93
YY_164	2016	60.22	96.0146	28.13	-0.0152018	-0.199316	-0.0689591	0.0231748	0.069457	0.200488	-0.0503397	-0.0834616	0.131858	57.334	3.471	17.963	2052.9
YY_165	2016	53.05	97.8888	28.24	0.182046	-0.0770107	0.191443	-0.0157937	-0.0021182	0.293335	0.00827244	0.0625513	0.440138	58.324	3.368	17.069	1549.57
YY_166	2016	.	.	.	-0.228923	-0.147437	0.0254284	-0.0245819	0.0226235	0.122624	0.0292903	0.0734404	-0.0438547	.	.	.	480.9
YY_167	2016	55.23	96.8495	27.72	-0.12871	-0.0789402	0.00817549	0.00581111	-0.0121778	-0.0635177	0.064472	0.0350074	0.343291	56.395	2.479	18.471	1963.75
YY_168	2016	53.64	103.076	22.2	-0.0592397	-0.437155	0.0947006	-0.00878495	0.0532873	0.15186	-0.0933329	-0.0493208	0.405424	65.17	-0.174	14.626	1974.41
YY_169	2016	47.39	99.1137	25.11	0.150828	0.0434781	-0.0137101	-0.00164141	0.0418025	-0.0154394	0.000326643	-0.00493101	-0.440563	54.789	2.854	14.229	1670.63
YY_170	2016	45.05	102.531	28.83	0.000942287	0.254145	0.0112042	-0.0131972	0.0580749	0.071942	-0.0409924	0.154376	-0.0745647	63.445	1.013	19.952	1977.37
YY_171	2016	49.31	104.786	26.13	-0.189535	-0.237097	-0.0844392	-0.0190051	0.061512	0.044223	-0.0299495	0.0149371	0.109599	63.613	0.151	21.051	1553.24
YY_172	2016	53.55	102.428	20.77	0.130485	0.0663385	0.0765062	-0.0136175	0.011901	0.0348033	-0.0191063	0.0552409	-0.0283371	65.943	0.031	17.292	1682.12
YY_174	2016	53.05	100.434	21.54	0.330607	0.189187	0.0538254	0.00455704	-0.0331954	0.0046037	0.0567304	0.128356	-0.156993	59.704	2.166	19.29	1209.5
YY_175	2016	45.36	99.1843	21.89	0.0893273	-0.270003	0.012484	0.0284354	-0.038171	0.209953	-0.020767	-0.103062	-0.181397	63.96	0.306	21.193	902.29
YY_176	2016	46.13	100.087	24.4	-0.0425412	-0.192995	-0.0378161	-0.0397324	-0.00538926	0.0293811	-0.00408844	0.0879086	-0.0820914	62.852	1.742	22.255	1165.85
YY_177	2016	55.43	104.005	22.8	-0.0853039	-0.494727	0.0462503	-0.0136175	0.0595239	0.156018	-0.117773	-0.167226	0.462559	66.37	-0.638	20.88	1148.99
YY_178	2016	57.83	94.8124	34.68	-0.0488079	0.0912724	-0.00693928	0.0301169	-0.0116778	-0.0790844	-0.0186053	-0.076029	-0.257603	59.029	1.67	28.106	.
YY_180	2016	52.2	98.5249	24.48	-0.174177	-0.0603128	0.00430644	0.00363491	0.00309706	7.17488e-05	-0.11982	-0.0591047	-0.132027	56.791	2.608	13.36	1364.8
YY_181	2016	.	.	.	-0.0445241	0.103609	0.0410374	-0.0397324	-0.0798207	-0.0830303	0.022276	0.2263	0.0420689	.	.	.	.
YY_182	2016	48.74	97.7021	27	0.0259359	0.191949	-0.0187908	-0.0309812	-0.0439364	-0.0222886	0.0426135	0.0563036	-0.0176749	66.901	-2.04	26.745	.
YY_183	2016	45.98	103.567	23.94	0.0862977	0.0532365	0.0180185	0.00178886	0.0273829	-0.1413	0.0819761	-0.0113486	0.247079	63.643	1.381	17.931	1299.84
YY_184	2016	56	95.0179	26.71	0.209446	0.147758	0.0286858	0.0254483	0.0506709	-0.0332048	0.0407812	-0.025088	0.0756088	59.822	2.439	17.656	1338.25
YY_186	2016	50.4	96.2698	25.58	0.167691	-0.0474562	0.0863423	0.0301169	-0.0145972	0.0398737	0.00957392	-0.0347745	0.218654	62.579	1.652	17.422	.
YY_187	2016	49.59	98.2859	25.63	0.111621	0.0142001	0.0855225	0.000289275	0.0659773	0.00899497	0.0251208	0.0462263	0.329186	56.02	3.88	12.932	2457.23
YY_188	2016	52.44	100.629	22.82	0.00900653	-0.0584881	-0.00273624	0.047864	-0.0162416	0.105998	-0.0284882	-0.259969	0.358155	66.843	0.115	18.151	2269.31
YY_189	2016	.	.	.	-0.0163609	0.0315766	-0.0108651	0.0102608	-0.0386647	-0.0555263	-0.0125295	0.0835818	0.457639	.	.	.	547.74
YY_190	2016	50.05	97.2428	36.78	0.0384512	0.197165	-0.0520318	0.0327738	-0.046329	0.0097184	0.0719745	-0.0345961	0.0582134	53.784	3.957	18.592	2406.29
YY_191	2016	56.91	102.003	23.72	0.136855	0.239005	0.0262901	0.0764713	-0.00141356	-0.176576	0.106945	0.0806028	0.131472	64.626	0.683	16.86	1245.69
YY_192	2016	41.53	99.3499	22.72	0.247849	0.172576	0.139128	0.00966885	-0.0669977	0.0224614	0.0148	0.0123722	0.179674	57.185	3.19	16.033	1388.59
YY_193	2016	49.12	90.452	25.89	0.00369548	-0.0968961	0.00904133	-0.0374958	0.0366337	0.0657345	-0.116258	-0.0825693	-0.206614	58.857	3.02	18.117	.
YY_194	2016	53.08	102.826	23	0.185439	0.239238	-0.0095702	-0.0241544	-0.0585116	0.0365846	0.0716729	0.0823577	-0.0796501	63.103	0.773	20.548	1760.03
YY_195	2016	53.62	100.485	25.53	0.134442	-0.21008	-0.00703852	0.00315422	-0.0312456	0.0791123	0.0391136	0.039651	-0.0558557	57.701	3.265	13.962	1020.2
YY_196	2016	54.19	99.391	30.32	-0.033161	-0.147301	-0.0559899	-0.00227032	0.0692175	0.0802084	-0.0669872	0.154955	-0.122181	58.137	5.255	20.703	1927.09
YY_197	2016	48.99	99.8979	21.27	-0.196896	-0.0172715	0.0384283	-0.0207241	0.0427711	-0.0590734	-0.0686165	-0.0412367	0.02028	64.061	1.148	17.41	895.09
YY_198	2016	53.19	99.6428	22.46	-0.0597771	-0.250652	0.0267892	-0.0684433	0.0788705	0.0851042	-0.0490886	-0.147818	0.0305218	64.644	0.428	18.816	1615.97
YY_201	2016	48.03	101.562	23.67	-0.0798173	-0.0672936	0.0452839	-0.0300064	-0.0382292	-0.00723954	-0.0468674	0.0570903	-0.0597604	59.281	3.08	20.056	1700.29
YY_202	2016	47.68	99.8322	25.87	-0.151772	-0.32519	0.0329623	-0.0220895	0.00572695	0.0424719	-0.0481328	-0.16011	0.340482	56.311	3.162	11.222	1980.7
YY_203	2016	46.05	102.736	23.03	-0.221997	-0.223185	-0.034237	-0.0079741	-0.03074	-0.19176	0.108895	0.132801	-0.0797986	64.887	-0.18	21.517	776.75
YY_205	2016	50.98	97.6265	25.05	-0.156975	0.0942023	0.0264206	-0.00819297	-0.0852059	-0.21293	-0.0336743	0.00924163	-0.0601174	58.544	3.973	21.027	1716.85
YY_206	2016	48.16	98.7542	24.93	-0.0315815	0.172438	0.0382653	-0.0030437	-0.118512	-0.0642721	0.0890716	0.114526	-0.132635	63.504	0.111	13.689	1492.92
YY_209	2016	45.39	95.9683	33.23	-0.0438705	-0.363791	-0.0010551	0.0102608	0.0643683	0.0477791	-0.0461163	-0.0935586	0.365624	58.998	1.562	23.566	2143.24
YY_210	2016	48.61	104.546	21.88	0.182431	0.0763335	0.166124	0.00581111	0.0091884	-0.0574513	-0.0409827	-0.0606877	-0.0181418	64.142	1.155	14.819	589.74
YY_211	2016	53.96	99.0178	24.78	0.0479303	0.0159816	-0.0264518	0.00966885	0.0280204	0.0474709	0.094494	-0.0166915	-0.0267918	64.536	1	16.58	1398.7
YY_212	2016	51.92	98.4592	28.53	0.0272997	-0.0891625	-0.0479311	0.0262592	0.121963	0.230524	-0.103641	-0.179577	-0.228557	65.906	-1.166	21.967	1245
YY_213	2016	45.67	100.219	22.67	-0.00106702	0.0329211	0.00530178	0.00798732	-0.00325154	-0.0608094	0.0203381	0.0871637	-0.45784	63.071	0.322	20.378	1032.86
YY_214	2016	55.19	102.519	32.21	0.0280596	-0.111007	-0.0332554	-0.0493981	-0.00118554	0.055881	-0.0582356	0.128035	-0.159268	64.933	-0.307	21.11	874.87
YY_215	2016	49.87	107.76	25.69	-0.277082	-0.1088	-0.0574641	-0.0255567	-0.00954237	-0.0188266	-0.0389036	-0.158011	-0.403355	65.127	0.739	18.524	976.95
YY_216	2016	.	.	.	0.199502	0.265637	0.059748	0.00536789	0.00669839	0.0933395	-0.0250941	0.158434	-0.106875	.	.	.	.
YY_217	2016	48.88	102.107	25.16	0.261207	0.185932	0.0534629	0.0403746	0.020884	-0.0157008	0.0302771	0.128509	0.0300987	54.485	5.373	22.151	2039.25
YY_219	2016	48.98	92.5071	30.02	-0.105714	-0.250831	0.0106402	-0.00167834	0.0200486	0.0763054	-0.0626449	-0.0107338	0.00378435	52.719	3.411	11.403	1309.25
YY_220	2016	45.45	96.4136	24.98	0.135524	0.0177317	-0.00950525	-0.0203407	0.0572815	0.0491787	0.0282866	0.16908	-0.0756477	62.028	2.614	16.846	927.15
YY_221	2016	45.2	99.115	26.32	0.063599	0.0238217	-0.0385528	0.00798732	0.0458093	0.213313	-0.0549056	-0.0643081	0.0181125	62.369	1.829	17.65	1425.34
YY_222	2016	51.28	101.502	22.29	-0.0443294	-0.1388	-0.0358605	-0.0245819	-0.0871978	0.096554	0.0264549	0.0891284	-0.13289	62.101	-1.105	28.371	1166.13
YY_224	2016	47.87	111.991	28.43	0.024977	0.214046	0.0592102	0.0133006	0.0138499	-0.0220359	-0.103608	-0.158123	0.156072	63.937	0.782	18.639	945.72
YY_225	2016	48.88	99.6318	27.29	-0.132396	0.0241583	-0.0299508	-0.0136175	-0.0157887	0.0732604	-0.124363	-0.119479	-0.0609978	64.549	-0.495	20.078	1242.6
YY_226	2016	50.52	99.7625	33.39	0.0139533	-0.0367531	-0.0979291	0.0740159	0.0768863	-0.00196331	-0.0514351	-0.0655363	0.0178698	64.816	1.308	16.913	1920.57
YY_227	2016	49.93	93.7913	21.82	-0.00998102	-0.0260816	0.0307202	0.0284354	0.0302946	0.100451	0.0065669	-0.0494275	0.0301415	60.29	1.855	19.362	845.23
YY_228	2016	59.48	97.1251	29.27	-0.179227	-0.0499088	-0.0516584	0.00396507	-0.0549759	-0.0598708	-0.0556405	0.0182816	0.055662	54.891	0.383	16.216	.
YY_229	2016	50.88	95.6368	28.75	-0.0678447	-0.151241	-0.00927537	0.0222	0.0668644	-0.0562503	-0.0359816	-0.0384748	-0.0837011	57.619	1.532	17.399	1655.49
YY_231	2016	.	.	.	-0.0499296	0.0842965	-0.0793096	-0.0255567	0.0175432	-0.116613	0.104679	0.0192934	-0.302794	.	.	.	787.69
YY_233	2016	.	.	.	0.0715792	-0.0707377	0.0834446	0.0218095	-0.0209363	-0.13738	0.0522049	0.101412	-0.0877733	.	.	.	.
YY_235	2016	56.49	97.3801	30.75	0.0534111	0.0926612	0.000607714	0.00536789	-0.0162318	0.00551491	0.00401406	0.0785422	-0.30501	57.504	3.276	19.747	1775.42
YY_236	2016	44.28	103.004	25.04	0.014955	0.396218	0.019579	-0.015891	-0.0881991	-0.166313	0.0864017	0.198896	0.157179	64.347	1.531	17.29	346.97
YY_237	2016	48.48	101.011	25.56	0.0977232	0.223141	-0.0685497	0.0389717	-0.00882764	-0.0159169	-0.0784038	-0.0646867	-0.177514	63.932	1.13	17.795	687.41
YY_238	2016	57.2	98.2168	26.11	-0.129217	0.0794992	-0.0723972	-0.00395185	0.0539479	-0.207459	0.0397505	0.166908	-0.26593	56.815	0.677	18.597	1310.06
YY_239	2016	47.46	99.7682	27.01	0.218877	0.0182021	-0.0306745	0.0341392	0.0772495	0.219549	-0.101237	-0.14964	-0.0826716	63.736	0.423	19.865	879.39
YY_240	2016	44.27	99.1642	24.16	-0.0444376	-0.199742	0.0290043	0.00521914	0.0144954	0.0259456	-0.0288514	-0.0762921	-0.360874	62.382	1.036	19.804	1389.46
YY_241	2016	44.12	104.442	22.94	0.0863138	-0.0200171	-0.0126377	0.0151309	-0.0128501	-0.0905449	0.12556	0.0119663	0.0965665	63.087	-0.03	21.604	805
YY_243	2016	.	.	.	-0.152113	-0.543397	-0.0550311	-0.0334367	0.0736051	0.160717	-0.0175823	-0.141494	0.00703018	.	.	.	.
YY_244	2016	54.62	103.222	25.51	0.133007	-0.0907675	0.0689445	-0.000276055	0.078727	0.0806945	-0.0380157	0.0514734	-0.155198	57.408	2.042	20.969	772.69
YY_245	2016	48	100.896	24.4	3.3429	2.9197	2.8665	2.5863	3.405	2.339	1.7263	2.917	2.3982	63.237	1.813	16.098	1179.65
YY_246	2016	47.6	96.9958	31.65	2.9045	2.8954	2.346	2.3301	2.9205	1.7518	1.4256	3.185	2.4026	56.376	2.86	20.047	2626
YY_247	2016	52.62	100.912	27.38	3.2206	2.685	2.5881	2.5174	3.6242	1.7847	1.533	3.0139	2.1025	60.508	1.198	19.019	1825.46
YY_248	2016	48.84	94.9836	39.37	3.2203	3.1832	2.1809	2.0175	3.3738	1.5631	2.1491	3.1756	1.7556	50.878	2.638	13.037	1730.23
YY_249	2016	49.96	96.8175	28.41	3.5477	2.8702	3.1753	2.5117	3.1485	1.5262	1.9203	3.4565	2.1356	57.477	2.373	17.674	1454.43
YY_250	2016	54.91	99.5265	31.39	3.5373	3.2218	2.6867	2.3423	3.0719	1.9769	1.7217	3.3909	1.7349	63.576	0.772	19.662	.
YY_252	2016	55.47	101.965	27.46	3.4113	3.9003	2.8016	2.121	2.7142	1.4513	2.0859	3.7869	2.649	62.353	-0.892	25.199	825.31
YY_255	2016	.	.	.	.	.	.	.	.	.	.	.	.	.	.	.	.
YY_257	2016	.	.	.	.	.	.	.	.	.	.	.	.	.	.	.	745.48
YY_258	2016	.	.	.	.	.	.	.	.	.	.	.	.	.	.	.	.
YY_259	2016	53.12	98.9081	24.13	3.6426	3.525	2.2375	2.6964	3.1347	1.8859	1.376	2.9237	1.9782	55.841	2.735	11.427	951.95
YY_260	2016	45.85	97.0556	30.29	3.04	3.1561	2.1958	2.2492	3.5865	1.317	1.8494	3.6614	1.7826	59.15	2.498	17.233	1392.68
YY_261	2016	55.9	99.7496	25.84	3.957	3.0524	2.4525	2.6443	3.6294	2.6476	1.2418	2.6125	2.1393	58.704	1.647	17.321	1074.69
YY_262	2016	53.29	98.2173	25.6	3.2564	2.5441	2.8761	2.3407	3.308	2.1296	1.5264	2.8534	1.6563	57.171	2.928	14.937	1413.03
YY_263	2016	49.77	105.103	27.36	3.6189	2.9864	2.5822	2.4434	3.1479	1.6988	2.2328	3.1775	2.4971	60.662	1.114	20.787	1125.3
YY_264	2016	53.45	96.8943	23.86	2.9861	1.8137	2.312	1.9352	3.6068	2.4321	1.6075	2.6577	2.3329	65.927	-1.471	23.856	1328.95
YY_265	2016	52.59	96.4632	29.91	3.7176	2.7963	3.1077	2.2812	3.7005	2.1884	1.5028	3.291	1.9865	60.512	3.098	20.845	2141.23

## Sheet: Phenotype_2017
ID	Year	Seed Weight (g/100 seeds)	Water Uptake (%)	Cooking Time (min)	Total Flavor	Beany	Vegetative	Earthy	Starchy	Sweet	Bitter	Seed-coat Perception	Cotyledon Texture	L*	a*	b*	Seed-coat Postharvest Non-darkening (0=nondarkening, 1=darkening)	Yield (kg/ha)		*Sensory traits are presented as BLUPs)
ADP0468	2017	49.72	100.543	26.25	-0.0728081	0.305709	-0.11938	0.060937	-0.142201	-0.22181	0.0690904	0.357374	-0.120559	56.551	3.196	17.835	1	2384.41
ADP0512	2017	52.71	114.229	18.84	-0.250042	-0.861743	-0.0197502	-0.14019	0.479446	0.336208	-0.384823	-0.343388	0.176181	64.5	0.065	23.543	0	1731.45
YY_001	2017	55.18	105.31	22.36	0.0452229	-0.174584	-0.00179943	-0.0438223	0.150555	0.235653	-0.02867	-0.224786	0.0649763	64.136	-0.27	24.114	0	2095.19
YY_002	2017	52.04	100.807	21.68	-0.187121	-0.213401	0.0157373	-0.0785688	-0.0021066	0.0218696	-0.125859	0.0100308	-0.184447	60.537	1.287	24.329	.	1997.26
YY_003	2017	53.55	103.903	25.06	-0.0408746	-0.133146	0.0382432	-0.0110135	0.0460974	-0.0828297	-0.0435217	0.108713	0.151894	59.667	-1.271	32.394	0	3162.92
YY_004	2017	49.56	102.663	25.61	-0.19497	-0.110017	-0.0425652	-0.0213433	-0.0427036	0.117938	0.027292	-0.0077638	-0.00987808	55.231	3.425	23.403	1	1890.79
YY_005	2017	46.37	102.566	26.78	0.050241	-0.236094	0.0137884	-0.0112647	-0.0106303	-0.082767	0.101334	-0.159934	0.0614174	54.115	1.628	21.264	1	1920.35
YY_006	2017	47.78	109.502	24.87	0.0645405	0.218278	0.073469	-0.0577281	-0.113248	-0.0100908	0.0520058	0.0944022	-0.0302578	55.052	1.724	22.604	1	1755.83
YY_007	2017	45.57	101.47	22.68	-0.0705942	-0.270623	-0.0297651	0.0183314	0.106411	0.0704134	-0.209623	-0.127892	-0.00879891	60.595	-2.133	30.802	0	1969.22
YY_008	2017	49.1	100.448	28.22	0.308196	0.134281	0.0487259	-0.0147343	-0.0606186	-0.0103028	0.0156238	-0.0263224	-0.042108	55.515	2.543	24.684	1	1569.09
YY_009	2017	55.45	100.325	22.47	0.231169	0.550107	0.0104683	0.0361779	-0.0493721	0.0348446	-0.0772873	0.0840914	0.0642525	55.447	2.36	19.343	1	2135.37
YY_010	2017	51.61	104.263	29.4	0.052311	0.173312	-0.0597547	0.0748157	0.0566073	0.0188871	-0.132138	-0.0804634	0.0533567	61.354	2.12	22.458	1	2945.12
YY_011	2017	72.14	107.735	21.21	0.298823	0.180408	-0.0114059	0.0486196	0.10177	0.266798	0.100336	-0.251285	0.0634575	59.559	1.22	26.459	1	2040.46
YY_012	2017	55.56	98.7221	24.15	-0.125017	-0.157125	-0.000869151	-0.00643095	0.00541436	-0.0242457	-0.0245914	-0.0580723	-0.0771908	51.694	2.687	20.068	1	1164.38
YY_013	2017	59.13	110.824	22.37	-0.0552808	-0.55085	-0.0108144	-0.000948143	0.194983	0.0226456	-0.116056	-0.307874	0.035226	62.742	-0.752	24.398	0	1768.82
YY_014	2017	49.63	105.38	23.4	0.206435	0.0892329	0.0679306	0.0265493	-0.146065	-0.0840602	-0.120602	0.130565	-0.0634663	59.58	1.534	24.042	.	2334.14
YY_015	2017	53.02	105.866	23.33	-0.0356817	0.000800783	0.0344625	-0.0227214	-0.09303	-0.0849943	0.0525904	0.101515	0.159566	57.116	1.722	26.782	0	2574.63
YY_016	2017	59.23	109.843	31.88	-0.257209	-0.0558915	0.0258052	-0.0135478	-0.0650119	-0.11439	-0.11423	0.12129	-0.141065	54.347	3.22	21.466	1	2597.34
YY_017	2017	53.89	112.581	21.59	-0.176562	-0.298814	0.0505304	-0.0557151	0.0584752	-0.157325	-0.108718	0.126246	-0.112311	64.617	0.082	24.618	0	3413.13
YY_018	2017	48.86	106.222	19.63	-0.397263	-0.405326	-0.0714707	-0.0393488	0.13836	-0.02071	-0.157422	-0.105582	-0.142143	62.029	-2.067	30.034	0	1975.51
YY_019	2017	46.88	103.05	23.18	-0.0989474	0.0649828	0.0275969	-0.0238955	-0.0560682	-0.124554	0.113901	-0.0201125	0.0868401	59.769	0.207	26.38	0	2228.42
YY_020	2017	57.33	99.3895	25.16	-0.0877153	-0.0554667	-0.0224042	-0.0259235	-0.0117711	-0.0499969	-0.124771	0.009141	-0.0477888	54.209	1.875	16.059	1	2765.68
YY_021	2017	57.79	107.025	22.49	0.264321	0.147145	0.0146859	0.0624254	-0.00162881	0.114416	0.0597726	-0.162675	0.109032	55.827	2.435	19.565	1	3063.54
YY_022	2017	48.03	112.929	22.37	-0.383344	-0.31661	-0.0159072	-0.0457026	0.00792575	-0.0145886	-0.00014433	-0.0735734	0.128187	58.073	-2.36	30.776	0	592.06
YY_023	2017	59.71	97.9065	19.24	0.294995	0.251782	-0.015245	0.0813047	-0.0716829	-0.0139645	0.0817221	-0.142262	0.0647794	56.741	2.469	22.425	1	2507.69
YY_024	2017	46.88	101.813	23.73	0.0567502	0.127009	0.0776067	0.0106824	-0.0717794	-0.00743118	0.201032	0.162124	0.179435	62.052	0.303	22.392	0	1986.45
YY_025	2017	57.93	96.8065	25.59	0.028098	0.1765	0.0261398	-0.0550639	0.00932208	-0.124438	0.0877507	0.010567	-0.0346834	52.252	4.259	20.088	1	1999.58
YY_026	2017	51.87	109.003	24.99	-0.217338	-0.491725	-0.00139739	0.00743907	-0.0817997	-0.204434	-0.0110242	0.0641885	-0.129691	68.805	-0.896	22.961	0	1603.75
YY_027	2017	55.65	95.903	24.89	0.196733	0.0971846	-0.000219704	-0.0211599	0.043586	0.183703	0.139123	0.0825236	-0.0342366	52.937	3.855	21.916	1	2414.78
YY_028	2017	60.71	101.4	22.86	0.217575	0.0592176	-0.0127773	0.0517563	0.100059	0.24829	-0.27662	-0.154054	0.127971	57.176	3.547	24.039	1	2438.28
YY_029	2017	52.18	103.526	25.58	-0.25446	-0.164008	0.00184389	-0.00414704	0.0454371	-0.189679	-0.0903597	-0.0732118	0.0277833	57.261	1.875	26.053	1	3130.92
YY_030	2017	56.08	99.6255	26.23	0.0905493	0.38622	-0.0473817	-0.000362767	-0.10628	-0.153098	0.202061	-0.0978149	-0.09166	52.899	2.085	16.52	1	2886.97
YY_031	2017	55.84	99.7135	27.56	-0.0299587	-0.0191337	-0.0143083	-0.0250402	0.0309962	-0.00152685	-0.157384	0.241535	-0.0618027	51.541	2.267	18.181	1	2758.6
YY_032	2017	52.13	100.921	22.93	0.234156	0.313697	0.0355898	0.0341686	-0.0270161	0.0770246	0.102781	0.0802291	-0.0350442	59.604	0.02	23.288	.	3093.02
YY_033	2017	56.09	105.562	24.74	0.351932	0.148857	0.0641981	0.088645	0.097316	0.280019	-0.0862639	-0.0588946	0.0596277	56.442	3.226	23.044	.	2863.03
YY_034	2017	51.17	107.309	19.85	-0.150178	-0.48259	0.00451638	-0.0403721	-0.149437	-0.0462846	-0.164285	-0.223255	-0.00475725	65.414	-1.099	27.982	0	2713.84
YY_035	2017	41.79	100.861	20.72	-0.243206	-0.0665642	-0.106188	-0.0443497	-0.108148	-0.217661	0.0637007	0.0600402	0.048941	63.829	-0.599	26.669	0	3211.85
YY_036	2017	59.95	101.284	26.35	-0.129545	0.0543183	-0.0399901	-0.00197362	0.124301	-0.00837481	-0.0558279	0.0238925	0.0236679	52.986	2.947	22.44	1	2761.28
YY_037	2017	41.65	107.827	23.18	-0.230756	-0.426415	0.0292405	0.00660141	0.0664378	0.0281854	-0.00693974	-0.151034	0.0977385	57.963	0.574	23.942	.	2816.44
YY_038	2017	59.02	106.32	24.29	-0.20201	-0.123418	-0.0314504	-0.0167029	0.00113335	0.0455689	-0.0649518	-0.125305	0.00614631	52.191	3.484	19.027	1	2837.8
YY_039	2017	47.14	104.985	22.13	-0.0728657	-0.0560009	-0.0382834	-0.0638395	-0.0779433	0.0323579	0.275921	-0.0586784	-0.192774	57.268	1.75	26.541	0	2904.34
YY_040	2017	55.14	116.34	18.52	-8.16883e-05	-0.260595	0.0121701	-0.0189007	0.0345147	-0.0190351	-0.0529506	-0.190629	-0.022251	65.715	-1.324	29.068	0	2897.02
YY_041	2017	50.47	107.034	24.03	0.151606	-0.161488	0.0637125	-0.00376733	-0.04703	0.0229678	-0.0278734	0.108893	0.0456713	51.105	4.674	18.069	1	2356.13
YY_042	2017	53.46	105.855	25.34	0.328317	0.139732	0.0839803	0.0201396	-0.109116	0.0864901	0.273745	0.35324	-0.0232246	50.471	1.721	16.605	1	3528.3
YY_043	2017	52.85	103.141	26.21	-0.183976	-0.197919	0.0185771	-0.0302418	-0.0134055	0.0026879	-0.120933	-0.194415	0.0655345	65.291	-1.183	24.629	0	2856.87
YY_044	2017	49.55	99.556	27.77	-0.275112	-0.0700676	-0.00623134	-0.0425097	0.0207141	-0.0439099	-0.143859	0.060997	-0.0804573	59.555	2.361	22.379	1	2532.22
YY_045	2017	45.96	108.551	24.8	-0.259252	-0.172677	0.0128698	0.0244696	-0.0392408	-0.0082433	-0.105783	-0.0936548	-0.125544	57.661	3.04	25.702	0	2743.4
YY_046	2017	50.47	104.339	29.2	0.381368	0.156227	0.0149762	0.00447321	-0.0657286	0.0397958	0.0598532	0.121114	0.122595	59.803	1.548	22.248	.	2472.99
YY_047	2017	48.67	104.849	26.58	-0.184661	-0.0914439	-0.0233295	-0.0516748	-0.120213	0.0575731	-0.00103458	0.0303508	-0.0472522	60.932	-0.728	31.066	0	3016.96
YY_048	2017	51.34	102.454	20.05	-0.088019	-0.192382	-0.0394417	-0.00344806	0.179443	0.136704	-0.0537674	-0.0836305	-0.123336	62.966	0.302	23.88	0	1945.89
YY_049	2017	45.26	104.22	22.83	0.103342	0.169338	-0.0315049	0.0572554	-0.00956831	-0.143333	0.0867184	0.0579133	0.0106483	63.399	0.509	21.008	0	3143.36
YY_050	2017	47.59	104.434	19.31	-0.534134	-0.234112	-0.0783818	-0.0719701	0.0242762	-0.0604636	0.0313999	-0.19748	0.0678064	64.455	-0.246	24.626	0	2580.88
YY_051	2017	57.94	105.868	25.2	-0.133564	-0.188482	0.00481534	-0.0219783	0.0234104	-0.0950876	0.0180882	0.102526	-0.109674	55.439	2.854	23.384	1	2830.72
YY_052	2017	54.24	102.065	21.91	0.241446	0.315408	0.055526	-0.0374361	-0.13735	0.0787844	0.0723928	0.111488	0.0176196	53.168	3.216	20.418	1	2532.34
YY_053	2017	49.67	103.564	20.08	-0.284332	-0.386701	-0.034817	0.0232954	0.100109	-0.109539	-0.031568	-0.195878	-0.0553942	60.038	-0.533	23.333	0	2876.03
YY_054	2017	45.32	103.619	23.01	-0.0259106	0.180123	-0.0135827	-0.0331046	0.0438574	0.0876634	-0.131979	0.0463943	-0.0546125	59.621	0.747	24.537	.	2648.66
YY_055	2017	59.24	109.808	24.8	0.27787	0.324357	0.0064795	0.0306855	0.00889494	0.138563	0.0301503	-0.273354	-0.00389733	59.46	1.459	25.196	.	2494.49
YY_056	2017	48.49	102	26.82	0.471506	-0.0706795	0.0195951	0.0938628	0.0901179	0.0818344	0.23307	0.148047	-0.0399828	56.153	2.399	16.657	1	3349.01
YY_057	2017	51.09	103.093	19.14	0.0497497	-0.4776	0.000656963	-0.0277499	0.0383105	0.205611	-0.169419	-0.170093	0.132352	63.817	0.015	25.303	0	3079.87
YY_058	2017	42.25	95.9527	23.18	-0.159327	-0.142072	-0.00289709	-0.0536123	-0.180952	-0.136903	0.0909434	0.0696765	0.0513886	55.559	0.934	20.635	1	2797.79
YY_059	2017	51.13	103.853	22.13	-0.104955	-0.15679	-0.047228	-0.027793	0.0052679	0.0305354	-0.0363701	-0.0431492	-0.0254108	57.416	2.293	21.587	1	2827.91
YY_060	2017	45.71	107.416	25.88	0.0635914	0.227532	-0.0742719	0.0945	-0.102816	0.0480572	0.00247335	0.154553	0.0197928	48.474	3.139	19.683	1	2463.49
YY_061	2017	49.06	108.948	27.85	-0.205914	0.211436	0.00460088	-0.0312196	-0.0874269	-0.169258	-0.0122146	0.0553035	0.0726223	56.629	0.834	24.584	0	2534.28
YY_062	2017	54.68	100.421	19.78	-0.262908	-0.291103	-0.0540388	-0.060729	0.013565	0.0911947	-0.18557	-0.04469	0.035849	64.02	-0.056	23.216	0	2487.15
YY_063	2017	46.73	135.673	22.95	0.184947	0.197974	0.0630391	-0.0326571	0.104566	0.230658	0.0494104	-0.0197272	-0.0297892	55.394	3.473	19.902	1	2369.43
YY_064	2017	46.87	101.579	22.68	0.0230518	0.127593	-0.017801	0.0401981	-0.0648284	-0.219664	0.0968207	0.133468	0.0649282	48.275	2.837	22.724	.	3087.57
YY_065	2017	47.18	96.2484	24.83	-0.255482	0.306286	0.02864	0.0260436	-0.141571	-0.170335	0.26503	0.418001	-0.139478	54.301	3.208	19.638	1	2484.23
YY_066	2017	52.8	106.648	24	0.503679	0.451615	0.0202041	0.0912073	-0.154564	-0.0639325	0.198303	0.111432	0.226971	53.815	4.037	21.971	.	2422.91
YY_067	2017	55.92	101.377	23.65	0.0875005	0.290052	0.00442298	-0.0474424	-0.00453935	-0.161716	0.135669	-0.0805653	-0.117688	59.94	0.946	29.503	.	3588.47
YY_068	2017	49.4	101.721	23.9	0.018827	0.187761	-0.00606464	-0.0455148	0.00987021	0.16059	-0.0230096	0.142732	0.0022132	55.498	2.806	18.818	1	2895.85
YY_069	2017	58.88	100.238	26.13	0.140378	0.0263032	0.0702355	0.0370915	-0.0255063	-0.033088	-0.0629611	-0.0424674	0.0567766	48.429	2.23	19.09	1	3026.63
YY_070	2017	64.12	98.7367	27.73	0.0369543	0.133001	-0.0110148	-0.00690455	-0.0825316	-0.112995	0.0254268	0.194179	-0.0620919	53.37	2.324	25.445	.	2529.11
YY_071	2017	47.03	108.08	24.43	-0.104279	-0.375129	0.00554465	0.0385226	-0.0608406	-0.119775	-0.0528804	-0.0208109	0.201486	64.082	-1.945	34.553	0	2492.45
YY_072	2017	52.27	110.752	24.1	-0.165853	-0.305931	0.0310185	-0.026323	0.144392	0.0318333	0.058701	-0.246241	-0.052904	61.844	-0.32	28.63	0	2259.71
YY_073	2017	45.26	102.629	21.2	-0.0904504	-0.434225	-0.017204	0.000712261	0.0869717	-0.0194338	0.00396602	-0.109553	-0.0715264	61.621	0.564	23.462	0	2407.07
YY_074	2017	46.38	94.6097	26.97	-0.108198	-0.0526591	-0.080417	0.00967248	0.0356781	-0.0291341	0.0420847	0.00720744	-0.102244	56.152	2.056	24.379	1	2325.6
YY_075	2017	45.44	103.873	17.78	-0.00736601	0.24707	0.00678195	0.0194153	-0.0486142	-0.0384296	0.120669	-0.0324727	-0.0719485	56.22	1.627	24.817	0	2630.95
YY_076	2017	55.86	106.892	24.89	-0.270115	-0.329509	0.0207868	-0.0641909	0.0287376	-0.00400976	-0.239086	-0.14447	-0.0557649	60.146	-0.333	24.995	0	3340.53
YY_077	2017	50.22	104.58	21.65	-0.19295	-0.212917	-0.0223264	0.0137459	-0.0326774	0.0821171	-0.0727456	0.0621329	-0.240838	61.509	0.492	25.032	0	3115.79
YY_078	2017	61.17	108.452	24.58	-0.180122	-0.539428	-0.0868099	-0.0102696	0.170261	0.158698	-0.226712	-0.340059	-0.122237	64.647	-0.107	23.676	0	3281.18
YY_079	2017	50.57	99.0706	22.48	0.169675	-0.103757	0.0036063	0.017777	0.00315124	0.0770246	-0.0860417	0.0322554	-0.121851	51.863	3.892	20.213	1	2448.85
YY_080	2017	53.53	107.211	21.73	0.0219378	-0.113056	0.0200029	-0.00476914	-0.0268963	-0.0614355	-0.125129	-0.00187007	0.0689423	59.754	-2.186	30.959	0	2763.67
YY_081	2017	48.14	102.43	23.72	0.168529	-0.0182464	-0.0197788	0.0582573	0.0306328	-0.01752	-0.00484844	-0.0232186	-0.0126228	57.503	1.01	22.38	1	2719.64
YY_082	2017	61.43	108.628	25.39	0.211527	0.300812	-0.00152676	-0.0227471	-0.0949342	0.00330739	0.169164	0.0969827	0.207032	64.9	-1.165	23.858	0	2376.64
YY_083	2017	54.82	104.943	26.91	0.0588541	0.0459216	-0.0213513	-0.0298532	0.0150796	0.00966358	-0.0959926	0.00117949	-0.0874288	57.591	2.426	23.462	1	2189.94
YY_084	2017	47.12	101.634	24.51	0.235185	0.276272	0.0513126	-0.0134614	-0.106	-0.23602	0.198366	0.0188378	-0.121008	59.601	-0.407	22.911	0	985.31
YY_085	2017	63.53	105.462	27.47	0.0177661	0.173331	0.0106224	0.0228191	-0.0428563	-0.0491492	0.0971375	0.0968007	0.0567582	54.033	2.474	23.404	1	3347.69
YY_086	2017	57.39	99.6167	30.51	-0.0635644	0.235702	0.0132816	0.0152796	-0.0477311	-0.0284341	0.16777	0.212197	0.0452601	60.807	-1.433	31.255	0	3032.38
YY_087	2017	64.66	100.727	25.15	0.152732	0.25158	-0.0181623	0.0303479	-0.0281911	0.0648376	-0.0613294	0.0141328	-0.103983	58.151	2.834	23.191	1	3357.01
YY_088	2017	48.98	101.899	23.63	-0.239568	-0.377207	0.0177222	-0.027653	0.128363	0.225831	-0.126013	0.0378499	0.0177347	65.85	0.069	23.51	0	2947.68
YY_089	2017	51.45	102.838	21.13	-0.451283	-0.662071	-0.0332054	-0.0422117	-0.00069044	0.0441246	-0.149332	-0.027771	-0.268479	62.511	-0.394	25.674	0	3124.27
YY_090	2017	48.04	100.042	27.55	0.111215	0.150701	-0.00881905	0.0350593	-0.102955	-0.128129	0.220003	-0.0227207	0.0135056	52.631	3.993	18.853	1	2537.65
YY_092	2017	50.55	100.475	24.39	-0.141297	0.106617	-0.0420044	0.0108114	-0.000760549	-0.0983074	0.0260594	0.0573438	-0.0489518	58.267	0.881	28.091	.	2698.4
YY_093	2017	43.91	102.687	25.61	0.0515921	0.332568	0.00790384	0.0342779	0.0496002	-0.0400473	0.0370664	-0.0693086	-0.0762049	61.637	0.073	24.737	0	2523.4
YY_094	2017	50.57	105.517	23.93	0.29401	0.337868	0.0754451	0.0927284	0.00815681	-0.184275	0.204301	-0.0238181	0.161998	49.901	2.929	16.563	1	2818.96
YY_095	2017	47.05	98.2359	21.76	0.148343	0.0154198	-0.0207893	0.0576252	-0.121476	0.153508	0.0928565	-0.140909	-0.139931	56.664	0.879	23.659	1	2925.63
YY_096	2017	49.97	109.286	23.95	0.0525051	-0.152583	-0.0656082	-0.00236592	0.120018	0.0174061	0.0748939	-0.0789209	0.042807	58.869	0.214	23.751	0	3034.18
YY_097	2017	53.79	105.15	23.68	0.219399	0.205412	-0.0113382	-0.0142729	0.0619146	0.137135	-0.0386426	0.0427597	0.0281461	55.334	1.015	27.432	1	3445.39
YY_098	2017	56.04	103.837	21.64	0.0523658	0.213277	-0.0113539	0.0263112	-0.0158357	0.0554262	0.059239	0.148608	0.0469514	62.161	-0.262	24.548	0	3912
YY_099	2017	49.67	110.57	22.78	-0.0189008	-0.299135	0.0414369	0.00362043	0.0487369	0.0166437	0.0271709	-0.0762679	0.0546748	58.444	-0.175	29.694	0	2710.08
YY_100	2017	60.24	102.822	22.16	0.107781	-0.051641	-0.0456559	0.0292685	-0.0152355	0.222261	-0.0232201	0.0492737	-0.111118	55.5	2.646	20.96	1	1866.93
YY_101	2017	60.02	100.816	25.49	0.261626	0.171929	0.137618	-0.0280595	-0.0354717	-0.182494	0.347717	0.131943	-0.0504797	54.494	1.385	21.3	1	2658.77
YY_102	2017	54.06	108.232	21.38	0.109263	-0.376306	0.0635771	-0.0389296	0.0255153	0.104024	-0.251084	-0.3259	0.128999	62.829	-1.159	25.338	0	2634.1
YY_103	2017	53.26	102.535	21.23	0.065641	0.227146	0.049981	-0.0355969	-0.112262	0.00238534	-0.0898899	-0.0107743	-0.0384985	61.289	-0.999	24.103	0	3210.98
YY_104	2017	59.02	99.712	26.55	0.26821	0.133953	-0.0202727	-0.00145586	0.112335	-0.0625355	0.0911768	-0.0183128	-0.114128	59.035	0.461	23.417	1	2015.12
YY_105	2017	58.04	104.755	24.56	0.0737798	0.315723	-0.00609006	0.0313307	0.0496089	-0.00797138	-0.0216555	-0.214886	-0.0187143	59.693	1.011	27.101	.	3001.05
YY_106	2017	44.01	102.159	20.57	-0.0303502	0.0325877	0.012867	-0.0368401	-0.0985838	-0.0433551	-0.0718627	0.172	0.0638986	59.643	0.424	26.338	0	2541.3
YY_107	2017	50.18	103.707	21.94	-0.238584	-0.227843	0.0664153	-0.0643065	0.0183574	-0.0355714	0.0145848	-0.193638	0.0659781	59.771	-0.169	24.21	0	3284.9
YY_108	2017	54.52	105.558	23.74	0.00546494	0.117053	-0.00403427	-0.0204437	-0.0374557	-0.125426	0.0888173	-0.0118169	0.130667	54.51	2.632	22.364	1	2063.33
YY_109	2017	45.1	109.734	21.11	0.145844	0.0490652	-0.0294285	0.0426345	-0.00185951	-0.0745052	-0.0143067	0.126246	0.104707	59.43	-0.108	25.406	0	3296.42
YY_110	2017	51.07	106.716	25.12	-0.29336	-0.580018	-0.0413743	-0.0829388	0.142496	0.157454	-0.171177	-0.141359	0.178022	57.657	-1.264	26.763	0	2234.81
YY_111	2017	46.61	105.342	21.85	-0.131072	-0.267447	0.0515516	0.0390402	-0.0688425	-0.0346537	0.098744	-0.0796884	0.180765	59.774	0.315	24.052	0	3129.16
YY_112	2017	51.9	105.645	21.72	0.0401994	0.138383	-0.0587473	0.0397175	0.0598041	-0.153253	0.0324683	-0.124873	0.0552008	47.869	4.107	15.16	1	3413.72
YY_113	2017	50.04	102.958	20.26	0.00269023	-0.348693	-0.0524854	0.0169034	-0.0892321	0.0427998	0.103387	0.00357549	-0.0138143	61.655	-0.868	27.115	0	3539.51
YY_114	2017	57.16	107.54	19.45	-0.189726	-0.48658	0.0325123	-0.0712222	0.179341	0.115467	-0.153552	-0.201602	0.192666	66.571	-0.371	24.37	0	2979.83
YY_115	2017	58.3	99.5369	25.68	-0.14164	-0.185611	0.0220196	0.0144665	-0.0189691	0.143602	-0.125975	0.117973	0.0221717	55.871	0.391	25.147	1	2444.62
YY_116	2017	53.93	101.632	21.38	0.00543789	0.25378	-0.00433798	0.0483626	-0.0544415	0.064809	-0.1005	-0.0144791	-0.241037	62.556	0.925	21.603	0	1923.05
YY_117	2017	51.47	104.352	27.32	-0.00270383	0.00788359	-0.0174191	-0.0206495	-0.074895	-0.111524	-0.0693401	0.137093	-0.0728878	56.353	2.164	21.131	1	3263.39
YY_118	2017	48.7	102.505	20.56	0.03636	-0.287426	-0.0160185	0.0153637	0.182922	0.141413	-0.0954516	-0.164725	-0.185534	65.254	-0.431	24.984	0	3096.3
YY_119	2017	48.39	97.6441	23.87	0.00443439	0.0342244	-0.0698987	0.0272426	0.00609091	0.00641004	0.0222674	0.128861	0.119246	55.847	1.905	23.206	1	3261.01
YY_120	2017	51.6	90.2326	24.38	0.179401	0.154141	-0.0353751	0.0549921	0.0697499	0.102548	-0.0445216	0.0484459	-0.00408967	57.917	2.409	24.005	1	3103.01
YY_121	2017	50.13	107.121	32.88	0.104597	0.148821	-0.11248	0.112535	0.00142916	-0.199808	0.0149463	0.116382	0.0446666	55.597	1.215	21.056	1	2657.4
YY_122	2017	52.49	107.544	19.77	-0.369093	-0.550093	-0.0236165	-0.0541143	-0.0104649	-0.0126042	-0.268185	-0.159051	0.0589365	65.926	-0.915	25.314	0	3463.34
YY_123	2017	44.12	99.456	18.28	-0.266912	-0.184301	-0.0368	-0.00280245	0.0337465	-0.0495269	0.0300467	-0.160646	-0.072758	60.374	-1.167	25.592	0	1903.66
YY_124	2017	51.56	106.963	23.93	0.166631	-0.0690365	0.0324627	-0.000721202	-0.0595792	-0.0329603	0.211721	0.160524	0.109552	63.98	-1.672	28.076	0	2958.4
YY_125	2017	39.12	105.803	22.78	0.00158787	0.450391	-0.019835	0.00987505	-0.0254638	0.0137896	0.19635	-0.00629037	0.047727	56.25	2.209	22.571	0	2881.55
YY_126	2017	56.05	99.0187	26.35	0.0307298	-0.00126459	0.00658542	0.0190572	0.053833	0.0030017	0.0913326	0.172767	-0.19317	55.017	2.599	22.333	1	2468.9
YY_127	2017	57.54	103.285	31.61	0.0773328	0.331764	0.0206495	0.00635984	-0.00734667	0.0845724	-0.0244594	-0.0879361	-0.0134197	58.108	0.247	25.202	1	2744.59
YY_128	2017	60.11	105.324	26.2	-0.0106104	0.207711	-0.00742732	-0.0176617	-0.0759077	-0.0440372	-0.0396649	0.0640225	-0.0523663	49.509	3.373	18.523	1	2291.67
YY_129	2017	53.39	102.997	26.68	-0.130986	0.0797296	-0.000851541	-0.0506803	-0.0352628	-0.0469958	-0.0517235	0.104308	-0.0997318	60.971	0.957	25.357	1	1638.64
YY_130	2017	56.37	107.486	20.58	-0.275039	-0.356882	-0.0824483	-0.0787384	0.21747	0.0345767	-0.146415	-0.157875	0.0245546	60.034	-2.007	29.551	0	3066.39
YY_131	2017	53.65	104.678	21.78	0.253798	0.285252	0.0592986	0.050903	-0.0148108	-0.073735	0.340614	0.191098	0.21606	62.682	0.607	20.617	0	3264.42
YY_132	2017	49.35	103.343	18.5	-0.204173	-0.410068	0.00849114	-0.117139	0.125624	0.270297	-0.278008	-0.128936	-0.105277	60.463	-0.427	27.422	0	2331.23
YY_133	2017	51.65	110.223	19.83	-0.223591	-0.401981	0.026913	0.0188025	0.133465	-0.0919843	-0.0860259	-0.104408	0.110745	62.031	-0.682	28.166	0	2132.68
YY_134	2017	48.82	105.735	25.85	-0.375779	-0.264739	-0.0292195	0.0261823	0.0753552	-0.0163721	-0.111932	-0.0882746	0.00486295	63.368	-0.568	23.356	0	2883.39
YY_135	2017	50.08	98.9417	26.88	0.0568425	-0.0629046	-0.0451235	0.0403506	0.0192461	-0.0361444	0.0235571	0.00212045	0.00232513	52.541	1.963	18.001	1	2342.81
YY_136	2017	57.09	108.268	20	0.244117	0.0105412	0.0288179	0.0447298	0.127176	0.0949745	-0.0376809	-0.224312	0.0421911	62.73	0.361	23.266	0	2394.86
YY_137	2017	53.65	107.195	28.08	0.0361697	0.197866	-0.018556	0.0367383	0.056227	0.00810055	0.0522879	0.00822751	0.0191818	.	.	.	.	2639.06
YY_138	2017	50.84	103.718	27.63	-0.0369175	-0.0994721	0.00632329	0.0167194	-0.00468289	-0.0140562	0.117201	-0.156842	-0.0416957	57.974	1.223	23.457	.	3000.37
YY_140	2017	49.85	101.264	28.18	-0.0295314	-0.0361028	0.0166823	0.0230781	-0.0389347	-0.134461	-0.00281749	0.0921069	-0.209169	56.272	1.758	22.121	.	2312.77
YY_141	2017	60.25	99.3693	28.01	0.0246911	0.189504	0.0261931	0.0217793	0.0259195	0.0492767	0.164482	0.283474	-0.00386898	57.628	1.133	25.896	1	3151.21
YY_142	2017	41.47	119.267	22.6	0.13874	0.226918	0.00671422	0.0189213	-0.0542471	-0.0292465	0.200462	0.342934	0.100371	59.659	-0.198	23.246	0	2960.56
YY_143	2017	56.02	102.678	25.6	0.147082	0.352495	0.00798112	0.0495248	-0.0858885	-0.163187	0.396236	0.293048	-0.0591506	60.6	0.707	23.449	0	3004.42
YY_146	2017	54.82	105.6	21.64	-0.097287	-0.260636	-0.0393475	0.00941335	0.0840512	0.109973	-0.0677691	-0.0955018	-0.149896	60.987	0.39	24.005	0	2788.6
YY_147	2017	61.25	104.735	23.86	0.264247	0.204053	0.0637126	0.052564	-0.0624413	-0.0195402	0.0157582	0.0100308	0.0759739	50.704	0.813	19.194	1	2449.05
YY_148	2017	50.46	96.6904	22.98	0.0439029	0.248944	0.0313683	0.0133194	-0.00522879	-0.171369	0.124521	0.0816922	0.0202098	53.689	2.167	17.072	1	2649.17
YY_149	2017	54.96	104.203	22.93	-0.267301	-0.232272	0.0297314	-0.0141231	0.0101762	-0.0484473	-0.108867	-0.10327	-0.0380091	63.289	-0.798	25.809	0	3199.73
YY_150	2017	51.9	103.815	26.98	-0.00069589	0.33906	-0.0631991	0.0185985	-0.112589	-0.104786	0.0431275	-0.231254	0.00555851	52.272	2.709	18.315	1	2111.26
YY_151	2017	64.47	103.149	30.93	-0.285692	0.0914618	-0.0160511	-0.0166584	-0.00230774	-0.0458591	-0.0298821	0.103593	-0.0748613	54.083	2.59	22.715	1	2399.59
YY_152	2017	53.08	105.972	21.89	0.114264	0.246869	-0.0126484	0.00018089	-0.144361	-0.0781012	-0.0440449	0.00800346	0.039534	58.83	0.641	20.796	0	2347.61
YY_153	2017	48.63	110.076	21.13	-0.158629	-0.234273	0.0161782	0.00561873	0.144329	-0.0844975	-0.176755	-0.0123093	0.10047	59.346	0.908	27.704	0	3072.57
YY_154	2017	48.68	114.79	22.51	0.205724	0.018081	0.0606627	0.0627373	0.0160081	0.0744952	0.0644262	-0.130727	0.0285627	53.46	1.513	22.488	1	2234.09
YY_155	2017	48.65	100.432	21.98	-0.499661	-0.508462	-0.0882584	-0.0859051	0.0526992	-0.0374719	-0.280143	-0.0746097	-0.0748521	61.373	0.116	25.238	0	2577.7
YY_156	2017	55.4	100.884	24.19	-0.271174	-0.0373667	-0.000750037	0.00125473	-0.0630721	-0.0324544	-0.0809611	-0.0465441	-0.261292	57.644	1.607	24.995	1	2525.84
YY_157	2017	53.73	103.983	25.03	0.257341	0.262917	-0.0468569	-0.0124742	0.0325759	-0.15464	0.261882	-0.165914	-0.0662141	51.993	2.352	17.197	1	3254.04
YY_159	2017	46.98	100.404	21.68	-0.183736	-0.0330759	-0.0826964	0.00948937	-0.000787201	0.0161712	-0.0886482	0.0359122	-0.0361213	52.963	2.425	26.174	.	2716.69
YY_160	2017	55.2	102.736	22.18	-0.0834629	0.343758	0.0341082	0.0375627	-0.0894696	0.0228341	-0.0578095	0.0119885	0.0367542	53.095	2.667	19.478	1	3049.65
YY_161	2017	52.57	103.006	28.21	-0.0139908	-0.104931	0.0301565	-0.00549496	-0.12256	-0.178157	0.111956	0.00167385	-0.119422	58.174	0.98	27.329	.	3014.9
YY_162	2017	49.58	102.279	20.71	-0.39747	-0.0370396	-0.00607665	-0.026446	-0.125023	-0.039128	0.0120521	0.0530353	-0.105787	53.947	1.447	24.457	0	2284.69
YY_163	2017	52.08	101.555	22.39	0.018715	0.0140119	0.0207389	-0.0462914	0.0436457	-0.0281651	-0.136785	0.0143431	-0.10137	58.416	0.487	22.175	0	2365.33
YY_164	2017	62.48	100.08	30.67	0.278996	0.109559	0.0513714	0.0552988	-0.0397097	0.044452	-0.0594756	-0.0615832	-0.0435552	51.868	3.761	20.739	1	2236.28
YY_165	2017	53.47	102.319	22.63	-0.00783671	0.209018	-0.0417177	0.0342138	-0.023339	-0.154324	-0.133658	0.108738	0.0860598	54.34	4.129	22.485	1	2097.09
YY_166	2017	47.39	99.9367	21.18	-0.205634	0.227097	-0.0111967	0.00137549	-0.0617645	-0.169649	0.044148	0.0953987	-0.0557649	59.091	0.342	24.535	0	2987.25
YY_167	2017	53.45	103.068	28.1	-0.0655385	-0.110065	0.0247425	-0.0826008	0.0269154	0.0721376	0.0269096	-0.00592193	-0.110413	58.322	-0.204	21.861	1	2514.96
YY_168	2017	53.81	108.827	18.76	0.14952	-0.0901615	0.0580644	-0.0580932	0.147838	0.157011	-0.204325	-0.305801	0.256076	50.129	3.475	19.277	0	1343.69
YY_169	2017	47.71	103.5	26.92	0.010415	0.265506	-0.0253991	0.0220045	-0.053048	-0.11754	0.0589455	0.00541415	-0.102518	57.486	1.414	26.178	1	2368.95
YY_170	2017	54	108.611	25.38	0.138848	0.358501	0.0886529	0.00105348	-0.0474546	0.0313708	0.154874	0.177308	0.139864	60.925	-0.403	27.103	0	2162.45
YY_171	2017	53.54	106.444	20.85	-0.0863333	-0.334502	-0.0339369	-0.06772	0.153395	0.0574638	-0.130792	-0.0574523	0.082483	63.828	-0.332	24.554	0	1975.96
YY_172	2017	52.36	105.443	18.01	0.184209	-0.198429	0.00385622	-0.0134817	0.121368	0.0742542	0.026838	-0.198679	-0.04751	65.151	-0.046	25.055	0	2617.06
YY_174	2017	56.11	99.2158	21.32	0.317546	0.101559	0.0434733	0.0107033	0.0134795	0.120079	-0.0888193	0.0640134	0.0132192	57.403	1.755	24.477	1	2837.92
YY_175	2017	48.4	100.785	19.28	0.0385918	0.164965	-0.0124417	-0.0404496	-0.0244353	0.0807577	-0.0761698	0.122703	-0.0919751	60.378	0.817	24.061	0	2357.65
YY_176	2017	44.27	111.272	23.03	-0.449214	-0.607211	-0.0505779	-0.0822489	-0.00812997	-0.27564	-0.140408	-0.210404	-0.0280054	56.874	1.955	27.575	0	2102.24
YY_177	2017	63.27	107.16	18.28	0.00524947	-0.37599	-0.0326349	0.0221508	0.181084	0.251709	-0.110658	-0.0422721	0.20953	63.258	0.237	24.324	0	2669.47
YY_178	2017	62.79	103.52	26.72	-0.157242	0.137104	0.0244269	-0.00274433	-0.0172527	-0.0330493	-0.0454342	0.121967	-0.0381314	60.295	0.583	24.613	1	2710.62
YY_180	2017	53.6	99.3097	22.18	0.269647	0.365613	-0.0178973	0.0291217	-0.0726848	0.247258	-0.0914755	0.0236034	-0.132333	56.456	1.666	21.387	1	2681.71
YY_181	2017	52.62	106.119	27.3	0.166805	0.0709827	0.0236424	0.0681972	0.0255158	-0.107897	0.182994	-0.149021	0.143401	54.555	2.237	22.278	.	2980.37
YY_182	2017	54.78	101.369	23.22	-0.521622	-0.729547	-0.0273674	-0.118722	0.0760781	-0.0880988	-0.251871	0.00770073	0.0725291	65.23	-2.128	31.274	0	2371.48
YY_183	2017	48.21	106.264	20.27	0.159776	0.116164	-0.0260851	0.0198417	0.024569	-0.141866	0.119512	0.161656	0.120179	61.903	-0.869	26.023	0	2317.63
YY_184	2017	63.6	97.7516	22.83	0.346498	0.442137	0.0424438	0.0117826	0.0890562	0.142031	0.164371	-0.0148878	0.160266	58.363	1.795	24.498	1	2859.17
YY_186	2017	48.28	100.849	23.78	-0.166783	0.0121474	0.0186774	-0.0250376	-0.104806	-0.0629098	0.0842637	0.123319	0.0581655	58.272	1.032	23.649	.	2830.67
YY_187	2017	46.99	106.15	21.89	-0.0457925	0.0215503	0.0642168	0.00431032	-0.101889	-0.0437625	-0.0364713	-0.0493659	0.0222616	54.583	4.112	20.546	1	2745.81
YY_188	2017	55.43	105.629	18.37	-0.254578	-0.663215	-0.0644265	-0.053349	0.140764	0.00987339	-0.162083	-0.257073	-0.00364215	62.305	0.202	23.924	0	2327.85
YY_189	2017	57.33	103.035	26.38	0.172417	0.330283	0.0261546	-0.0535148	0.00971771	0.0300801	0.0796015	0.0850952	-0.0571198	40.327	4.014	12.786	1	2927.63
YY_190	2017	64.47	102.497	25.81	0.179307	0.157977	-0.00257702	0.0895247	0.0170079	0.0507638	0.100057	0.270808	-0.213693	49.599	3.294	22.126	1	2726.4
YY_191	2017	59.87	100.551	20.78	-0.0228472	-0.0266819	-0.0319971	0.0255999	0.117597	0.102874	-0.0490537	-0.130167	-0.021737	62.279	0.328	23.125	0	1480.38
YY_192	2017	43.22	110.366	23.16	0.130794	0.131558	0.0399904	0.0876862	-0.117381	0.0027163	-0.00654474	0.28266	-0.0330943	54.003	2.868	21.989	1	3325.35
YY_193	2017	52.47	98.7421	27.1	0.196563	0.408801	0.0334176	0.0390758	-0.0441491	0.0434648	0.196369	-0.0538895	-0.0182039	57.208	1.299	24.435	1	3284.36
YY_194	2017	54.78	104.545	19.84	0.170704	-0.0716063	0.0513126	0.0684966	0.0146694	0.0538482	0.103955	0.0188378	0.182817	59.247	0.065	27.475	0	2968.42
YY_195	2017	54.78	98.4848	23.73	0.260005	0.2105	-0.0338273	-0.0461517	-0.0662	-0.0327174	-0.068586	0.123881	-0.0751015	54.319	1.331	17.489	1	2288.32
YY_196	2017	65.31	102.22	28.66	0.277305	0.154571	-0.0367811	0.0412336	-0.000806689	0.112098	0.0456508	-0.0449613	0.0770866	56.387	2.466	24.033	1	2861.4
YY_197	2017	52.3	100.21	26.07	0.129046	0.0336862	-0.0172136	-0.0422117	0.0433234	0.209764	-0.00771458	0.308045	-0.138269	63.391	-0.741	24.186	0	2991.86
YY_198	2017	58.3	102.333	20.59	-0.0299763	-0.015985	0.015349	-0.00365008	0.0365382	-0.125936	-0.0926375	-0.164256	-0.0655303	63.505	-0.573	24.01	0	2845.84
YY_201	2017	50.32	111.944	24.26	0.23329	0.490935	0.00660095	0.0658669	-0.0136773	-0.0962642	0.289449	0.0591633	0.184523	52.141	4.572	22.887	.	2800.22
YY_202	2017	50.89	104.421	24.96	0.188204	0.30736	-0.0514353	0.0664456	0.00125986	-0.0282336	0.0448176	0.0726917	0.0138042	53.085	2.939	15.256	1	2857.41
YY_203	2017	46.02	105.628	21.13	-0.0682116	0.0332828	0.00463163	0.0444861	0.00365965	-0.0540208	0.0941819	-0.0550493	-0.0390882	62.552	0.036	25.42	0	3152.12
YY_205	2017	55.02	119.066	27.33	-0.123037	0.328005	-0.0127609	-0.0602805	-0.0505645	0.0736259	0.0712629	0.106104	-0.0244371	55.578	1.805	23.858	1	1818.04
YY_206	2017	53.45	104.902	20.73	0.0907714	0.294047	0.0232062	0.0531233	0.0233988	-0.0639167	0.291786	0.06743	0.131644	56.34	1.016	21.103	0	3103.29
YY_209	2017	50.68	99.3883	26.07	-0.0178571	0.0841622	-0.0455134	-0.00583444	-0.137072	-0.0370076	0.0573748	0.165089	0.00828366	56.746	1.799	22.222	1	2033.12
YY_210	2017	53.28	105.105	20.95	0.194103	-0.0538791	0.0452307	-0.012151	0.0638354	0.333717	-0.104251	0.0489958	-0.0339107	61.793	-0.272	22.497	0	2503.05
YY_211	2017	56.31	107.139	20.17	0.0708775	0.00799305	-0.0172976	0.0624254	0.0587059	0.0730063	-0.0346388	0.0292195	0.0222244	61.438	-0.091	22.608	0	3039.98
YY_212	2017	55.47	100.018	20.23	-0.102672	-0.540862	0.039198	-0.0452264	-0.0671033	0.184542	-0.227477	0.06743	0.305259	61.387	-1.578	28.732	0	3185.85
YY_213	2017	45.12	106.472	20.06	-0.415691	-0.60426	0.0455967	-0.105352	-0.023071	0.0557446	-0.15835	-0.0668731	0.0362221	56.473	1.544	26.671	0	2798.8
YY_214	2017	56.7	104.797	24.43	-0.102302	-0.335731	-0.0133062	-0.0250376	0.106366	0.0199097	-0.104559	-0.116549	0.101569	64.934	-0.764	27.309	0	1451.22
YY_215	2017	51.87	107.538	22.13	-0.247528	-0.424718	-0.045882	-0.0375585	0.0158795	0.0499922	-0.149708	-0.292225	0.0934433	64.397	-0.782	27.114	0	2264.12
YY_216	2017	61.1	102.684	23.54	0.0491595	-0.00658657	-0.0114972	0.0709865	-0.0020548	0.00393134	0.0848344	0.0375954	0.0518023	53.262	1.57	24.312	1	2562.69
YY_217	2017	52.89	102.968	20.6	-0.0510339	-0.0146216	0.005106	-0.0136267	0.0543011	-0.133189	-0.0572556	0.0944218	-0.00992535	59.779	1.209	24.856	.	2343.67
YY_219	2017	51.82	100.212	28.28	0.0935037	0.127692	-0.040654	-0.0324046	-0.0589904	-0.0562471	-0.0813882	0.141466	-0.0262669	50.889	3.026	19.012	1	2937.51
YY_220	2017	47.68	101.741	22.61	0.0104133	0.308051	0.0735975	-0.0267067	0.0634446	-0.0493324	-0.0507904	0.0808101	0.14361	56.416	1.547	22.687	1	2586.03
YY_221	2017	48.53	101.319	22.57	-0.114452	-0.0299583	0.0136155	0.00575192	0.119403	0.0643841	-0.182793	-0.156518	0.107701	57.534	-0.535	26.11	0	2912.77
YY_222	2017	47.34	103.76	21.91	0.00631954	0.0166709	-0.043198	-0.0257685	-0.0986018	-0.0624955	0.0572463	0.296804	-0.0816837	56.027	0.922	30.307	0	3213.38
YY_224	2017	51.82	110.054	18.16	-0.0519849	0.0954375	0.0534265	0.0267152	-0.059426	-0.00377921	0.122743	-0.047391	0.247862	58.075	-0.174	25.357	0	2465.27
YY_225	2017	51.58	107.542	22.46	-0.248626	-0.0321556	-0.00609006	-0.0178441	0.0496089	-0.090791	-0.0688613	0.12093	-0.0187143	58.404	-0.034	25.995	0	1876.06
YY_226	2017	54.74	106.887	21.77	0.0492689	0.0170795	0.0237677	-0.024017	-0.0552573	0.0795908	-0.0176365	-0.019489	0.0699257	62.568	-0.511	24.577	0	2744.29
YY_227	2017	52.38	100	23.47	0.207567	0.278342	-0.0152412	0.0598766	-0.0236982	-0.0460722	0.0844395	0.132901	-0.248116	55.639	2.053	25.37	.	2859.29
YY_228	2017	60.51	98.4135	28.32	-0.199952	0.125343	-0.0374136	-0.0551014	0.0169023	0.0260467	-0.0940075	-0.20252	-0.300255	55.804	1.011	18.91	1	2884.69
YY_229	2017	54.73	101.59	24.44	0.165322	0.130028	-2.6701e-05	0.0153637	-0.148919	0.141413	0.187783	0.171092	-0.0553237	55.145	2.601	20.323	1	2484.6
YY_231	2017	51.81	100.598	21.94	0.310754	0.139038	-0.0358643	0.00617048	-0.0189889	-0.12824	0.157062	-0.0144876	0.0550296	58.301	2.393	23.131	.	2331.6
YY_233	2017	52.9	105.142	21.81	0.187109	0.0631121	0.0421595	0.00275156	-0.0287961	0.0150783	0.154278	-0.212218	0.0756326	58.588	0.353	23.276	0	2409.04
YY_235	2017	56.8	102.799	26	0.118976	0.173412	0.00355648	0.0106256	-0.145938	-0.0194709	0.149165	0.055434	0.0894343	52.91	2.516	21.691	.	2654.43
YY_236	2017	49.84	105.036	23.88	-0.373359	-0.275341	-0.0364218	-0.029691	-0.0631226	-0.167509	-0.0128902	0.0160088	0.257059	61.478	0.7	24.003	0	2620.08
YY_237	2017	53.19	99.5676	21.58	0.106173	0.180359	0.0174018	-0.0214675	-0.0496074	-0.0894247	-0.0905625	0.200738	-0.141806	60.812	-0.087	24.494	0	2720.6
YY_238	2017	59.39	100.741	22.98	0.318148	0.0220252	-0.0331966	-0.00705652	0.0925946	0.223183	-0.000195141	-0.178785	-0.0826048	52.213	2.5	23.261	1	2829.43
YY_239	2017	47.52	104.588	21.98	-0.0257553	0.373095	-0.00111914	0.0733582	-0.108454	-0.133671	-0.0178329	0.0208109	-0.0215048	57.71	0.414	23.659	0	2596.87
YY_240	2017	45.74	102.296	20.17	-0.23723	-0.308527	0.0112085	0.00732929	0.0551303	-0.181629	0.0345276	-0.102592	0.0162318	58.908	-0.404	24.298	0	2550.66
YY_241	2017	47.86	106.644	20.65	0.0663756	-0.316512	-0.0296801	-0.0146545	0.05035	-0.065705	-0.0152607	0.0142867	-0.0137558	57.95	-1.022	26.117	0	2858.24
YY_243	2017	42.84	103.758	23.47	-0.430145	-0.0902792	-0.0419517	-0.0101502	-0.0346562	-0.149754	0.0601782	0.0842278	0.0233629	57.71	-1.117	30.262	0	2947.5
YY_244	2017	59.52	113.592	24.85	0.144532	0.218293	0.0302802	-0.0185442	-0.0539017	0.0468512	0.0456149	-0.0115742	0.12009	53.848	1.023	22.854	.	3048.17
YY_245	2017	50.89	105.109	23.96	-0.0999396	-0.01146	0.0393048	-0.016013	0.0013444	-0.0562471	0.060229	0.237413	-0.0696705	63.71	-0.301	22.826	0	2946.4
YY_246	2017	54.79	100.785	25.46	0.176836	0.292164	0.0445327	0.0102862	-0.014804	0.122438	-0.046474	0.197352	-0.0344981	58.533	1.178	22.676	1	2831.36
YY_247	2017	56.03	101.392	26	0.0321801	0.157108	-0.000276208	0.0312899	-0.0047795	0.098846	-0.0572977	0.0614112	-0.249823	55.511	0.866	24.168	.	2460.16
YY_248	2017	58.54	97.9672	24.68	0.360315	0.335648	0.103484	0.0398456	-0.102937	-0.152665	0.17547	0.161482	0.0211834	48.762	1.958	22.256	1	2301.47
YY_249	2017	58.8	97.1599	23.14	0.123986	-0.0553976	-0.000152852	0.00688257	-0.0319503	0.0143121	0.0948343	0.133671	0.0244457	59.499	0.276	24.976	1	3034.97
YY_250	2017	59.17	108.214	21.29	0.267129	0.0841557	-0.00591719	0.0725019	0.00882733	0.0764878	-0.0757456	-0.151505	-0.0248364	60.846	-0.298	25.171	0	2902.94
YY_252	2017	57.2	104.301	23.27	-0.0462988	0.184541	0.0114249	-0.0345831	0.00338073	-0.0723846	0.033055	-0.0361377	0.0923951	61.095	-0.13	25.3	0	1716.5
YY_255	2017	46.38	101.746	19.38	-0.101388	0.143226	0.00727567	-0.0288725	-0.0463066	-0.025973	-0.11486	-0.0297689	0.116317	58.594	1.229	23.208	0	2233.16
YY_257	2017	52.14	101.88	21.15	0.214708	0.0731147	0.0838029	0.051415	-0.0756336	0.02866	0.156472	0.118199	-0.0550155	57.844	1.175	24.336	.	2824.49
YY_258	2017	63.17	102.691	23.39	0.33161	0.362459	0.0580499	0.0233271	-0.0515074	0.035078	0.113077	-0.103531	-0.0248364	54.161	1.396	24.815	.	1830.27
YY_259	2017	54.33	97.6992	22.61	-0.0921721	0.240477	-0.0164826	-0.0292753	-0.0210014	0.00462167	0.010419	0.112633	-0.0505458	50.596	2.527	16.436	1	3205.18
YY_260	2017	46.13	99.263	33.01	-0.0839709	0.146026	-0.0227244	-0.0442957	-0.018867	-0.146794	0.207665	-0.0389021	0.0140651	56.669	1.396	22.009	1	3550.52
YY_261	2017	56.69	99.6119	26.68	0.145208	0.245873	-0.0048988	-0.000183722	-0.0662171	0.0740055	-0.0544059	-0.12756	-0.15856	56.599	1.417	20.108	1	2566.53
YY_262	2017	50.96	106.613	21.86	0.0774725	0.228384	0.00396351	0.0101577	-0.0555633	-0.00124062	-0.120602	0.0346179	0.0233409	57.983	1.193	22.245	1	1128.76
YY_263	2017	56.38	104.275	21.68	0.360917	0.0528055	-0.00121227	0.0990619	0.0568043	0.187615	-0.0904455	0.0823417	0.0586843	60.151	0.116	23.736	0	1775.06
YY_264	2017	55.21	100.072	21.49	-0.191957	-0.564229	-0.0146016	-0.0814683	0.226609	0.246359	-0.196444	-0.221072	-0.0762852	60.454	0.264	27.113	0	2854.88
YY_265	2017	56.71	103.915	27.42	-0.19448	0.232516	-0.02237	-0.016476	-0.0355817	0.144864	-0.061377	0.0819365	-0.0187192	54.165	3.784	23.605	.	3017.13

## Sheet: Phenotype_Combined
	Seed Weight (g/100 seeds)	Water Uptake (%)	Cooking Time (min)	Total Flavor	Beany	Vegetative	Earthy	Starchy	Sweet	Bitter	Seed-coat Perception	Cotyledon Texture	L*	a*	b*	Yield (kg/ha)		*All values are BLUPs
ADP0468	-2.74845	-0.639676	2.91849	-0.0376432	0.351258	-0.0904197	0.0118413	-0.154315	-0.263079	0.15533	0.294045	-0.107054	-4.191	1.92903	-5.57453	-86.2885
ADP0512	1.33115	1.96405	-2.98686	-0.185856	-0.685163	0.0556749	-0.19224	0.410604	0.256419	-0.297874	-0.262961	0.0233711	5.12832	-1.68179	0.407319	-525.517
YY_001	3.84571	0.69085	0.352858	0.0596452	-0.124829	-0.038111	-0.0543569	0.224324	0.130403	-0.0596299	-0.0485188	0.00344212	4.20451	-1.4581	1.28175	-185.784
YY_002	-0.819987	-0.446901	-0.879255	-0.267029	-0.0525989	-0.0279145	-0.0447968	-0.0979153	-0.171898	-0.0596299	-0.0268505	-0.0662247	1.18929	0.501307	0.652659	-47.1024
YY_003	0.667323	0.339319	0.25821	0.0269777	-0.269289	0.00267496	-0.00655633	0.155273	-0.0423406	-0.111399	0.0381545	0.0631566	1.45558	-2.84324	9.02296	33.3486
YY_004	-2.00269	-0.361853	1.40244	-0.169027	-0.0887139	-0.0687005	-0.0447968	-0.14395	0.000845255	-0.00786023	0.0164862	0.00344212	-3.70683	2.27962	1.59241	45.6061
YY_005	-4.72102	0.0444864	3.1399	-0.169027	-0.124829	-0.058504	-0.0352366	-0.120932	-0.0423406	0.0266529	-0.178529	0.0432517	-4.15987	0.490553	-2.22298	-307.107
YY_006	3.45918	-5.82949	1.8368	0.0923126	0.380781	0.0332644	-0.0543569	-0.213001	-0.0855264	0.0439094	0.0381545	-0.0463199	-3.0865	1.51908	-0.44573	-227.599
YY_007	-5.8239	0.257421	-1.76996	-0.0710246	-0.269289	-0.058504	-0.0161164	0.0401873	0.130403	-0.0941429	-0.0918555	0.0233469	3.2565	-3.3474	5.82383	-251.472
YY_008	-3.4858	-1.16697	3.31399	0.190315	0.200206	0.0128715	0.00300377	-0.120932	0.000845255	0.0439094	0.0814912	-0.0264151	-3.4868	1.26399	1.4781	-129.368
YY_009	1.91935	-0.674326	1.34328	0.12498	0.380781	-0.038111	0.0316841	-0.028864	-0.0855264	-0.0251168	0.103159	-0.00651029	-2.75536	1.2812	-1.90649	34.0666
YY_010	0.184157	-0.09537	1.38554	0.12498	0.272436	-0.0279145	0.127285	0.0632044	0.000845255	-0.00786023	-0.15686	0.0631566	-1.05387	1.40423	-0.665019	293.208
YY_011	14.4081	0.265611	-1.71757	0.0269777	0.127976	0.0230679	0.0412442	0.0862215	0.151996	0.095679	-0.135192	-0.0662247	0.178593	0.590782	2.39958	327.26
YY_012	0.839582	-0.522499	0.915676	0.0596452	-0.0525989	0.0332644	0.0412442	0.0632044	-0.0639335	0.0266529	0.0164862	-0.0562723	-5.49003	1.24937	0.52785	-273.556
YY_013	3.96125	1.34099	-1.04151	-0.00568969	-0.377634	0.0332644	0.022124	0.17829	0.0872169	-0.0316379	-0.221865	0.0631566	3.62351	-2.10723	1.39879	-52.3389
YY_014	-3.70428	0.352549	-0.803199	-0.00568969	0.0557461	0.0944434	0.0699245	-0.120932	-0.0207477	-0.00786023	-0.00518215	-0.0463199	0.569816	0.720692	0.176755	-178.5
YY_015	0.713539	0.940324	0.37145	-0.169027	-0.0525989	0.00267496	-0.0830372	-0.166967	0.000845255	0.0439094	0.211501	-0.00651029	0.275858	-0.260089	3.40854	-166.019
YY_016	4.36039	1.2024	4.18948	-0.103692	-0.0164839	0.0536574	-0.0352366	-0.0748982	-0.128712	-0.0423733	-0.00518215	-0.0164627	-4.32328	1.56038	-0.696902	120.421
YY_017	1.90465	1.41155	-1.66179	-0.103692	-0.197059	0.0536574	0.0316841	0.0171702	-0.128712	-0.0768864	0.0381545	-0.0164627	4.71548	-1.34712	2.45635	324.292
YY_018	-3.64125	0.540914	-2.86686	-0.495701	-0.522094	-0.0687005	-0.063917	0.270358	-0.0207477	-0.163169	-0.15686	-0.0164627	3.92785	-3.04026	4.73361	-186.533
YY_019	-5.29662	0.149064	-0.436438	-0.0383571	0.0196311	-0.00752153	-0.0352366	-0.028864	-0.0855264	-0.00786023	0.103159	0.00344212	1.67259	-0.558625	1.73822	-285.675
YY_020	4.53475	-0.674956	0.237929	0.0923126	0.164091	-0.0279145	0.0412442	0.0632044	-0.0207477	0.0784225	-0.0485188	0.0233469	-5.41697	1.00589	-4.96643	119.81
YY_021	5.14606	0.632262	-0.69841	0.25565	0.0918612	0.00267496	0.0699245	0.0632044	0.000845255	0.0439094	-0.0701871	-0.0363675	-4.13653	1.30572	-2.77509	249.036
YY_022	-4.85127	1.85569	-1.68207	-0.397699	-0.341519	-0.0279145	-0.063917	-0.028864	-0.0423406	-0.0768864	-0.0701871	0.0830614	1.09591	-2.80109	6.08978	-673.158
YY_023	3.86252	-0.951519	-1.44207	0.0269777	-0.0525989	-0.038111	-0.0256765	-0.0979153	0.0872169	-0.0423733	-0.113524	-0.0463199	-3.57153	1.64211	-1.19458	160.31
YY_024	-4.97941	0.536504	-0.537847	0.0596452	0.0557461	0.0944434	0.0316841	-0.028864	-0.0207477	0.0784225	0.103159	0.0432517	3.27077	-0.655413	-0.636636	-493.851
YY_025	2.41302	-3.25915	-0.583481	-0.00568969	0.200206	-0.00752153	-0.0352366	-0.028864	-0.0639335	0.112936	-0.0268505	0.0432517	-6.17435	2.345	-2.43488	-268.652
YY_026	1.11688	1.23453	-0.57503	-0.169027	-0.413749	-0.058504	-0.063917	-0.0518811	-0.0207477	-0.0596299	0.0381545	0.0332993	6.81598	-1.73771	0.271236	-69.6104
YY_027	1.54963	-0.484129	1.00187	0.222982	0.164091	0.0638539	0.00300377	0.109239	0.151996	0.130192	0.103159	-0.0164627	-3.58536	1.6434	1.40734	79.6396
YY_028	4.51584	-0.146399	0.704408	0.157647	0.127976	-0.017718	0.0412442	0.0862215	0.151996	-0.128656	-0.178529	0.0631566	-1.39581	2.20692	1.28759	18.5451
YY_029	0.116934	-0.0783605	2.6092	-0.136359	0.0557461	-0.0279145	0.00300377	0.0171702	-0.171898	-0.00786023	-0.113524	0.0532041	-1.34048	1.12161	4.04231	69.1514
YY_030	3.56632	-0.311455	2.76807	0.12498	0.344666	-0.038111	-0.0352366	-0.236018	-0.0207477	0.0611659	-0.135192	-0.00651029	-5.40098	1.24464	-4.61378	95.1519
YY_031	2.56637	-0.625187	5.77314	-0.00568969	0.127976	-0.038111	0.0316841	-0.028864	0.000845255	0.0611659	0.254838	-0.0861295	-5.5994	1.0145	-2.75837	380.427
YY_032	1.02865	-0.50927	-0.715312	0.157647	0.127976	0.0536574	0.022124	-0.0979153	0.0440311	0.095679	0.124828	0.00344212	-3.28405	0.079313	-3.56593	83.4079
YY_033	3.28902	0.601392	-0.556438	0.386319	0.236321	0.0434609	0.0603644	0.155273	0.216774	-0.0423733	-0.0701871	0.0332993	-2.4506	1.49887	1.19233	125.32
YY_034	-1.08048	0.833857	-2.40207	-0.0710246	-0.377634	0.0434609	-0.0256765	-0.189984	-0.0423406	-0.0596299	-0.178529	0.0233469	5.5632	-2.48104	3.9626	139.766
YY_035	-5.67685	-0.388943	-0.583481	-0.267029	-0.124829	-0.140076	0.00300377	-0.0518811	-0.150305	0.0266529	0.0164862	-0.0363675	5.32631	-1.32475	0.917827	40.7972
YY_036	3.38565	-0.371303	1.96187	0.12498	0.272436	-0.0279145	0.0125639	-0.0058469	-0.0207477	0.0784225	0.0164862	0.00344212	-4.43049	1.1728	-0.312757	37.2375
YY_037	-8.98338	0.893075	0.346098	-0.136359	-0.197059	0.0434609	-0.0161164	0.0632044	0.000845255	-0.0423733	-0.0701871	0.0332993	0.929481	-1.69427	2.82339	-25.5485
YY_038	4.9696	0.774008	0.618211	-0.103692	-0.0887139	-0.00752153	-0.00655633	-0.028864	0.065624	-0.0596299	-0.0701871	-0.00651029	-5.09708	1.87741	-2.30774	141.199
YY_039	-5.86592	0.452086	-1.48602	-0.0710246	0.127976	-0.017718	-0.0352366	-0.120932	-0.0207477	0.147449	-0.0701871	0.00344212	-0.652701	-0.487217	5.02794	192.354
YY_040	2.52436	2.76224	-4.24264	0.0269777	-0.233174	0.10464	0.022124	-0.0058469	0.10881	-0.0423733	-0.178529	0.0332993	4.97658	-1.81686	3.98126	-71.4772
YY_041	-1.34307	0.31097	0.395112	0.0596452	-0.0887139	0.135229	0.00300377	-0.028864	-0.107119	-0.0251168	0.0164862	-0.0463199	-6.78949	2.03313	-3.58809	333.704
YY_042	-1.17711	-0.369413	2.79342	0.222982	0.200206	0.125033	0.0699245	-0.0979153	-0.0207477	0.181962	0.298174	-0.0662247	-5.96728	0.815759	-1.95315	547.099
YY_043	-2.21276	1.55771	1.34497	-0.103692	-0.341519	0.0332644	-0.00655633	-0.0748982	-0.0855264	-0.0596299	-0.0701871	0.00344212	6.23022	-2.30812	1.61535	157.029
YY_044	-3.74419	-0.468951	2.75793	-0.234362	0.0557461	-0.038111	-0.0543569	-0.14395	-0.0855264	-0.0423733	0.124828	-0.0662247	-1.64524	2.48524	0.886333	65.5245
YY_045	-4.8958	0.680765	0.592533	-0.12858	-0.0869648	0.0195007	0.0302594	0.0578386	0.0135618	-0.0247706	-0.0588696	-0.0339087	-0.246015	1.47893	1.32741	-347.816
YY_046	-0.490174	0.137094	4.08131	0.288317	0.200206	0.00267496	0.0125639	-0.0979153	0.0872169	0.0266529	0.103159	-0.0164627	-0.491889	-0.0432847	1.10562	-138.942
YY_047	-3.61815	0.494295	3.43906	-0.267029	-0.0887139	-0.078897	0.0508043	-0.14395	-0.0855264	-0.0251168	0.0164862	-0.0164627	2.85966	-2.2737	7.05053	105.527
YY_048	-0.635123	0.262461	-2.10799	-0.103692	-0.233174	-0.0483075	-0.00655633	0.316393	0.0224382	-0.00786023	-0.0268505	-0.0463199	2.55014	-0.888133	2.31715	-98.1372
YY_049	-6.05498	0.602068	-1.64151	0.222982	0.308551	0.0332644	0.108165	-0.0748982	-0.150305	0.0784225	0.0814912	0.0133945	3.49167	-0.34053	-1.24979	144.799
YY_050	-4.12862	0.356329	-2.10123	-0.299697	-0.269289	-0.00752153	-0.0352366	0.201307	0.0440311	-0.00786023	-0.178529	0.0332993	3.76747	-1.02105	1.49832	119.194
YY_051	4.15032	0.29837	-0.769396	-0.00568969	-0.0525989	0.0434609	-0.00655633	-0.028864	0.000845255	0.00939632	0.146496	-0.0363675	-2.83793	1.36551	-0.371856	118.925
YY_052	1.1925	0.575563	0.739901	0.190315	0.127976	0.0332644	-0.0543569	-0.14395	0.0440311	0.00939632	0.0381545	0.0332993	-5.78183	2.13508	-3.94269	-1.34883
YY_053	-2.51947	0.232852	-3.5801	-0.136359	-0.413749	-0.058504	0.00300377	0.109239	-0.0855264	-0.00786023	-0.243534	0.0332993	2.23111	-1.46413	-0.110965	94.903
YY_054	-4.15383	0.556034	-2.36151	0.0269777	0.272436	-0.0890935	0.0603644	-0.0058469	-0.0207477	-0.00786023	0.0164862	0.0233469	1.29304	-0.575832	1.68145	12.2178
YY_055	3.65875	1.08396	1.31793	0.157647	0.380781	0.0536574	0.0699245	-0.0748982	0.0224382	0.147449	-0.0918555	-0.0164627	-0.682962	0.266006	2.552	-173.278
YY_056	-4.03199	-0.10734	4.1523	0.353652	0.272436	0.0332644	0.0508043	0.109239	0.0872169	0.095679	0.0598228	-0.0164627	-4.74822	1.13968	-4.84278	160.182
YY_057	-2.16655	0.0129872	-3.3401	0.12498	-0.377634	0.0638539	-0.0352366	0.0862215	0.238367	-0.163169	-0.0918555	0.0233469	4.54343	-1.55059	2.60371	341.311
YY_058	-7.09694	-1.62371	-2.06743	-0.00568969	-0.124829	-0.0483075	-0.0256765	-0.120932	-0.193491	0.0266529	-0.0268505	0.0133945	-2.6823	-0.164162	-0.273487	-220.196
YY_059	-1.48802	-0.632747	0.00806929	-0.103692	-0.0887139	0.00267496	-0.0256765	-0.0058469	0.151996	-0.0251168	-0.113524	-0.0463199	-2.69398	1.6748	-0.528158	13.7441
YY_060	-4.53826	0.857796	3.04356	0.12498	0.0918612	-0.00752153	0.0603644	-0.189984	-0.0207477	0.095679	0.0814912	0.0332993	-8.67428	1.53672	-3.53483	114.986
YY_061	-1.92707	1.23768	1.45652	-0.0383571	0.272436	0.00267496	-0.00655633	-0.0748982	-0.215084	0.112936	-0.0485188	0.0133945	-0.368687	-0.510446	0.707481	37.6601
YY_062	1.60214	-0.49352	-3.61898	-0.267029	-0.341519	-0.00752153	-0.0830372	0.0401873	0.0872169	-0.111399	-0.0268505	0.0332993	5.3557	-1.26324	0.139429	236.944
YY_063	-3.63915	3.99512	-1.02968	0.0596452	0.164091	0.00267496	-0.063917	0.0862215	0.151996	0.00939632	-0.0701871	-0.0662247	-5.66208	1.46832	-4.31128	50.9632
YY_064	-3.93956	-0.0361515	-0.901227	-0.0710246	0.127976	-0.038111	0.00300377	0.0171702	-0.150305	-0.00786023	0.0814912	0.0133945	-3.0705	0.0633968	0.218746	-56.5107
YY_065	-4.0551	-3.32026	-0.764326	-0.0710246	0.344666	0.0128715	-0.00655633	-0.166967	-0.0639335	0.130192	0.319843	0.0133945	-4.37169	2.11357	-4.29534	81.3949
YY_066	-1.71699	0.547844	1.5968	0.386319	0.561356	0.0842469	0.117725	-0.120932	-0.0207477	0.0784225	0.0814912	0.0133945	-2.69873	2.06669	-1.89988	0.46259
YY_067	2.83106	-0.568488	-0.585171	0.0269777	0.416896	-0.00752153	-0.063917	-0.028864	-0.0855264	0.0611659	0.0598228	-0.00651029	0.675294	0.17567	4.29853	484.033
YY_068	-1.82833	-0.356813	-0.260663	0.12498	-0.0164839	0.00267496	-0.063917	-0.028864	0.130403	-0.0423733	0.146496	0.00344212	-3.29659	1.30959	-4.65499	50.774
YY_069	3.55581	-0.627077	1.03906	0.0923126	0.0557461	0.0230679	0.0412442	0.0401873	-0.0639335	0.00939632	-0.0701871	-0.00651029	-6.59929	0.975782	-2.37812	306.059
YY_070	5.05783	-0.50612	4.31624	-0.00568969	0.127976	-0.038111	-0.0256765	-0.0748982	-0.0423406	-0.0423733	0.146496	0.00344212	-3.84949	1.94796	1.25298	167.921
YY_071	-3.51101	0.624702	1.36187	-0.169027	-0.160944	-0.058504	-0.0352366	-0.236018	-0.193491	0.0611659	0.0164862	0.0233469	3.90191	-2.22724	6.01707	-89.4719
YY_072	-0.572102	2.88887	0.004689	-0.00568969	-0.341519	0.0434609	-0.0352366	0.0862215	0.10881	-0.0251168	-0.0485188	0.0432517	3.97583	-1.62372	2.93925	-233.131
YY_073	-5.17268	0.488625	-2.5863	-0.169027	-0.341519	-0.0483075	-0.0543569	0.201307	0.000845255	-0.0941429	-0.0701871	-0.0164627	3.52841	-0.988362	0.721478	-276.779
YY_074	-4.52356	-1.97272	1.98047	-0.169027	-0.233174	-0.0890935	0.00300377	-0.0748982	-0.0423406	0.0266529	-0.0268505	-0.0363675	-2.03214	0.990838	-0.934076	-61.615
YY_075	-6.00456	0.0413365	-3.19306	-0.00568969	0.200206	-0.038111	0.00300377	0.0401873	-0.128712	0.0266529	0.0164862	-0.0562723	0.614342	-0.558195	1.8082	-101.844
YY_076	1.60424	0.743769	2.49427	-0.201694	-0.269289	-0.017718	-0.063917	0.0862215	0.000845255	-0.0768864	-0.0268505	-0.0363675	3.24699	-1.92096	0.421705	359.42
YY_077	-2.21697	0.107485	-0.93841	-0.299697	-0.233174	-0.0687005	0.00300377	-0.120932	-0.0423406	-0.0941429	-0.00518215	-0.0463199	3.83145	-1.01761	1.97617	21.1114
YY_078	5.97584	0.905045	-0.145734	-0.169027	-0.377634	-0.038111	-0.0352366	0.224324	0.195182	-0.163169	-0.178529	0.0432517	5.71321	-1.19957	-0.220998	385.634
YY_079	-3.08666	-0.642826	-0.532776	0.222982	0.0918612	0.0332644	-0.0256765	-0.120932	0.0224382	0.0439094	0.0598228	-0.0463199	-4.47285	2.01765	-3.80233	50.9183
YY_080	-0.561598	0.742509	-1.02799	-0.00568969	-0.0887139	-0.00752153	0.00300377	-0.028864	-0.193491	-0.111399	0.0381545	0.0532041	1.98816	-2.94519	5.83666	43.9789
YY_081	-4.44793	0.279699	1.99737	0.157647	0.236321	-0.0483075	0.0412442	-0.0518811	-0.0207477	0.0266529	-0.113524	-0.00651029	-1.89251	0.512922	-1.4683	-26.063
YY_082	4.37299	0.669912	1.22328	0.190315	0.164091	0.0434609	-0.0161164	-0.213001	-0.0423406	0.112936	0.146496	0.0432517	4.93638	-1.33293	-1.30383	131.335
YY_083	2.71763	0.270651	3.363	-0.103692	0.0557461	-0.0483075	-0.0256765	0.0171702	0.10881	-0.0941429	-0.0918555	-0.0562723	-0.294333	1.22399	-0.178618	2.52408
YY_084	-2.40813	-0.148289	0.474549	0.0269777	0.127976	0.0434609	-0.0161164	-0.166967	-0.171898	0.130192	-0.0485188	-0.0264151	2.08024	-1.12386	-0.660353	-369.798
YY_085	6.438	-3.66171	2.23061	0.0269777	-0.0525989	-0.038111	-0.0352366	-0.0979153	-0.0207477	-0.0423733	-0.0268505	0.0332993	-2.80594	1.11171	-0.389742	97.4512
YY_086	3.99066	-0.273656	1.63737	0.0269777	0.272436	-0.038111	0.0412442	-0.0518811	-0.0855264	0.0611659	0.0814912	0.0233469	3.42336	-2.51718	4.97701	251.107
YY_087	8.37696	-0.253496	1.17596	0.12498	0.164091	-0.0279145	-0.0256765	-0.0058469	0.173589	-0.0941429	0.0814912	-0.0463199	-0.664373	1.47736	-1.72258	331.011
YY_088	-1.88085	-6.74233	0.0570834	-0.169027	-0.124829	-0.017718	-0.0352366	0.247341	0.151996	-0.128656	-0.0918555	-0.00651029	5.94794	-1.11053	-0.558874	45.0435
YY_089	1.00764	-0.125609	-2.397	-0.267029	-0.702669	-0.038111	-0.0256765	0.132256	-0.0423406	-0.111399	0.0164862	-0.0463199	4.71721	-1.70846	1.45827	92.9586
YY_090	0.640013	-0.783313	0.959619	0.0596452	0.236321	-0.038111	0.0986048	-0.120932	-0.0639335	0.147449	-0.0268505	-0.00651029	-4.97647	2.2508	-5.03097	86.9859
YY_092	-1.02586	-1.75664	0.599619	-0.00568969	0.0557461	-0.00752153	0.00300377	0.0171702	0.0224382	-0.0251168	-0.0485188	-0.0164627	-0.367822	-0.373653	1.94779	60.1109
YY_093	-6.38841	-0.178433	1.00615	0.0483208	0.268558	0.0195007	0.0613149	0.0860505	-0.0386419	0.0352906	-0.0588696	-0.012282	2.78156	-0.760863	0.713525	-203.049
YY_094	0.749251	0.492405	-0.475311	0.25565	0.200206	0.0230679	0.0794846	0.0401873	-0.107119	0.0611659	0.0223697	0.0133945	-6.88373	1.41971	-6.3747	27.4993
YY_095	-4.62859	-0.691335	-0.493903	0.288317	0.236321	-0.0483075	0.0699245	-0.213001	0.065624	0.0611659	-0.0701871	0.0133945	-1.08975	0.0926482	0.444256	166.902
YY_096	-1.66658	0.964263	-0.0172828	-0.00568969	0.0557461	-0.09929	-0.0161164	0.132256	0.0224382	-0.0251168	-0.0268505	0.0233469	1.19923	-0.624871	-1.14248	91.5487
YY_097	-1.87455	-0.204987	-0.287706	0.190315	-0.0164839	-0.00752153	-0.063917	-0.0058469	0.195182	-0.0596299	-0.0485188	0.0532041	-1.98026	0.0044639	3.84868	99.0831
YY_098	2.40462	0.511305	-0.764326	-0.00568969	-0.0525989	0.00267496	-0.0256765	0.0401873	0.000845255	-0.0596299	0.0598228	0.00344212	4.2097	-1.34712	-0.127295	336.835
YY_099	-1.06367	0.942214	-1.01954	-0.00568969	-0.269289	0.0536574	0.0699245	0.0862215	0.000845255	0.0266529	-0.113524	0.0233469	1.6553	-1.37766	3.04267	-7.61212
YY_100	7.38963	-0.334764	-0.0882688	-0.00568969	-0.233174	-0.0687005	-0.00655633	0.0171702	0.065624	-0.0596299	0.0164862	-0.0463199	-1.1239	1.20162	-2.89834	-76.0792
YY_101	4.70701	-0.653536	2.13258	0.222982	0.200206	0.125033	-0.0161164	0.0401873	-0.0423406	0.130192	0.0381545	-0.0264151	-2.49685	0.32838	-1.83728	-0.246349
YY_102	0.965935	0.628146	-1.15385	0.0925461	-0.239332	0.0306028	-0.0525552	-0.0550093	0.0657655	-0.104852	-0.163718	0.0309714	3.68923	-1.6909	1.09585	-215.801
YY_103	0.74715	0.0388166	0.932577	-0.103692	-0.197059	0.00267496	-0.063917	-0.120932	-0.128712	-0.0596299	0.0381545	-0.0562723	3.15837	-1.58974	0.603668	66.5501
YY_104	5.2826	-1.02775	1.56469	0.288317	0.127976	0.0332644	0.022124	0.0401873	-0.0423406	0.00939632	0.103159	-0.0463199	0.0277236	0.316765	-0.765332	-30.2033
YY_105	4.14401	0.023067	0.575957	0.12498	0.200206	0.0536574	0.0508043	0.17829	-0.0207477	0.0611659	-0.15686	-0.0363675	-0.678639	1.13451	1.42639	254.621
YY_106	-5.98776	-0.096	-2.06405	0.157647	0.0196311	0.0230679	0.0316841	0.0401873	-0.0207477	-0.0941429	0.0814912	0.0432517	2.20647	-0.876949	1.9645	-64.461
YY_107	-2.9081	0.343099	-0.835312	-0.136359	-0.0887139	0.0842469	-0.0256765	0.0862215	0.0872169	0.0266529	-0.0918555	0.0332993	1.35875	-1.36648	1.81015	248.069
YY_108	2.17984	-0.212547	1.27061	-0.201694	0.0557461	-0.038111	-0.0352366	-0.120932	-0.150305	0.0439094	-0.00518215	0.0332993	-2.53792	1.19216	-0.728784	16.1108
YY_109	-6.91207	1.21185	-1.58235	-0.0383571	-0.197059	-0.038111	0.0412442	0.0632044	-0.128712	-0.0768864	0.124828	0.0133945	2.22851	-1.16516	1.24015	-70.5483
YY_110	-2.39763	-8.09176	1.14046	-0.0710246	-0.413749	0.00267496	0.0125639	0.270358	0.130403	-0.0596299	-0.0701871	0.102966	1.74262	-2.28188	4.61502	-233.068
YY_111	-5.29242	0.352549	-1.18348	-0.00568969	-0.0525989	0.0638539	0.022124	-0.120932	-0.0639335	0.0611659	0.0381545	0.0432517	2.2631	-0.639497	0.564787	30.6625
YY_112	-1.18341	0.163553	-1.47588	0.0596452	0.200206	-0.00752153	0.0412442	-0.028864	-0.0423406	-0.00786023	-0.178529	0.0432517	-6.8712	1.88516	-6.79344	269.182
YY_113	-1.93957	-0.145996	-1.72577	0.0040956	-0.290121	-0.0582141	-0.000796058	-0.0550093	0.0396636	0.055311	0.0197667	-0.00146868	2.79527	-1.47122	2.2263	90.5199
YY_114	3.94865	0.806137	-2.5694	-0.201694	-0.377634	0.0230679	-0.0734771	0.17829	0.303146	-0.0941429	-0.15686	0.073109	7.25259	-1.27485	-0.760278	236.867
YY_115	3.58942	-1.31376	-0.21672	-0.0383571	-0.197059	-0.00752153	0.022124	0.0632044	0.151996	-0.0768864	-0.00518215	-0.00651029	-2.34598	-0.149966	1.69584	185.133
YY_116	1.35216	-0.227667	-3.25391	-0.103692	0.0918612	0.0128715	0.0890447	0.0171702	0.0224382	-0.0140839	-0.0268505	-0.0463199	4.15739	-0.320743	-1.53945	-315.06
YY_117	-0.832591	0.372708	3.54723	-0.0383571	0.0196311	0.00267496	0.0508043	-0.0979153	-0.128712	0.0266529	-0.0485188	-0.0463199	-1.9526	1.17925	-3.15496	181.602
YY_118	-2.39133	-0.429262	-2.22968	-0.103692	-0.377634	-0.017718	-0.00655633	0.155273	0.0872169	-0.0596299	-0.15686	-0.0264151	5.85543	-1.14838	0.817903	164.157
YY_119	-4.87648	-1.03342	-1.18348	-0.00568969	0.0918612	-0.017718	0.0412442	-0.0518811	0.000845255	0.095679	0.0814912	0.0830614	-1.92882	1.01149	-1.63743	139.245
YY_120	-0.130951	-1.73459	-0.111931	0.190315	0.0557461	0.00267496	0.022124	0.0862215	0.173589	-0.0251168	0.103159	0.00344212	-0.0172346	1.09924	0.803517	193.392
YY_121	-3.91855	0.416807	4.5985	0.0269777	0.164091	-0.078897	0.0603644	-0.0979153	-0.0855264	-0.0423733	0.124828	0.00344212	-2.63691	-0.428284	1.24715	-241.35
YY_122	1.07066	1.06632	-3.42461	-0.136359	-0.449864	-0.017718	-0.0543569	0.0632044	0.065624	-0.128656	-0.113524	0.073109	6.17878	-1.67921	1.26776	8.46629
YY_123	-6.34278	-0.589908	-3.05616	-0.267029	-0.341519	0.00267496	-0.0734771	0.0862215	-0.0207477	-0.0251168	-0.0918555	-0.0463199	3.22192	-2.04915	1.87741	-174.137
YY_124	-0.868303	0.663761	2.81709	0.190315	0.0557461	0.0332644	-0.0447968	-0.166967	-0.107119	0.130192	0.211501	-0.0761771	4.11676	-2.52191	3.8063	132.416
YY_125	-9.85546	0.267024	-0.441511	0.0040956	0.268558	-0.0360099	-0.0318515	-0.0550093	0.0135618	0.0753314	0.0197667	-0.00146868	-1.32044	0.851606	-0.664382	126.088
YY_126	1.63155	-1.08067	1.66948	0.0596452	0.0196311	0.0332644	-0.0256765	-0.0518811	-0.0423406	0.095679	0.0814912	-0.0562723	-1.94395	1.59178	0.628941	33.9867
YY_127	0.640013	-0.223887	2.67342	0.0596452	0.164091	-0.0687005	-0.00655633	0.0632044	0.065624	-0.0596299	-0.0485188	0.0233469	0.297473	-0.763385	3.93344	-212.173
YY_128	3.06424	0.526424	3.86159	0.0596452	0.308551	-0.017718	0.00300377	-0.213001	0.000845255	-0.0423733	-0.0268505	0.0332993	-5.56222	2.24908	0.182976	-7.63264
YY_129	-0.0553248	-0.555259	1.45314	-0.0710246	-0.0164839	0.0434609	-0.0734771	-0.14395	-0.107119	-0.0251168	0.124828	-0.0562723	1.96136	0.629067	0.211748	-89.563
YY_130	1.67777	0.670691	-1.30855	-0.136359	-0.269289	-0.00752153	-0.0734771	0.270358	0.0224382	-0.0941429	-0.265202	0.0133945	3.11082	-1.95968	2.67447	57.3546
YY_131	0.988733	0.568003	-0.377283	0.12498	0.0557461	0.0434609	0.0508043	0.0171702	-0.150305	0.0611659	0.0814912	0.0532041	3.24612	-0.377955	-2.22065	-5.16295
YY_132	-0.826289	0.234112	-3.11869	-0.195454	-0.269289	0.0230679	-0.0447968	0.109239	0.216774	-0.128656	-0.0701871	0.0133945	1.9285	-0.783603	1.8813	-107.932
YY_133	0.22197	0.881105	-2.39869	-0.103692	-0.233174	0.0434609	-0.0256765	0.201307	-0.0207477	-0.0596299	-0.113524	0.073109	2.88732	-1.57296	3.96221	-77.142
YY_134	-3.17069	0.766448	0.689197	-0.234362	-0.233174	-0.00752153	0.0441482	0.0862215	-0.0207477	-0.00786023	-0.0268505	0.0233469	3.63994	-1.72438	1.75766	-4.22675
YY_135	0.679927	-0.852611	1.72694	0.0923126	0.127976	-0.0279145	0.0412442	0.0862215	0.000845255	0.0439094	0.0814912	-0.0463199	-4.9488	1.47521	-2.84119	-56.8351
YY_136	2.96551	0.910085	-1.85616	0.0923126	-0.0887139	0.0230679	-0.0161164	0.0632044	0.130403	0.0266529	-0.200197	0.0332993	4.76735	-0.572821	-0.464393	93.7277
YY_137	0.518172	1.1961	1.32807	-0.136359	-0.0164839	-0.058504	0.0441482	0.0632044	-0.0207477	0.00939632	-0.0701871	0.0532041	2.38202	0.0862662	-0.959968	87.3518
YY_138	-1.09098	-0.0248118	2.02272	-0.103692	-0.0525989	-0.00752153	-0.00655633	-0.028864	-0.0639335	0.095679	-0.0485188	-0.0264151	1.04231	0.283212	0.276679	-7.2485
YY_140	-1.29895	-0.439341	2.12751	0.0269777	0.127976	0.0128715	-0.0256765	-0.120932	-0.0639335	0.095679	0.0164862	-0.0761771	-1.49005	0.965028	-2.68022	-217.874
YY_141	4.00327	-0.688185	4.05596	0.0923126	0.380781	-0.038111	0.0508043	0.0171702	0.0872169	0.130192	0.103159	-0.0562723	-0.62028	0.127062	1.6379	43.7648
YY_142	-7.82799	2.64443	-1.25616	0.0269777	0.236321	0.0434609	0.0316841	-0.0748982	-0.107119	0.0611659	0.211501	0.0432517	1.88441	-0.578413	-0.78905	-137.231
YY_143	1.94456	0.30278	4.89089	-0.103692	0.127976	-0.00752153	0.0316841	-0.028864	-0.215084	0.112936	0.233169	-0.0463199	2.77839	-0.320743	-0.859424	-45.5839
YY_146	1.37737	0.69967	-1.93897	-0.103692	-0.341519	-0.038111	-0.0352366	-0.0058469	0.173589	-0.0251168	0.124828	-0.00651029	3.29281	-0.633474	0.280567	147.525
YY_147	2.6462	0.665021	1.35511	0.12498	0.0918612	0.00267496	0.0508043	-0.028864	-0.0855264	-0.0423733	-0.0918555	0.0133945	-5.50084	0.419145	0.844731	-85.0264
YY_148	-2.29049	-1.23438	-0.387424	0.157647	0.236321	0.0434609	0.0125639	0.0171702	-0.107119	0.112936	0.103159	-0.00651029	-3.47296	0.948251	-6.4233	-281.825
YY_149	1.58954	-0.257276	-0.289396	-0.201694	-0.269289	0.0638539	-0.0830372	-0.0518811	-0.0855264	-0.145913	0.0164862	0.0233469	5.00944	-1.44606	0.858339	248.828
YY_150	-1.34727	-0.0846603	1.79793	-0.00568969	0.200206	-0.0890935	0.0794846	-0.0058469	-0.0423406	-0.00786023	-0.15686	0.0133945	-3.71029	0.810597	-1.02972	110.734
YY_151	6.75731	0.0362967	4.36526	-0.0710246	0.272436	-0.0279145	-0.0447968	-0.0979153	-0.0639335	0.0266529	0.0814912	-0.0562723	-3.51014	1.8245	0.513076	-0.154291
YY_152	0.129539	0.812437	-0.786298	-0.169027	-0.0887139	-0.109486	-0.0352366	-0.0518811	-0.107119	-0.0251168	-0.0485188	0.0233469	2.19436	-0.0385528	-2.8548	-20.096
YY_153	-0.643526	1.7593	-1.34066	-0.136359	-0.197059	-0.0279145	-0.0447968	0.132256	-0.0855264	-0.145913	0.0381545	0.0332993	2.46627	-1.05719	2.87432	8.4671
YY_154	-1.51533	1.16271	-0.801509	0.12498	-0.0525989	0.0638539	0.0412442	0.155273	0.130403	0.0266529	-0.0701871	0.0133945	-2.95205	0.204492	-0.296816	-207.221
YY_155	-1.4565	-0.50171	-2.05897	-0.365031	-0.413749	-0.09929	-0.0352366	0.155273	0.0224382	-0.0941429	-0.0485188	0.0133945	4.3195	-1.31142	1.0057	-15.9654
YY_156	1.85633	-0.461391	1.29258	-0.201694	0.0196311	-0.0483075	-0.0352366	-0.0979153	0.000845255	-0.0423733	0.0598228	-0.0861295	-0.200093	0.974921	1.2351	149.566
YY_157	-0.0406198	0.237262	-1.31531	0.157647	0.0918612	0.0332644	-0.0352366	-0.0518811	-0.0423406	0.130192	-0.00518215	-0.0164627	-6.72681	1.1358	-6.96024	-3.62017
YY_159	-3.26733	-0.609437	2.51286	-0.234362	0.127976	-0.09929	-0.0352366	-0.120932	-0.128712	0.0611659	0.103159	-0.0363675	-1.23932	0.191587	1.02436	-123.075
YY_160	3.41927	-0.455091	-1.20545	-0.0710246	0.416896	0.00267496	0.0508043	-0.0748982	-0.0423406	0.00939632	0.0814912	-0.00651029	-3.07655	1.16807	-3.41391	-13.4246
YY_161	-1.79892	-0.447531	2.00075	0.0923126	0.236321	0.0638539	-0.00655633	-0.236018	0.000845255	0.095679	0.0381545	-0.0164627	-0.611201	0.750374	1.67795	-3.83073
YY_162	-2.2765	-0.242584	-1.49598	-0.217031	-0.0361758	0.0195007	0.0199076	-0.0267974	-0.0386419	0.0152702	-0.00644538	-0.0230954	-3.07409	0.276371	0.535402	-165.745
YY_163	-0.468706	-0.33773	-0.638107	0.0483208	0.116191	0.0306028	0.00955576	0.0860505	-0.01254	-0.00475019	-0.00644538	-0.0339087	0.32889	-0.448334	-0.916299	-285.607
YY_164	8.4799	-0.829302	2.71568	0.320985	0.127976	0.0434609	0.0699245	0.0171702	0.0872169	0.00939632	0.0164862	0.0133945	-3.72629	2.0598	-1.88277	48.8339
YY_165	1.68827	-0.322794	0.0384918	-0.0383571	0.0918612	-0.058504	-0.0352366	-0.028864	-0.0639335	-0.0941429	0.0164862	-0.0463199	-2.2297	2.1738	-1.55151	-108.498
YY_166	-3.8633	-0.577037	-1.25853	-0.12858	0.16698	-0.0138056	-0.000796058	-0.0550093	-0.0908455	0.0352906	0.0721909	-0.0230954	0.842878	-0.557795	0.585022	-152.68
YY_167	2.58948	-0.353034	1.70666	0.0269777	0.0918612	0.0434609	-0.0161164	0.0632044	0.0872169	0.0266529	-0.0485188	-0.0264151	-1.3422	-0.072536	-1.24901	143.125
YY_168	2.07481	1.16145	-3.31475	0.0923126	-0.0887139	0.0434609	0.0125639	0.109239	0.000845255	0.00939632	-0.15686	0.0930138	-1.09061	0.368816	-3.74867	-139.71
YY_169	-3.10977	-0.017882	0.427225	0.0923126	0.272436	0.00267496	0.0890447	-0.0748982	-0.128712	0.0439094	-0.0701871	0.00344212	-2.39786	0.784787	-1.21985	11.0414
YY_170	-1.4523	1.05057	1.16413	0.0269777	0.127976	0.0638539	0.00300377	0.0401873	0.0224382	0.0784225	0.103159	0.0631566	2.83069	-0.788765	1.36496	61.4268
YY_171	0.146344	1.07262	-1.28151	-0.169027	-0.269289	-0.017718	-0.00655633	0.247341	0.10881	-0.0423733	-0.0918555	0.0532041	4.15826	-1.12903	0.801184	-123.635
YY_172	1.42988	0.650531	-4.05334	0.0269777	-0.269289	-0.017718	0.0125639	0.155273	0.130403	-0.0251168	-0.113524	0.00344212	5.73741	-1.05762	-0.46556	51.0906
YY_174	2.79325	-0.395873	-2.67081	0.320985	0.0918612	0.125033	0.00300377	0.0632044	0.238367	-0.00786023	0.0164862	0.073109	-0.309031	0.635519	0.0865509	-25.9451
YY_175	-3.67066	-0.351144	-3.24376	-0.169027	-0.0164839	-0.017718	-0.102157	-0.0979153	0.173589	-0.0251168	0.124828	-0.00651029	2.81686	-0.568089	0.664712	-244.381
YY_176	-5.08655	1.08963	-1.1294	-0.332364	-0.341519	-0.0279145	-0.0352366	0.0171702	-0.150305	-0.00786023	-0.135192	0.0532041	0.823138	0.539162	2.44391	-220.153
YY_177	6.80142	1.07136	-3.27588	-0.0710246	-0.630439	0.0128715	-0.0256765	0.155273	0.151996	-0.145913	-0.00518215	0.0983041	5.10368	-1.22366	0.645271	-87.0272
YY_178	7.6081	-0.551479	3.59117	0.0269777	0.0918612	0.0128715	0.00300377	0.0171702	-0.0639335	-0.00786023	0.0598228	-0.0761771	0.649357	-0.0819997	3.56718	42.5127
YY_180	1.38367	-0.617627	-1.38799	0.157647	0.416896	-0.00752153	0.0316841	0.0401873	0.173589	-0.0251168	0.103159	-0.0164627	-1.97767	0.787368	-3.42052	-13.0663
YY_181	-0.0738172	0.323967	1.86913	0.0925461	0.0146132	0.0195007	0.0199076	0.0014146	-0.0647437	0.0953518	-0.0850817	0.0309714	-2.61112	0.872743	-0.850775	174.402
YY_182	0.423639	-0.460131	-0.186297	-0.365031	-0.413749	-0.058504	-0.0161164	0.224324	0.000845255	-0.0596299	-0.0268505	0.0432517	6.1857	-2.8441	5.62787	-123.31
YY_183	-3.4942	0.891815	-2.21616	0.222982	0.0918612	0.0434609	0.022124	0.0401873	-0.0855264	0.0611659	0.124828	0.0133945	3.33907	-0.830921	0.159258	-123.434
YY_184	7.17745	-1.24131	-0.412776	0.386319	0.416896	0.0638539	0.022124	0.0171702	0.10881	0.112936	0.0598228	0.0133945	0.156978	0.770162	-0.5406	21.5868
YY_186	-1.60776	-0.703935	-0.475311	-0.0383571	-0.233174	0.00267496	-0.0256765	-0.14395	0.0872169	-0.00786023	0.0164862	-0.0264151	1.30946	0.103402	-0.961681	101.21
YY_187	-2.48796	0.213952	-1.09897	-0.0710246	-0.0525989	0.0434609	-0.0447968	-0.14395	0.0440311	0.00939632	0.0598228	-0.00651029	-3.12065	2.38673	-3.91392	272.451
YY_188	2.25337	0.453976	-3.24038	-0.136359	-0.594324	-0.00752153	-0.00655633	0.201307	0.0872169	-0.111399	-0.221865	0.0631566	4.89618	-0.914804	-0.571316	133.686
YY_189	3.33527	-0.127976	1.39679	0.0925461	0.217769	-0.00270351	-0.0399292	0.0014146	0.0135618	0.0152702	0.0459788	-0.0230954	-13.4452	2.2142	-6.88914	-150.881
YY_190	5.04522	-0.381383	3.99512	0.0923126	0.164091	0.0230679	0.108165	0.0171702	0.000845255	0.0439094	0.0598228	-0.0861295	-6.24178	2.06798	-1.09893	340.342
YY_191	5.99475	-0.015992	-2.11813	-0.136359	-0.0164839	-0.0279145	0.022124	0.0862215	0.0440311	-0.0596299	-0.135192	-0.0363675	3.92655	-0.616268	-1.38393	-324.261
YY_192	-7.46036	0.877956	-1.65334	0.0596452	0.127976	0.0842469	0.0508043	-0.0979153	-0.0423406	-0.00786023	0.233169	0.0133945	-2.86776	1.55479	-2.14716	152.108
YY_193	-0.385138	-1.70813	0.751732	0.190315	0.344666	0.0128715	0.0125639	-0.028864	-0.0423406	0.112936	-0.0268505	-0.0164627	-0.759477	0.806726	-0.385853	323.039
YY_194	2.24916	0.584383	-2.67926	0.12498	0.0557461	0.0230679	0.0508043	0.0632044	0.000845255	0.095679	-0.0268505	0.102966	1.95747	-0.690686	1.74133	186.992
YY_195	2.47394	-0.463911	-0.512495	0.320985	0.308551	0.0230679	0.0316841	0.0171702	0.0440311	0.0611659	0.0381545	-0.0164627	-2.50809	0.925882	-4.70204	-222.556
YY_196	7.13964	-0.139469	2.77483	0.288317	0.0918612	0.0332644	0.0699245	-0.0058469	0.0872169	0.0266529	-0.0485188	0.0532041	-1.42564	2.27016	0.463308	215.765
YY_197	-0.513282	-0.322794	-1.15982	0.0923126	-0.0887139	-0.017718	-0.0543569	0.117554	0.0440311	-0.0596299	0.189833	0.0133945	4.16301	-0.876089	-0.757556	-50.0857
YY_198	3.77429	-0.096	-2.60996	-0.0383571	0.0196311	0.00267496	0.0316841	0.0401873	0.0440311	-0.0251168	-0.243534	0.073109	4.46432	-1.11354	-0.279319	90.8166
YY_201	-1.75061	1.36871	-0.958692	0.12498	0.344666	-0.017718	0.0508043	-0.0518811	-0.0639335	0.130192	0.0598228	0.122871	-2.7666	2.24047	-0.233829	126.227
YY_202	-1.65607	0.190013	0.0199003	0.190315	0.308551	-0.058504	0.108165	-0.0058469	-0.0855264	0.0611659	-0.00518215	0.00344212	-3.64242	1.57328	-6.63559	192.446
YY_203	-4.38491	0.70723	-2.22968	0.0596452	0.127976	-0.017718	0.0986048	0.0401873	-0.193491	0.0784225	0.0164862	0.00344212	4.15739	-1.11311	1.31908	-91.4392
YY_205	1.4656	1.71205	0.543844	0.0923126	0.200206	0.0638539	-0.0447968	-0.120932	0.0224382	0.00939632	0.0814912	0.0133945	-1.59942	1.43434	0.521241	-108.442
YY_206	-0.378836	0.137724	-1.72264	0.0596452	0.127976	0.00267496	-0.0161164	0.0632044	0.000845255	0.0439094	-0.0268505	0.0133945	0.874148	-0.566368	-3.40302	132.128
YY_209	-2.70433	-0.916239	2.88638	0.12498	0.0918612	-0.0483075	-0.0352366	-0.213001	-0.0207477	0.0439094	0.168164	-0.00651029	-0.898242	0.394626	0.872336	21.2997
YY_210	-0.256994	0.867246	-2.68433	0.12498	-0.160944	0.0128715	-0.0447968	-0.0748982	0.281553	-0.0251168	0.0598228	0.00344212	3.50723	-0.671329	-2.42166	-234.941
YY_211	3.25751	0.434447	-1.9694	0.0269777	-0.124829	-0.038111	0.0603644	0.155273	0.065624	-0.0596299	0.0598228	-0.00651029	3.52409	-0.660145	-1.69381	85.6664
YY_212	2.0517	-0.535729	-0.679819	-0.234362	-0.305404	0.0230679	-0.0830372	-0.0518811	0.0872169	-0.128656	0.0164862	0.0930138	4.09428	-2.23155	2.78178	70.7847
YY_213	-4.92479	0.507525	-2.71644	-0.201694	-0.341519	0.0842469	-0.063917	0.109239	0.0872169	-0.0596299	-0.0918555	0.00344212	0.744461	-0.248474	1.36263	-93.595
YY_214	3.94234	0.583123	1.98385	-0.136359	-0.305404	-0.017718	-0.0734771	0.0171702	-0.0423406	-0.0941429	-0.00518215	0.00344212	5.20699	-1.51188	1.8953	-474.994
YY_215	-0.320016	1.57787	-0.994185	-0.234362	-0.377634	-0.0279145	-0.0256765	-0.0058469	0.0872169	-0.0596299	-0.221865	0.073109	5.05872	-1.06966	0.814015	-242.694
YY_216	6.07412	-0.181316	-0.0508717	0.0483208	-0.0361758	-0.0249077	0.050963	-0.0267974	-0.01254	0.0352906	0.0197667	0.00934468	-3.59569	0.369224	0.44316	-29.819
YY_217	-0.311613	0.321679	-1.6939	-0.234362	-0.269289	-0.038111	-0.0447968	-0.0518811	-0.193491	0.00939632	0.146496	-0.0363675	-1.53803	1.78019	1.3463	126.078
YY_219	-0.717052	-1.25391	2.54497	-0.103692	0.127976	-0.00752153	-0.063917	-0.213001	-0.107119	-0.0423733	0.0814912	-0.0264151	-6.14452	1.71782	-5.10484	31.2036
YY_220	-3.93956	-0.572898	-1.07531	0.0923126	0.344666	0.10464	0.0412442	0.0401873	-0.107119	0.0611659	0.0814912	0.0133945	0.268942	0.73876	-1.55967	-180.374
YY_221	-3.69167	-0.276176	-0.637565	-0.0710246	-0.197059	-0.00752153	0.022124	0.224324	0.0872169	-0.0941429	-0.15686	0.0930138	0.899653	-0.49453	0.0838292	63.3275
YY_222	-1.63507	0.32042	-2.21954	0.12498	0.0557461	0.0230679	-0.0447968	-0.120932	-0.0855264	-0.0251168	0.103159	-0.0164627	0.132338	-1.12989	5.8841	67.9199
YY_224	-1.18131	2.42961	-1.41165	-0.00568969	-0.0164839	0.00267496	-0.0161164	-0.0518811	0.000845255	0.0784225	-0.0268505	0.0332993	1.81135	-0.789625	0.175588	-203.79
YY_225	-0.8599	0.544694	-0.34179	-0.0710246	-0.0164839	0.00267496	0.0699245	0.247341	0.0872169	-0.0423733	-0.0701871	-0.0264151	2.21814	-1.27873	0.983147	-247.659
YY_226	1.15889	0.502485	1.48356	-0.00568969	0.0196311	0.0230679	-0.0256765	-0.0518811	0.0440311	-0.0251168	0.0598228	-0.0363675	4.13362	-0.708323	-0.79877	184.992
YY_227	-0.0847349	-1.12791	-1.85278	0.157647	0.164091	-0.00752153	0.0412442	-0.0058469	0.0224382	0.0439094	0.124828	-0.0861295	-0.818269	0.629927	0.461753	-94.7111
YY_228	7.34551	-0.90868	2.30328	-0.267029	-0.0525989	-0.0483075	-0.0447968	0.0171702	-0.0423406	-0.0596299	-0.15686	-0.145844	-3.08088	-0.451513	-3.27316	127.623
YY_229	1.30174	-0.679995	0.821028	0.25565	0.308551	0.0332644	0.0316841	-0.0979153	0.151996	0.0439094	0.168164	-0.0363675	-2.18647	0.726715	-2.26381	34.3363
YY_231	-0.660716	-0.491261	-0.867894	0.225222	0.0146132	-0.0249077	-0.0111479	-0.0832213	-0.0908455	0.055311	0.0459788	-0.00146868	0.241321	0.990507	-0.308137	-240.361
YY_233	0.125438	0.175482	-0.934277	0.136771	0.0654022	0.0195007	-0.000796058	-0.0267974	-0.01254	0.0753314	-0.111294	0.00934468	0.459862	-0.549491	-0.215894	-104.945
YY_235	4.52845	-0.328464	2.02272	0.25565	0.236321	0.0536574	0.0316841	-0.0748982	0.0224382	0.095679	0.124828	0.0332993	-3.20235	1.44036	-0.818988	115.291
YY_236	-3.52361	0.677621	-0.625734	-0.267029	-0.305404	-0.017718	-0.0447968	-0.0518811	-0.0207477	-0.0251168	-0.00518215	0.0631566	3.45968	-0.0914634	-0.875365	-362.836
YY_237	-0.355728	-0.244676	-1.22742	0.12498	0.0196311	-0.00752153	-0.0447968	0.0171702	-0.107119	-0.0596299	0.233169	-0.0562723	2.99237	-0.602502	-0.488111	-155.28
YY_238	5.91702	-0.468951	-0.566579	0.190315	-0.0164839	-0.038111	-0.00655633	0.109239	0.195182	-0.0596299	-0.0918555	-0.0164627	-3.8015	0.315475	-0.655688	2.496
YY_239	-3.16439	0.205762	-0.600382	-0.0383571	0.164091	-0.00752153	0.0699245	-0.120932	0.065624	0.0611659	0.0598228	-0.0164627	1.56668	-0.691117	-0.00792996	-193.431
YY_240	-5.2483	-0.164038	-2.17897	-0.169027	-0.0525989	-0.00752153	-0.0352366	-0.0058469	-0.107119	-0.0596299	-0.113524	0.0133945	1.49924	-0.779301	0.216802	-34.4469
YY_241	-4.42062	1.04301	-2.42405	-0.0710246	-0.160944	-0.0483075	-0.0352366	0.0171702	0.000845255	-0.0941429	-0.0701871	0.0133945	1.38987	-1.5037	1.62391	-156.545
YY_243	-7.16007	-0.0249015	-0.0891697	-0.305481	-0.0361758	-0.0138056	-0.0111479	-0.0832213	-0.0908455	0.0352906	0.0721909	-0.00146868	-0.208704	-1.6592	4.22827	163.433
YY_244	4.88977	1.76119	-0.137283	0.0923126	0.164091	0.0128715	0.0890447	0.0632044	0.065624	0.00939632	-0.0485188	0.0233469	-2.83836	0.267296	0.108324	-66.3061
YY_245	-1.52373	0.430667	-0.81334	-0.103692	-0.0164839	0.0536574	-0.0161164	-0.028864	0.0872169	0.0266529	0.0598228	-0.00651029	3.94471	-0.400754	-1.79646	-11.7909
YY_246	-0.0490227	-0.631487	2.14441	-0.0710246	0.0557461	-0.017718	-0.0447968	-0.166967	0.0440311	-0.0768864	0.124828	-0.00651029	-1.2592	0.685849	-0.319367	346.711
YY_247	2.58108	-0.0544211	0.881873	-0.00568969	-0.0525989	-0.00752153	0.0508043	0.0862215	0.000845255	-0.0423733	0.0164862	-0.0761771	-0.779362	-0.163301	-0.138959	57.298
YY_248	2.0496	-1.19658	4.48695	0.157647	0.272436	0.0128715	-0.0161164	-0.0748982	-0.107119	0.112936	0.0814912	-0.0264151	-7.85985	0.925882	-3.20823	11.5964
YY_249	2.62729	-1.10523	0.264971	0.157647	-0.0164839	0.0536574	0.0603644	0.0171702	-0.128712	0.095679	0.124828	-0.00651029	-0.365661	0.0883465	-0.34775	105.319
YY_250	4.86036	0.625962	0.648633	0.157647	0.0918612	0.0128715	0.0508043	-0.0058469	0.0440311	-0.0423733	-0.00518215	-0.0662247	2.85317	-0.847267	0.501023	136.546
YY_252	4.27006	0.444526	-0.0139026	-0.00568969	0.236321	0.00267496	-0.0734771	-0.14395	-0.171898	0.0266529	0.146496	0.0332993	2.43212	-1.4908	2.70402	-378.97
YY_255	-4.59511	-0.321152	-2.17768	-0.172805	0.0654022	-0.0360099	-0.0422033	-0.0832213	-0.0386419	-0.0648114	-0.00644538	0.020158	0.46443	0.111803	-0.259153	-190.94
YY_257	-0.425232	-0.295203	-1.2713	0.136771	0.0654022	0.0750113	0.0716667	-0.0267974	0.0396636	0.0753314	0.0459788	-0.012282	-0.106667	0.0710379	0.458428	-127.655
YY_258	7.57035	-0.169062	-0.124914	0.180997	0.217769	0.0417049	0.00955576	-0.0550093	0.0135618	0.0352906	-0.0588696	-0.012282	-2.91114	0.237871	0.763145	-387.93
YY_259	2.07481	-0.768823	-1.36095	0.0269777	0.272436	-0.038111	-0.00655633	-0.028864	0.0224382	-0.0423733	0.0381545	-0.0264151	-4.92157	1.21237	-6.09709	-20.8544
YY_260	-4.42692	-0.806622	4.2385	-0.169027	0.0918612	-0.0890935	-0.0447968	0.109239	-0.193491	0.0784225	0.0814912	-0.0363675	-0.86582	0.623905	-1.67282	208.388
YY_261	4.24065	-0.416032	0.592859	0.190315	0.127976	0.0128715	0.0412442	-0.0058469	0.151996	-0.0596299	-0.135192	-0.0562723	-1.08888	0.266866	-2.37773	-136.623
YY_262	0.734546	0.256791	-1.11757	-0.00568969	-0.0164839	0.0434609	0.0316841	-0.0058469	0.0224382	-0.0768864	-0.0268505	-0.0562723	-1.15329	0.721553	-2.47376	-376.857
YY_263	1.52862	0.839527	-0.58179	0.25565	0.0196311	-0.017718	0.0699245	0.0632044	0.0224382	0.0266529	0.0598228	0.0233469	1.29304	-0.522061	0.380491	-313.473
YY_264	2.58108	-0.722204	-1.83081	-0.136359	-0.558209	-0.017718	-0.0447968	0.270358	0.238367	-0.0596299	-0.15686	-0.00651029	3.70003	-1.57038	2.88676	17.4794
YY_265	2.85207	-0.271766	2.21709	-0.0710246	0.0557461	0.0434609	-0.00655633	-0.0058469	0.173589	-0.0251168	0.0814912	-0.0363675	-1.3595	1.90924	0.352108	261.368

## Sheet: Linkage Map
Linkage Group	SNP Name	Position (cM)	Position (bp)	Number of "AA" Genotypes	Number of "BB" Genotypes	Number of Missing Genotypes	Segregation Ratio (AA:BB)	p-value	Significance with Bonferroni Correction		* = significant at α=0.05 ** = significant at α=0.01
Pv01	Chr01_102332_A_G	0	102332	143	90	9	1.58889	0.000516317
Pv01	Chr01_165260_C_T	0.0970148	165260	141	89	12	1.58427	0.000606304
Pv01	Chr01_195654_G_A	0.19403	195654	142	88	12	1.61364	0.000369931
Pv01	Chr01_261012_G_A	0.389719	261012	140	90	12	1.55556	0.000977575
Pv01	Chr01_310010_G_A	0.64352	310010	88	101	53	0.871287	0.344347
Pv01	Chr01_327968_A_G	0.64352	327968	141	89	12	1.58427	0.000606304
Pv01	Chr01_585665_G_A	1.03645	585665	141	89	12	1.58427	0.000606304
Pv01	Chr01_788180_G_A	1.13346	788180	140	90	12	1.55556	0.000977575
Pv01	Chr01_938616_C_T	1.23048	938616	141	90	11	1.56667	0.000792063
Pv01	Chr01_969299_G_A	1.32707	969299	142	89	11	1.59551	0.000488208
Pv01	Chr01_1009331_A_G	1.52105	1009331	140	92	10	1.52174	0.00162515
Pv01	Chr01_1096681_A_G	1.81582	1096681	141	90	11	1.56667	0.000792063
Pv01	Chr01_1146405_C_T	1.81582	1146405	142	89	11	1.59551	0.000488208
Pv01	Chr01_1163901_G_A	1.91283	1163901	141	90	11	1.56667	0.000792063
Pv01	Chr01_1274681_C_T	2.00942	1274681	141	91	10	1.54945	0.00102832
Pv01	Chr01_1333499_A_C	2.20341	1333499	143	91	8	1.57143	0.000675471
Pv01	Chr01_1390278_C_A	2.29876	1390278	144	90	8	1.6	0.000415418
Pv01	Chr01_1420363_T_C	2.39411	1420363	143	91	8	1.57143	0.000675471
Pv01	Chr01_1588544_T_C	2.88086	1588544	144	90	8	1.6	0.000415418
Pv01	Chr01_1893567_C_T	3.16925	1893567	143	93	6	1.53763	0.00113503
Pv01	Chr01_2114366_A_C	3.55535	2114366	143	92	7	1.55435	0.000878263
Pv01	Chr01_2224874_T_G	3.93978	2224874	144	92	6	1.56522	0.000712012
Pv01	Chr01_2287659_C_T	4.03513	2287659	145	90	7	1.61111	0.000333474
Pv01	Chr01_2389325_G_T	4.32352	2389325	143	91	8	1.57143	0.000675471
Pv01	Chr01_2559817_T_G	4.61442	2559817	144	89	9	1.61798	0.00031436
Pv01	Chr01_2631298_C_T	4.8084	2631298	140	91	11	1.53846	0.0012643
Pv01	Chr01_2795393_G_A	4.90985	2795393	128	92	22	1.3913	0.0152192
Pv01	Chr01_2876668_T_C	5.01129	2876668	139	93	10	1.49462	0.00252735
Pv01	Chr01_3015211_C_T	5.10746	3015211	141	92	9	1.53261	0.0013269
Pv01	Chr01_3086594_G_A	5.3971	3086594	143	91	8	1.57143	0.000675471
Pv01	Chr01_3518397_G_A	6.38716	3518397	144	93	5	1.54839	0.00092365
Pv01	Chr01_3667757_G_A	8.37362	3667757	131	101	10	1.29703	0.0488846
Pv01	Chr01_4604212_A_G	10.0155	4604212	143	95	4	1.50526	0.00186216
Pv01	Chr01_4752147_A_G	12.2216	4752147	132	100	10	1.32	0.0356495
Pv01	Chr01_5111894_T_C	12.3182	5111894	132	99	11	1.33333	0.029913
Pv01	Chr01_5218294_A_C	12.5122	5218294	134	97	11	1.38144	0.0149156
Pv01	Chr01_5533361_C_T	12.9034	5533361	132	100	10	1.32	0.0356495
Pv01	Chr01_5709326_G_A	13.1982	5709326	130	100	12	1.3	0.0479128
Pv01	Chr01_5873142_C_A	13.2956	5873142	131	99	12	1.32323	0.0348568
Pv01	Chr01_5916144_T_C	13.3926	5916144	130	100	12	1.3	0.0479128
Pv01	Chr01_6070189_C_T	13.49	6070189	128	102	12	1.2549	0.0864573
Pv01	Chr01_6390628_C_T	13.7848	6390628	127	104	11	1.22115	0.130206
Pv01	Chr01_6756725_A_C	14.7928	6756725	135	99	8	1.36364	0.0186029
Pv01	Chr01_34808164_T_C	16.7887	34808164	129	104	9	1.24038	0.101462
Pv01	Chr01_36146656_C_T	16.8845	36146656	130	104	8	1.25	0.0891924
Pv01	Chr01_37332232_A_G	17.1729	37332232	132	103	7	1.28155	0.0585241
Pv01	Chr01_37358527_A_G	17.2682	37358527	130	104	8	1.25	0.0891924
Pv01	Chr01_37774313_C_A	17.4597	37774313	132	104	6	1.26923	0.0683572
Pv01	Chr01_38200111_G_T	17.5542	38200111	132	105	5	1.25714	0.0794582
Pv01	Chr01_39184631_C_A	17.8389	39184631	131	106	5	1.23585	0.104392
Pv01	Chr01_39582978_G_A	18.028	39582978	129	108	5	1.19444	0.172537
Pv01	Chr01_48801439_G_T	33.111	48801439	138	101	3	1.36634	0.0166962
Pv01	Chr01_48909769_G_A	33.3933	48909769	137	103	2	1.3301	0.0281858
Pv01	Chr01_49162569_A_G	34.3575	49162569	135	105	2	1.28571	0.0528075
Pv01	Chr01_49261379_A_C	34.8318	49261379	136	103	3	1.32039	0.0327943
Pv01	Chr01_49339841_T_C	35.1141	49339841	135	105	2	1.28571	0.0528075
Pv01	Chr01_49464711_T_C	35.2075	49464711	134	105	3	1.27619	0.0606753
Pv01	Chr01_49509401_C_T	35.3012	49509401	135	103	4	1.31068	0.0380559
Pv01	Chr01_49542630_T_C	35.4894	49542630	133	106	3	1.25472	0.0807267
Pv01	Chr01_49566470_C_T	35.5832	49566470	134	104	4	1.28846	0.0518218
Pv01	Chr01_49582929_A_G	35.6769	49582929	135	103	4	1.31068	0.0380559
Pv01	Chr01_49639957_T_C	35.8659	49639957	134	104	4	1.28846	0.0518218
Pv01	Chr01_49656767_C_T	35.9597	49656767	133	105	4	1.26667	0.0695285
Pv01	Chr01_50826700_C_T	40.9074	50826700	143	97	2	1.47423	0.00298491
Pv01	Chr01_50859228_A_G	41.0949	50859228	143	96	3	1.48958	0.00236439
Pv01	Chr01_50880536_C_T	41.1882	50880536	144	96	2	1.5	0.00194577
Pv01	Chr01_50906825_G_A	41.2816	50906825	143	97	2	1.47423	0.00298491
Pv01	Chr01_50948757_T_C	41.5638	50948757	140	99	3	1.41414	0.00800001
Pv01	Chr01_51140837_G_A	42.6431	51140837	132	105	5	1.25714	0.0794582
Pv01	Chr01_51192287_A_G	42.8322	51192287	131	109	2	1.20183	0.15558
Pv01	Chr01_51327314_T_C	43.5016	51327314	130	110	2	1.18182	0.196706
Pv01	Chr01_51380539_T_C	43.5016	51380539	131	108	3	1.21296	0.136818
Pv02	Chr02_56990_T_C	0	56990	119	120	3	0.991667	0.948425
Pv02	Chr02_532294_A_C	1.70499	532294	107	134	1	0.798507	0.0819956
Pv02	Chr02_542477_C_A	1.99214	542477	109	127	6	0.858268	0.241317
Pv02	Chr02_607747_C_T	2.37491	607747	109	128	5	0.851562	0.217135
Pv02	Chr02_623238_A_G	2.85535	623238	106	132	4	0.80303	0.091925
Pv02	Chr02_641321_T_C	2.94989	641321	105	131	6	0.801527	0.0905591
Pv02	Chr02_686432_C_T	3.13973	686432	107	129	6	0.829457	0.152121
Pv02	Chr02_829683_T_C	4.53772	829683	113	123	6	0.918699	0.515082
Pv02	Chr02_857596_C_A	4.72756	857596	115	121	6	0.950413	0.696118
Pv02	Chr02_904826_G_A	4.91821	904826	115	120	7	0.958333	0.7443
Pv02	Chr02_934493_C_T	5.20535	934493	120	118	4	1.01695	0.896851
Pv02	Chr02_951780_T_C	5.20535	951780	118	119	5	0.991597	0.948208
Pv02	Chr02_1051955_A_G	5.68373	1051955	117	121	4	0.966942	0.795418
Pv02	Chr02_1110891_T_C	5.77747	1110891	118	120	4	0.983333	0.896851
Pv02	Chr02_1203457_C_T	5.9665	1203457	119	118	5	1.00847	0.948208
Pv02	Chr02_1257476_C_T	6.15553	1257476	121	116	5	1.0431	0.745344
Pv02	Chr02_1338940_C_T	6.73195	1338940	118	120	4	0.983333	0.896851
Pv02	Chr02_1361860_A_G	6.82569	1361860	117	121	4	0.966942	0.795418
Pv02	Chr02_1405234_G_A	7.20519	1405234	117	121	4	0.966942	0.795418
Pv02	Chr02_1430687_G_A	7.39423	1430687	118	119	5	0.991597	0.948208
Pv02	Chr02_1475178_C_T	7.68137	1475178	114	122	6	0.934426	0.602537
Pv02	Chr02_1487789_G_A	7.77591	1487789	115	123	4	0.934959	0.604066
Pv02	Chr02_3078699_G_T	16.6688	3078699	107	130	5	0.823077	0.135173
Pv02	Chr02_3253799_T_C	17.353	3253799	106	131	5	0.80916	0.104392
Pv02	Chr02_3664490_T_G	18.3387	3664490	105	131	6	0.801527	0.0905591
Pv02	Chr02_3857185_T_C	18.5285	3857185	103	133	6	0.774436	0.0508393
Pv02	Chr02_3947648_G_A	18.9113	3947648	107	130	5	0.823077	0.135173
Pv02	Chr02_3988452_A_G	19.0054	3988452	106	131	5	0.80916	0.104392
Pv02	Chr02_4098703_T_C	19.2913	4098703	102	134	6	0.761194	0.0372492
Pv02	Chr02_4145453_A_G	19.3863	4145453	102	133	7	0.766917	0.0431539
Pv02	Chr02_4157359_A_C	19.4812	4157359	102	134	6	0.761194	0.0372492
Pv02	Chr02_4168034_T_C	19.7671	4168034	101	135	6	0.748148	0.0268831
Pv02	Chr02_4214179_T_C	19.8621	4214179	99	137	6	0.722628	0.0133763
Pv02	Chr02_4790833_T_C	21.2728	4790833	100	138	4	0.724638	0.0137713
Pv02	Chr02_5845903_T_C	21.5562	5845903	99	139	4	0.71223	0.0095194
Pv02	Chr02_6538289_G_A	21.7445	6538289	99	139	4	0.71223	0.0095194
Pv02	Chr02_8932386_G_A	21.8382	8932386	98	142	2	0.690141	0.0045087
Pv02	Chr02_19217823_C_A	21.932	19217823	97	141	4	0.687943	0.00434319
Pv02	Chr02_21065795_T_C	22.0257	21065795	98	140	4	0.7	0.00647987
Pv02	Chr02_22267525_G_A	22.2139	22267525	98	140	4	0.7	0.00647987
Pv02	Chr02_25666553_A_G	22.9856	25666553	98	140	4	0.7	0.00647987
Pv02	Chr02_26081399_T_G	23.1738	26081399	100	138	4	0.724638	0.0137713
Pv02	Chr02_27306217_A_G	23.6501	27306217	103	135	4	0.762963	0.0380559
Pv02	Chr02_27578608_G_A	23.7439	27578608	104	134	4	0.776119	0.0518218
Pv02	Chr02_28359521_A_G	24.5188	28359521	103	135	4	0.762963	0.0380559
Pv02	Chr02_31802612_T_C	27.9095	31802612	114	122	6	0.934426	0.602537
Pv02	Chr02_32229764_A_G	28.8951	32229764	111	124	7	0.895161	0.396423
Pv02	Chr02_33076347_A_G	29.2812	33076347	114	121	7	0.942149	0.647937
Pv02	Chr02_33225006_A_G	29.6673	33225006	115	119	8	0.966387	0.793716
Pv02	Chr02_34087195_G_A	30.2539	34087195	117	117	8	1	1
Pv02	Chr02_34139511_A_G	30.3501	34139511	114	118	10	0.966102	0.792849
Pv02	Chr02_34168792_G_A	30.4462	34168792	117	117	8	1	1
Pv02	Chr02_34547934_T_C	30.7346	34547934	118	116	8	1.01724	0.895978
Pv02	Chr02_34725997_T_C	30.8304	34725997	118	115	9	1.02609	0.84419
Pv02	Chr02_35335714_G_A	31.6227	35335714	122	112	8	1.08929	0.513292
Pv02	Chr02_36053008_G_T	32.7263	36053008	128	105	9	1.21905	0.131867
Pv02	Chr02_36465474_G_A	32.9203	36465474	126	105	11	1.2	0.167064
Pv02	Chr02_37426778_C_T	33.1152	37426778	126	105	11	1.2	0.167064
Pv02	Chr02_37728715_C_A	33.3091	37728715	129	104	9	1.24038	0.101462
Pv02	Chr02_38083271_G_A	33.4049	38083271	130	103	9	1.26214	0.0769224
Pv02	Chr02_39833196_C_T	34.5036	39833196	131	107	4	1.2243	0.119782
Pv02	Chr02_40066119_C_T	34.6919	40066119	133	105	4	1.26667	0.0695285
Pv02	Chr02_40127019_C_T	34.8801	40127019	133	105	4	1.26667	0.0695285
Pv02	Chr02_40140332_T_C	34.9738	40140332	134	104	4	1.28846	0.0518218
Pv02	Chr02_40163315_C_T	35.1621	40163315	132	106	4	1.24528	0.091925
Pv02	Chr02_40218742_G_T	35.2558	40218742	133	105	4	1.26667	0.0695285
Pv02	Chr02_40277590_C_A	35.3495	40277590	132	106	4	1.24528	0.091925
Pv02	Chr02_40334058_C_T	35.633	40334058	129	113	0	1.14159	0.303706
Pv02	Chr02_40374285_C_T	35.7272	40374285	130	107	5	1.21495	0.135173
Pv02	Chr02_40608497_T_G	35.8213	40608497	131	106	5	1.23585	0.104392
Pv02	Chr02_40869169_C_T	36.4002	40869169	131	105	6	1.24762	0.0905591
Pv02	Chr02_41000121_C_T	36.6861	41000121	130	106	6	1.22642	0.118225
Pv02	Chr02_41112105_G_A	36.7807	41112105	129	107	6	1.20561	0.152121
Pv02	Chr02_41423530_T_C	37.0666	41423530	130	106	6	1.22642	0.118225
Pv02	Chr02_41657167_A_G	37.1611	41657167	129	107	6	1.20561	0.152121
Pv02	Chr02_42576619_G_A	38.1512	42576619	134	103	5	1.30097	0.0440446
Pv02	Chr02_42637215_T_C	38.2453	42637215	133	104	5	1.27885	0.0595985
Pv02	Chr02_42747189_G_A	38.4343	42747189	135	102	5	1.32353	0.0320665
Pv02	Chr02_44116993_A_G	41.8082	44116993	131	107	4	1.2243	0.119782
Pv02	Chr02_44248154_A_C	42.0917	44248154	132	106	4	1.24528	0.091925
Pv02	Chr02_44417643_A_G	42.1854	44417643	133	105	4	1.26667	0.0695285
Pv02	Chr02_44553133_A_C	42.2792	44553133	134	104	4	1.28846	0.0518218
Pv02	Chr02_44675098_C_A	42.5626	44675098	133	105	4	1.26667	0.0695285
Pv02	Chr02_44731789_T_C	42.6564	44731789	132	106	4	1.24528	0.091925
Pv02	Chr02_44856434_T_C	42.7513	44856434	129	106	7	1.21698	0.133523
Pv02	Chr02_44904944_G_T	42.8463	44904944	131	105	6	1.24762	0.0905591
Pv02	Chr02_45136076_A_G	43.7296	45136076	131	105	6	1.24762	0.0905591
Pv02	Chr02_45146111_C_T	43.7296	45146111	130	106	6	1.22642	0.118225
Pv02	Chr02_45166928_G_A	43.9194	45166928	130	106	6	1.22642	0.118225
Pv02	Chr02_45260074_G_T	44.1092	45260074	130	106	6	1.22642	0.118225
Pv02	Chr02_45427210_G_A	44.3952	45427210	129	107	6	1.20561	0.152121
Pv02	Chr02_45541638_G_A	44.4901	45541638	128	107	7	1.19626	0.170722
Pv02	Chr02_45725370_A_G	44.585	45725370	127	108	7	1.17593	0.215189
Pv02	Chr02_45765356_G_T	44.7757	45765356	128	108	6	1.18519	0.192954
Pv02	Chr02_45884304_A_G	44.8702	45884304	129	107	6	1.20561	0.152121
Pv02	Chr02_46146878_C_T	45.2547	46146878	129	107	6	1.20561	0.152121
Pv02	Chr02_46154825_G_A	45.3492	46154825	128	108	6	1.18519	0.192954
Pv02	Chr02_46189003_C_T	45.4437	46189003	127	109	6	1.16514	0.241317
Pv02	Chr02_46228734_C_T	45.5387	46228734	127	109	6	1.16514	0.241317
Pv02	Chr02_46281370_G_A	45.9215	46281370	131	106	5	1.23585	0.104392
Pv02	Chr02_46446288_G_A	46.3026	46446288	132	106	4	1.24528	0.091925
Pv02	Chr02_46879774_T_C	47.4904	46879774	128	109	5	1.17431	0.217135
Pv02	Chr02_47189620_G_A	48.3698	47189620	127	110	5	1.15455	0.269477
Pv02	Chr02_47323310_G_A	49.1448	47323310	127	110	5	1.15455	0.269477
Pv02	Chr02_47569372_T_G	49.3346	47569372	129	107	6	1.20561	0.152121
Pv02	Chr02_47716267_G_A	49.5245	47716267	131	105	6	1.24762	0.0905591
Pv02	Chr02_47789110_C_T	49.8104	47789110	130	106	6	1.22642	0.118225
Pv02	Chr02_47982820_G_A	50.5888	47982820	129	108	5	1.19444	0.172537
Pv02	Chr02_48023583_G_A	50.6833	48023583	130	107	5	1.21495	0.135173
Pv02	Chr02_48349258_T_C	51.97	48349258	129	110	3	1.17273	0.219069
Pv02	Chr02_48399130_T_G	52.159	48399130	127	110	5	1.15455	0.269477
Pv02	Chr02_48448254_C_T	52.348	48448254	127	111	4	1.14414	0.299677
Pv02	Chr02_48461359_C_T	52.348	48461359	127	112	3	1.13393	0.331912
Pv02	Chr02_48516116_A_G	52.6339	48516116	133	106	3	1.25472	0.0807267
Pv02	Chr02_48616406_G_A	52.8222	48616406	135	104	3	1.29808	0.0449392
Pv02	Chr02_48627344_C_A	52.8222	48627344	130	107	5	1.21495	0.135173
Pv02	Chr02_48700210_T_G	52.8222	48700210	135	102	5	1.32353	0.0320665
Pv03	Chr03_867134_G_A	0	867134	119	117	6	1.01709	0.896417
Pv03	Chr03_888029_C_T	0.285913	888029	120	116	6	1.03448	0.794572
Pv03	Chr03_915799_G_A	0.475751	915799	124	118	0	1.05085	0.699723
Pv03	Chr03_1111899_A_C	1.85512	1111899	125	114	3	1.09649	0.476755
Pv03	Chr03_1232716_C_T	3.25311	1232716	129	107	6	1.20561	0.152121
Pv03	Chr03_1242943_G_A	3.73355	1242943	128	109	5	1.17431	0.217135
Pv03	Chr03_1371999_C_T	4.41178	1371999	130	107	5	1.21495	0.135173
Pv03	Chr03_1550538_G_A	5.28734	1550538	127	111	4	1.14414	0.299677
Pv03	Chr03_1597221_C_T	5.66685	1597221	127	111	4	1.14414	0.299677
Pv03	Chr03_1666022_G_A	6.33921	1666022	122	117	3	1.04274	0.746375
Pv03	Chr03_1761266_C_T	6.52665	1761266	121	119	2	1.01681	0.897279
Pv03	Chr03_2003954_T_G	7.09813	2003954	120	119	3	1.0084	0.948425
Pv03	Chr03_2083067_C_A	7.19147	2083067	120	120	2	1	1
Pv03	Chr03_2196068_C_T	7.37891	2196068	123	117	2	1.05128	0.698535
Pv03	Chr03_2228862_G_T	7.66	2228862	122	118	2	1.0339	0.796253
Pv03	Chr03_2302191_G_A	8.22904	2302191	122	119	1	1.02521	0.846766
Pv03	Chr03_2349007_G_A	8.50895	2349007	121	120	1	1.00833	0.948639
Pv03	Chr03_2383977_G_T	8.60152	2383977	120	121	1	0.991736	0.948639
Pv03	Chr03_2478306_C_T	8.88261	2478306	123	117	2	1.05128	0.698535
Pv03	Chr03_2619526_G_A	9.1637	2619526	124	116	2	1.06897	0.605577
Pv03	Chr03_2651281_G_A	9.53999	2651281	122	118	2	1.0339	0.796253
Pv03	Chr03_2676132_T_C	9.72664	2676132	122	118	2	1.0339	0.796253
Pv03	Chr03_2845233_C_T	9.8196	2845233	123	117	2	1.05128	0.698535
Pv03	Chr03_2871381_C_T	9.91255	2871381	122	118	2	1.0339	0.796253
Pv03	Chr03_2999258_A_G	10.5792	2999258	117	123	2	0.95122	0.698535
Pv03	Chr03_3037537_T_C	10.6721	3037537	118	122	2	0.967213	0.796253
Pv03	Chr03_3132012_A_G	10.8588	3132012	116	124	2	0.935484	0.605577
Pv03	Chr03_3159438_C_T	10.9517	3159438	118	123	1	0.95935	0.747393
Pv03	Chr03_3227558_G_A	11.0443	3227558	119	122	1	0.97541	0.846766
Pv03	Chr03_3287399_C_T	11.3254	3287399	119	121	2	0.983471	0.897279
Pv03	Chr03_3297410_A_G	11.4183	3297410	118	122	2	0.967213	0.796253
Pv03	Chr03_3560641_A_G	11.7946	3560641	120	120	2	1	1
Pv03	Chr03_3648778_C_T	11.8884	3648778	121	117	4	1.03419	0.795418
Pv03	Chr03_3670414_G_A	11.9821	3670414	120	119	3	1.0084	0.948425
Pv03	Chr03_3759946_G_A	12.3616	3759946	123	118	1	1.04237	0.747393
Pv03	Chr03_3841481_T_C	12.8379	3841481	117	122	3	0.959016	0.746375
Pv03	Chr03_3875028_A_G	12.9317	3875028	116	122	4	0.95082	0.697334
Pv03	Chr03_3907904_C_T	13.3112	3907904	118	121	3	0.975207	0.846134
Pv03	Chr03_4162402_C_T	13.7855	4162402	119	121	2	0.983471	0.897279
Pv03	Chr03_4397067_C_T	14.1666	4397067	119	118	5	1.00847	0.948208
Pv03	Chr03_4468561_A_G	14.2607	4468561	118	119	5	0.991597	0.948208
Pv03	Chr03_4998321_G_T	14.6419	4998321	118	120	4	0.983333	0.896851
Pv03	Chr03_5012630_C_A	14.736	5012630	119	118	5	1.00847	0.948208
Pv03	Chr03_5102472_G_A	14.8302	5102472	121	117	4	1.03419	0.795418
Pv03	Chr03_5557015_G_A	14.9239	5557015	125	116	1	1.07759	0.562089
Pv03	Chr03_5950105_A_G	15.1121	5950105	120	118	4	1.01695	0.896851
Pv03	Chr03_6118735_C_T	15.3968	6118735	116	121	5	0.958678	0.745344
Pv03	Chr03_6227711_C_T	15.491	6227711	118	120	4	0.983333	0.896851
Pv03	Chr03_6352205_C_T	15.5847	6352205	119	119	4	1	1
Pv03	Chr03_6541455_T_C	15.5847	6541455	119	119	4	1	1
Pv03	Chr03_6661062_G_T	15.8694	6661062	120	117	5	1.02564	0.845494
Pv03	Chr03_7151754_G_T	15.9635	7151754	119	119	4	1	1
Pv03	Chr03_7294535_C_T	16.0573	7294535	119	120	3	0.991667	0.948425
Pv03	Chr03_7563075_G_A	16.2455	7563075	119	120	3	0.991667	0.948425
Pv03	Chr03_11072067_C_T	16.3392	11072067	120	118	4	1.01695	0.896851
Pv03	Chr03_15616198_G_A	16.6227	15616198	123	119	0	1.03361	0.797079
Pv03	Chr03_27654682_C_T	16.7185	27654682	114	119	9	0.957983	0.743244
Pv03	Chr03_28686655_G_T	16.8142	28686655	113	120	9	0.941667	0.646532
Pv03	Chr03_29623010_T_C	17.603	29623010	106	129	7	0.821705	0.133523
Pv03	Chr03_30678469_T_G	18.7017	30678469	112	122	8	0.918033	0.513292
Pv03	Chr03_32070949_G_T	18.8932	32070949	113	124	5	0.91129	0.474902
Pv03	Chr03_32803416_G_A	18.9873	32803416	114	128	0	0.890625	0.368145
Pv03	Chr03_33072761_G_A	19.3701	33072761	115	121	6	0.950413	0.696118
Pv03	Chr03_33490314_G_A	19.7545	33490314	111	125	6	0.888	0.362126
Pv03	Chr03_33779249_G_A	20.1373	33779249	113	123	6	0.918699	0.515082
Pv03	Chr03_34008344_C_T	20.3272	34008344	111	125	6	0.888	0.362126
Pv03	Chr03_36758898_C_T	21.8454	36758898	105	132	5	0.795455	0.0794582
Pv03	Chr03_36964879_A_C	22.0344	36964879	109	130	3	0.838462	0.174344
Pv03	Chr03_37419900_A_G	22.5108	37419900	107	131	4	0.816794	0.119782
Pv03	Chr03_38206863_C_T	22.7955	38206863	107	130	5	0.823077	0.135173
Pv03	Chr03_38613164_G_A	22.8904	38613164	105	130	7	0.807692	0.102928
Pv03	Chr03_38958039_G_A	23.3729	38958039	107	130	5	0.823077	0.135173
Pv03	Chr03_39287195_G_T	23.7557	39287195	105	131	6	0.801527	0.0905591
Pv03	Chr03_39674302_G_T	24.5375	39674302	107	129	6	0.829457	0.152121
Pv03	Chr03_41406149_T_C	27.0836	41406149	95	140	7	0.678571	0.00333036
Pv03	Chr03_41573454_C_T	27.0836	41573454	95	140	7	0.678571	0.00333036
Pv03	Chr03_41836576_G_A	27.372	41836576	97	140	5	0.692857	0.00521975
Pv03	Chr03_41936620_T_C	27.4673	41936620	96	139	7	0.690647	0.00503149
Pv03	Chr03_42359274_C_T	27.952	42359274	95	141	6	0.673759	0.00275035
Pv03	Chr03_42774632_T_C	28.1426	42774632	93	143	6	0.65035	0.00113503
Pv03	Chr03_42955877_G_A	28.2372	42955877	94	142	6	0.661972	0.00178087
Pv03	Chr03_43224109_A_G	28.3317	43224109	95	141	6	0.673759	0.00275035
Pv03	Chr03_43437819_T_C	28.4262	43437819	94	142	6	0.661972	0.00178087
Pv03	Chr03_43470352_T_C	28.5208	43470352	96	141	5	0.680851	0.00346605
Pv03	Chr03_43547357_G_A	28.7098	43547357	103	139	0	0.741007	0.0206585
Pv03	Chr03_43712075_G_A	28.8051	43712075	96	138	8	0.695652	0.00603956
Pv03	Chr03_43740460_A_G	28.9009	43740460	96	139	7	0.690647	0.00503149
Pv03	Chr03_44831640_G_A	29.8001	44831640	94	137	11	0.686131	0.00466657
Pv03	Chr03_44882310_C_A	29.9949	44882310	95	135	12	0.703704	0.00835142
Pv03	Chr03_44930638_C_A	30.0919	44930638	94	136	12	0.691176	0.005616
Pv03	Chr03_45028284_G_A	30.189	45028284	96	135	11	0.711111	0.0102875
Pv03	Chr03_45507218_A_G	30.6844	45507218	95	134	13	0.708955	0.00996065
Pv03	Chr03_45719530_A_G	31.0808	45719530	95	134	13	0.708955	0.00996065
Pv03	Chr03_45866723_A_G	31.1783	45866723	97	133	12	0.729323	0.0176075
Pv03	Chr03_46033023_T_C	31.2753	46033023	97	134	11	0.723881	0.0149156
Pv03	Chr03_46370168_C_T	31.4693	46370168	98	134	10	0.731343	0.0181025
Pv03	Chr03_46417260_C_T	31.4693	46417260	98	134	10	0.731343	0.0181025
Pv03	Chr03_46458724_G_A	31.5659	46458724	97	135	10	0.718519	0.012602
Pv03	Chr03_46631742_T_C	31.662	46631742	99	136	7	0.727941	0.0157952
Pv03	Chr03_46778482_T_C	31.8543	46778482	96	137	9	0.70073	0.00723132
Pv03	Chr03_47004660_C_T	32.0475	47004660	93	139	10	0.669065	0.00252735
Pv03	Chr03_47086131_G_A	32.2415	47086131	93	138	11	0.673913	0.00306858
Pv03	Chr03_47184511_G_A	32.2415	47184511	92	139	11	0.661871	0.00198563
Pv03	Chr03_47551726_C_A	32.3381	47551726	93	138	11	0.673913	0.00306858
Pv03	Chr03_47757362_G_T	32.532	47757362	93	138	11	0.673913	0.00306858
Pv03	Chr03_48019631_G_A	32.6286	48019631	94	138	10	0.681159	0.00386787
Pv03	Chr03_48138946_G_A	32.7248	48138946	96	138	8	0.695652	0.00603956
Pv03	Chr03_48416903_A_G	32.8214	48416903	96	136	10	0.705882	0.00863622
Pv03	Chr03_48527958_A_C	32.8214	48527958	96	136	10	0.705882	0.00863622
Pv03	Chr03_48706442_G_A	33.2109	48706442	104	136	2	0.764706	0.0388671
Pv03	Chr03_48888613_A_C	33.4032	48888613	97	136	9	0.713235	0.0106195
Pv03	Chr03_48918230_T_G	33.4989	48918230	98	135	9	0.725926	0.0153527
Pv03	Chr03_49057769_T_G	33.6921	49057769	95	137	10	0.693431	0.00582568
Pv03	Chr03_49105943_C_T	33.983	49105943	98	134	10	0.731343	0.0181025
Pv03	Chr03_49139915_G_A	33.983	49139915	99	133	10	0.744361	0.0256011
Pv03	Chr03_49196151_G_A	34.0792	49196151	98	135	9	0.725926	0.0153527
Pv03	Chr03_49232596_T_C	34.1753	49232596	98	134	10	0.731343	0.0181025
Pv03	Chr03_49321493_T_C	34.1753	49321493	99	134	9	0.738806	0.0218523
Pv03	Chr03_49444814_T_C	34.4688	49444814	100	131	11	0.763359	0.0413852
Pv03	Chr03_49483825_C_T	34.761	49483825	101	133	8	0.759398	0.036447
Pv03	Chr03_49579475_T_C	34.8567	49579475	99	135	8	0.733333	0.0186029
Pv03	Chr03_49973659_C_T	35.7559	49973659	100	133	9	0.75188	0.0306257
Pv03	Chr03_50248744_G_A	36.5482	50248744	101	135	6	0.748148	0.0268831
Pv03	Chr03_50300328_G_A	36.7405	50300328	103	135	4	0.762963	0.0380559
Pv03	Chr03_50310567_G_A	36.7405	50310567	101	134	7	0.753731	0.0313436
Pv03	Chr03_50339274_G_A	36.8354	50339274	102	134	6	0.761194	0.0372492
Pv03	Chr03_50496795_T_C	36.9308	50496795	103	132	7	0.780303	0.0585241
Pv03	Chr03_50659352_T_G	37.4133	50659352	104	131	7	0.793893	0.07819
Pv03	Chr03_50779054_G_A	37.604	50779054	104	131	7	0.793893	0.07819
Pv03	Chr03_50870393_G_A	37.6993	50870393	105	132	5	0.795455	0.0794582
Pv03	Chr03_51330379_C_A	38.4743	51330379	112	130	0	0.861538	0.247238
Pv03	Chr03_51391987_C_T	38.5689	51391987	105	131	6	0.801527	0.0905591
Pv03	Chr03_51458051_T_G	38.5689	51458051	103	132	7	0.780303	0.0585241
Pv03	Chr03_52147371_C_A	41.0086	52147371	112	126	4	0.888889	0.36415
Pv03	Chr03_52614701_C_A	43.2769	52614701	112	125	5	0.896	0.398423
Pv03	Chr03_52702777_G_A	43.4667	52702777	114	122	6	0.934426	0.602537
Pv03	Chr03_52712687_C_T	43.5616	52712687	115	120	7	0.958333	0.7443
Pv03	Chr03_53158171_T_C	45.8621	53158171	122	115	5	1.06087	0.649326
Pv04	Chr04_53507_C_T	0	53507	118	115	9	1.02609	0.84419
Pv04	Chr04_126876_G_T	0.488898	126876	118	116	8	1.01724	0.895978
Pv04	Chr04_244686_T_C	0.584248	244686	118	118	6	1	1
Pv04	Chr04_279689_A_C	0.680423	279689	115	117	10	0.982906	0.895533
Pv04	Chr04_421790_G_A	0.776598	421790	116	117	9	0.991453	0.947766
Pv04	Chr04_459430_G_T	0.872358	459430	117	116	9	1.00862	0.947766
Pv04	Chr04_497145_A_G	0.872358	497145	116	125	1	0.928	0.562089
Pv04	Chr04_527486_T_C	1.16454	527486	114	118	10	0.966102	0.792849
Pv04	Chr04_547025_A_G	1.55402	547025	116	116	10	1	1
Pv04	Chr04_620164_A_C	1.74971	620164	113	118	11	0.957627	0.742174
Pv04	Chr04_1203611_T_G	3.07783	1203611	117	120	5	0.975	0.845494
Pv04	Chr04_1276680_C_T	4.06349	1276680	122	118	2	1.0339	0.796253
Pv04	Chr04_1364281_T_C	4.34818	1364281	122	115	5	1.06087	0.649326
Pv04	Chr04_1466096_G_A	5.12317	1466096	114	128	0	0.890625	0.368145
Pv04	Chr04_1634154_T_C	5.21935	1634154	114	118	10	0.966102	0.792849
Pv04	Chr04_1650510_G_A	5.41333	1650510	112	119	11	0.941176	0.64511
Pv04	Chr04_2037026_C_A	6.00774	2037026	116	116	10	1	1
Pv04	Chr04_2061877_A_G	6.7105	2061877	113	119	10	0.94958	0.693641
Pv04	Chr04_2131805_G_T	6.90533	2131805	115	117	10	0.982906	0.895533
Pv04	Chr04_2388781_C_A	8.12577	2388781	118	115	9	1.02609	0.84419
Pv04	Chr04_2671193_G_T	8.51526	2671193	118	117	7	1.00855	0.947989
Pv04	Chr04_3000374_C_T	9.30753	3000374	111	123	8	0.902439	0.432768
Pv04	Chr04_3091008_G_A	9.59592	3091008	112	122	8	0.918033	0.513292
Pv04	Chr04_3117048_G_A	9.78739	3117048	112	123	7	0.910569	0.473028
Pv04	Chr04_3144716_C_T	10.272	3144716	112	122	8	0.918033	0.513292
Pv04	Chr04_3183940_C_A	10.3678	3183940	111	122	9	0.909836	0.471135
Pv04	Chr04_3262480_T_C	10.464	3262480	112	120	10	0.933333	0.599426
Pv04	Chr04_3328313_T_G	10.6579	3328313	112	121	9	0.92562	0.555452
Pv04	Chr04_3350549_A_G	10.9476	3350549	113	121	8	0.933884	0.600991
Pv04	Chr04_3377793_C_T	11.0429	3377793	114	120	8	0.95	0.694887
Pv04	Chr04_3396102_A_G	11.1383	3396102	114	121	7	0.942149	0.647937
Pv04	Chr04_3486098_T_C	11.3298	3486098	112	123	7	0.910569	0.473028
Pv04	Chr04_3511987_G_A	11.4259	3511987	110	122	10	0.901639	0.430791
Pv04	Chr04_3815691_T_C	12.2182	3815691	111	124	7	0.895161	0.396423
Pv04	Chr04_3889288_G_T	12.6077	3889288	112	120	10	0.933333	0.599426
Pv04	Chr04_3976209_T_C	12.9051	3976209	107	121	14	0.884298	0.353837
Pv04	Chr04_3998531_G_A	12.9051	3998531	108	121	13	0.892562	0.390305
Pv04	Chr04_4022991_T_G	13.0029	4022991	107	123	12	0.869919	0.291421
Pv04	Chr04_4083839_G_T	13.1978	4083839	107	124	11	0.862903	0.263346
Pv04	Chr04_4102186_T_C	13.3918	4102186	107	124	11	0.862903	0.263346
Pv04	Chr04_4161973_C_T	13.7864	4161973	107	123	12	0.869919	0.291421
Pv04	Chr04_4253200_A_G	13.8835	4253200	108	122	12	0.885246	0.355938
Pv04	Chr04_4290904_C_T	14.3789	4290904	107	123	12	0.869919	0.291421
Pv04	Chr04_4538015_A_G	15.1819	4538015	108	133	1	0.81203	0.107312
Pv04	Chr04_4638709_C_T	15.4767	4638709	108	122	12	0.885246	0.355938
Pv04	Chr04_4917798_G_A	15.6715	4917798	110	120	12	0.916667	0.509651
Pv04	Chr04_4951773_G_A	15.6715	4951773	111	119	12	0.932773	0.597843
Pv04	Chr04_4983350_A_G	15.7685	4983350	112	119	11	0.941176	0.64511
Pv04	Chr04_5140542_G_T	15.8655	5140542	114	119	9	0.957983	0.743244
Pv04	Chr04_5189917_T_G	16.0604	5189917	110	120	12	0.916667	0.509651
Pv04	Chr04_5270073_A_G	16.1574	5270073	111	121	10	0.917355	0.511482
Pv04	Chr04_5322312_C_T	16.3522	5322312	107	123	12	0.869919	0.291421
Pv04	Chr04_5638559_G_A	16.9493	5638559	102	127	13	0.80315	0.0985251
Pv04	Chr04_5699267_C_T	17.145	5699267	101	129	12	0.782946	0.0648537
Pv04	Chr04_5791493_G_T	17.2424	5791493	101	128	13	0.789062	0.0743895
Pv04	Chr04_5958435_T_G	17.439	5958435	103	127	12	0.811024	0.113532
Pv04	Chr04_6238788_A_G	17.7324	6238788	114	127	1	0.897638	0.402366
Pv04	Chr04_6979664_C_A	17.8294	6979664	104	126	12	0.825397	0.146881
Pv04	Chr04_7059262_A_G	18.1229	7059262	107	123	12	0.869919	0.291421
Pv04	Chr04_7368228_T_C	18.2199	7368228	118	123	1	0.95935	0.747393
Pv04	Chr04_7542403_C_A	18.4148	7542403	111	120	11	0.925	0.553746
Pv04	Chr04_7568594_C_T	18.5118	7568594	117	124	1	0.943548	0.652055
Pv04	Chr04_8066475_G_A	18.7041	8066475	107	126	9	0.849206	0.213231
Pv04	Chr04_9449810_C_T	20.4485	9449810	114	119	9	0.957983	0.743244
Pv04	Chr04_10127397_C_T	20.6408	10127397	112	121	9	0.92562	0.555452
Pv04	Chr04_10666553_G_A	20.7366	10666553	111	122	9	0.909836	0.471135
Pv04	Chr04_11028226_T_G	20.9289	11028226	113	122	7	0.92623	0.55714
Pv04	Chr04_30780874_C_T	21.4135	30780874	114	122	6	0.934426	0.602537
Pv04	Chr04_39501245_G_A	21.4135	39501245	116	121	5	0.958678	0.745344
Pv04	Chr04_39911007_T_C	21.5131	39911007	122	107	13	1.14019	0.321574
Pv04	Chr04_40054074_A_G	21.5131	40054074	121	120	1	1.00833	0.948639
Pv04	Chr04_40511679_T_C	21.6085	40511679	115	120	7	0.958333	0.7443
Pv04	Chr04_40664368_G_A	21.7034	40664368	115	121	6	0.950413	0.696118
Pv04	Chr04_40743090_C_A	21.7988	40743090	112	127	3	0.88189	0.331912
Pv04	Chr04_41362589_G_A	21.7988	41362589	113	122	7	0.92623	0.55714
Pv04	Chr04_41397949_G_A	21.8937	41397949	118	121	3	0.975207	0.846134
Pv04	Chr04_41534004_G_A	21.9883	41534004	116	120	6	0.966667	0.794572
Pv04	Chr04_41797538_G_T	22.1781	41797538	118	120	4	0.983333	0.896851
Pv04	Chr04_42849036_A_G	22.6565	42849036	119	119	4	1	1
Pv04	Chr04_42961320_G_A	22.7506	42961320	118	119	5	0.991597	0.948208
Pv04	Chr04_43015815_G_A	22.7506	43015815	117	120	5	0.975	0.845494
Pv04	Chr04_43923468_T_C	23.7319	43923468	120	118	4	1.01695	0.896851
Pv04	Chr04_43970651_T_C	23.8257	43970651	119	119	4	1	1
Pv04	Chr04_44049075_T_C	23.9198	44049075	117	120	5	0.975	0.845494
Pv04	Chr04_44147699_C_T	24.1088	44147699	119	120	3	0.991667	0.948425
Pv04	Chr04_44167523_A_G	24.1088	44167523	117	123	2	0.95122	0.698535
Pv04	Chr04_44295876_C_T	24.4933	44295876	120	117	5	1.02564	0.845494
Pv04	Chr04_44382064_C_T	24.876	44382064	121	115	6	1.05217	0.696118
Pv04	Chr04_44412789_C_T	25.3565	44412789	119	118	5	1.00847	0.948208
Pv04	Chr04_44947434_G_A	26.6665	44947434	123	112	7	1.09821	0.473028
Pv04	Chr04_45035855_C_T	27.1511	45035855	120	115	7	1.04348	0.7443
Pv04	Chr04_45728204_T_C	30.5417	45728204	119	118	5	1.00847	0.948208
Pv04	Chr04_47614667_G_T	39.5854	47614667	118	121	3	0.975207	0.846134
Pv04	Chr04_47653059_G_A	39.7728	47653059	118	121	3	0.975207	0.846134
Pv04	Chr04_47869977_C_A	40.4452	47869977	117	122	3	0.959016	0.746375
Pv04	Chr04_47957677_A_G	40.7275	47957677	114	126	2	0.904762	0.438578
Pv04	Chr04_48013892_G_A	41.1997	48013892	115	125	2	0.92	0.518605
Pv05	Chr05_219601_T_C	0	219601	120	114	8	1.05263	0.694887
Pv05	Chr05_517512_C_T	1.8643	517512	125	111	6	1.12613	0.362126
Pv05	Chr05_1059252_T_C	4.67728	1059252	128	108	6	1.18519	0.192954
Pv05	Chr05_1074819_A_G	4.67728	1074819	129	107	6	1.20561	0.152121
Pv05	Chr05_1262256_T_C	4.86712	1262256	129	112	1	1.15179	0.273488
Pv05	Chr05_3789511_G_A	14.878	3789511	122	115	5	1.06087	0.649326
Pv05	Chr05_3812487_G_A	14.9722	3812487	121	116	5	1.0431	0.745344
Pv05	Chr05_38817857_G_T	30.5773	38817857	105	133	4	0.789474	0.0695285
Pv05	Chr05_39051344_C_T	31.0556	39051344	99	138	5	0.717391	0.0112987
Pv05	Chr05_39194035_G_A	31.1498	39194035	101	137	4	0.737226	0.0196202
Pv05	Chr05_39218473_C_T	31.1498	39218473	105	136	1	0.772059	0.0458376
Pv05	Chr05_39292986_T_G	31.2443	39292986	99	138	5	0.717391	0.0112987
Pv05	Chr05_39390115_C_A	31.3385	39390115	98	139	5	0.705036	0.00773931
Pv05	Chr05_39415689_T_C	31.4342	39415689	93	145	4	0.641379	0.000749885
Pv05	Chr05_39468424_G_A	31.5296	39468424	98	140	4	0.7	0.00647987
Pv05	Chr05_39591807_T_C	32.106	39591807	94	144	4	0.652778	0.00119103
Pv05	Chr05_39630480_T_G	32.3895	39630480	93	145	4	0.641379	0.000749885
Pv05	Chr05_39651351_G_A	32.4832	39651351	92	146	4	0.630137	0.000464735
Pv05	Chr05_40062193_C_T	33.7814	40062193	94	141	7	0.666667	0.00216985
Pv05	Chr05_40083317_A_C	34.0711	40083317	91	142	9	0.640845	0.000834408
Pv05	Chr05_40416379_A_G	34.2634	40416379	91	144	7	0.631944	0.000545539
Pv05	Chr05_40517797_A_G	34.7459	40517797	91	145	6	0.627586	0.000439587
Pv05	Chr05_40651928_G_T	35.0331	40651928	90	146	6	0.616438	0.000267091
Pv05	Chr05_40675169_G_A	35.2229	40675169	92	144	6	0.638889	0.000712012
Pv06	Chr06_6415759_T_C	0	6415759	104	138	0	0.753623	0.0288447
Pv06	Chr06_11347737_A_G	0.0953497	11347737	103	131	8	0.78626	0.0671876
Pv06	Chr06_11991998_G_A	0.190699	11991998	112	130	0	0.861538	0.247238
Pv06	Chr06_12256949_T_G	0.286049	12256949	105	129	8	0.813953	0.116664
Pv06	Chr06_12639607_C_A	0.383919	12639607	114	122	6	0.934426	0.602537
Pv06	Chr06_13572912_A_C	0.481359	13572912	106	129	7	0.821705	0.133523
Pv06	Chr06_15597245_A_G	2.58234	15597245	102	129	11	0.790698	0.0756556
Pv06	Chr06_17329576_A_G	4.84208	17329576	108	124	10	0.870968	0.293511
Pv06	Chr06_18044929_C_T	5.13815	18044929	106	126	10	0.84127	0.189161
Pv06	Chr06_18388471_T_C	5.62705	18388471	113	121	8	0.933884	0.600991
Pv06	Chr06_18429423_T_G	5.7224	18429423	112	122	8	0.918033	0.513292
Pv06	Chr06_18810588_C_T	6.62159	18810588	111	120	11	0.925	0.553746
Pv06	Chr06_18862831_C_T	6.81557	18862831	115	119	8	0.966387	0.793716
Pv06	Chr06_19047080_C_T	7.00871	19047080	112	120	10	0.933333	0.599426
Pv06	Chr06_19097651_C_T	7.10572	19097651	113	117	12	0.965812	0.791971
Pv06	Chr06_19133761_C_T	7.20274	19133761	112	118	12	0.949153	0.692379
Pv06	Chr06_19205331_T_C	7.4962	19205331	113	117	12	0.965812	0.791971
Pv06	Chr06_19433630_T_C	7.59322	19433630	113	119	10	0.94958	0.693641
Pv06	Chr06_19453575_A_G	7.69023	19453575	113	117	12	0.965812	0.791971
Pv06	Chr06_19484519_A_G	7.78725	19484519	112	118	12	0.949153	0.692379
Pv06	Chr06_19571733_A_G	7.78725	19571733	112	117	13	0.957265	0.741091
Pv06	Chr06_19651553_A_G	7.98468	19651553	111	118	13	0.940678	0.64367
Pv06	Chr06_19766932_C_T	8.18036	19766932	109	120	13	0.908333	0.467287
Pv06	Chr06_20513145_C_T	9.63056	20513145	111	122	9	0.909836	0.471135
Pv06	Chr06_21112827_G_A	10.2171	21112827	110	126	6	0.873016	0.297638
Pv06	Chr06_21185375_C_T	10.3121	21185375	111	124	7	0.895161	0.396423
Pv06	Chr06_29414715_A_C	24.4656	29414715	115	125	2	0.92	0.518605
Pv06	Chr06_29493297_C_T	24.5586	29493297	117	124	1	0.943548	0.652055
Pv06	Chr06_29530561_T_C	24.9333	29530561	116	126	0	0.920635	0.520338
Pv06	Chr06_29542457_C_A	25.0259	29542457	114	127	1	0.897638	0.402366
Pv06	Chr06_29589821_C_T	25.1184	29589821	116	126	0	0.920635	0.520338
Pv06	Chr06_29666402_G_A	25.3972	29666402	119	123	0	0.96748	0.797079
Pv06	Chr06_29848921_C_T	25.6771	29848921	119	122	1	0.97541	0.846766
Pv06	Chr06_29871762_G_A	25.863	29871762	120	122	0	0.983607	0.897702
Pv06	Chr06_29891257_G_A	25.9551	29891257	119	123	0	0.96748	0.797079
Pv06	Chr06_30102532_T_C	26.6189	30102532	112	129	1	0.868217	0.273488
Pv06	Chr06_30617829_A_C	27.8998	30617829	113	125	4	0.904	0.436661
Pv06	Chr06_30658569_T_C	28.1833	30658569	112	126	4	0.888889	0.36415
Pv06	Chr06_30766445_A_G	28.7597	30766445	109	128	5	0.851562	0.217135
Pv06	Chr06_30971026_C_A	30.0522	30971026	110	127	5	0.866142	0.269477
Pv07	Chr07_130000_T_C	0	130000	116	123	3	0.943089	0.650698
Pv07	Chr07_207588_C_T	0.771631	207588	118	120	4	0.983333	0.896851
Pv07	Chr07_255102_T_C	0.865371	255102	117	121	4	0.966942	0.795418
Pv07	Chr07_419954_C_T	1.64037	419954	121	120	1	1.00833	0.948639
Pv07	Chr07_458848_T_G	1.64037	458848	117	121	4	0.966942	0.795418
Pv07	Chr07_544776_A_G	2.41876	544776	111	126	5	0.880952	0.32988
Pv07	Chr07_559547_T_G	2.5129	559547	112	125	5	0.896	0.398423
Pv07	Chr07_606202_C_A	2.79759	606202	110	128	4	0.859375	0.243305
Pv07	Chr07_672387_A_C	3.47582	672387	106	131	5	0.80916	0.104392
Pv07	Chr07_719798_G_A	3.66485	719798	111	131	0	0.847328	0.198566
Pv07	Chr07_878580_C_T	4.04763	878580	106	130	6	0.815385	0.118225
Pv07	Chr07_1196269_C_T	6.33722	1196269	110	127	5	0.866142	0.269477
Pv07	Chr07_1297161_C_T	6.62436	1297161	110	127	5	0.866142	0.269477
Pv07	Chr07_1566609_A_G	6.91275	1566609	114	122	6	0.934426	0.602537
Pv07	Chr07_1615620_C_T	7.10259	1615620	116	120	6	0.966667	0.794572
Pv07	Chr07_3294336_G_A	13.2414	3294336	117	121	4	0.966942	0.795418
Pv07	Chr07_3317464_C_T	13.3352	3317464	118	120	4	0.983333	0.896851
Pv07	Chr07_3338952_G_A	13.4289	3338952	119	119	4	1	1
Pv07	Chr07_3371972_A_G	13.6172	3371972	119	119	4	1	1
Pv07	Chr07_3414370_A_G	13.8062	3414370	116	121	5	0.958678	0.745344
Pv07	Chr07_3502360_C_T	13.9003	3502360	116	122	4	0.95082	0.697334
Pv07	Chr07_3543699_G_A	13.9941	3543699	115	123	4	0.934959	0.604066
Pv07	Chr07_3735270_G_A	14.4745	3735270	109	127	6	0.858268	0.241317
Pv07	Chr07_3794539_C_A	14.7616	3794539	110	128	4	0.859375	0.243305
Pv07	Chr07_4183079_C_T	15.3406	4183079	115	122	5	0.942623	0.649326
Pv07	Chr07_4230321_T_C	15.4347	4230321	114	123	5	0.926829	0.558808
Pv07	Chr07_4398894_T_C	15.5288	4398894	115	122	5	0.942623	0.649326
Pv07	Chr07_4521666_A_G	15.6234	4521666	116	120	6	0.966667	0.794572
Pv07	Chr07_4631938_T_C	15.7179	4631938	117	120	5	0.975	0.845494
Pv07	Chr07_4652120_C_T	15.8125	4652120	116	120	6	0.966667	0.794572
Pv07	Chr07_4778112_C_T	15.907	4778112	115	121	6	0.950413	0.696118
Pv07	Chr07_4804575_C_A	16.0968	4804575	115	121	6	0.950413	0.696118
Pv07	Chr07_4939018_A_G	16.2875	4939018	114	121	7	0.942149	0.647937
Pv07	Chr07_5262859_C_T	16.3824	5262859	115	120	7	0.958333	0.7443
Pv07	Chr07_5445582_G_T	16.5739	5445582	114	120	8	0.95	0.694887
Pv07	Chr07_5738645_G_A	16.6693	5738645	115	120	7	0.958333	0.7443
Pv07	Chr07_5922075_T_G	16.7642	5922075	114	121	7	0.942149	0.647937
Pv07	Chr07_6062035_G_A	16.8591	6062035	113	123	6	0.918699	0.515082
Pv07	Chr07_6293696_C_T	16.9537	6293696	114	122	6	0.934426	0.602537
Pv07	Chr07_6604875_C_T	17.0482	6604875	113	124	5	0.91129	0.474902
Pv07	Chr07_6719315_A_C	17.1428	6719315	112	124	6	0.903226	0.434724
Pv07	Chr07_6777298_G_A	17.2373	6777298	113	124	5	0.91129	0.474902
Pv07	Chr07_7360424_G_A	17.4271	7360424	115	122	5	0.942623	0.649326
Pv07	Chr07_7403250_C_A	17.5217	7403250	113	123	6	0.918699	0.515082
Pv07	Chr07_8019537_G_A	17.8088	8019537	116	120	6	0.966667	0.794572
Pv07	Chr07_8468516_G_A	17.9034	8468516	116	122	4	0.95082	0.697334
Pv07	Chr07_8607941_T_C	17.9971	8607941	115	127	0	0.905512	0.440476
Pv07	Chr07_8690008_G_T	18.0904	8690008	116	123	3	0.943089	0.650698
Pv07	Chr07_8733966_A_G	18.3727	8733966	117	122	3	0.959016	0.746375
Pv07	Chr07_8796778_C_T	18.4661	8796778	118	121	3	0.975207	0.846134
Pv07	Chr07_9185642_G_A	18.5598	9185642	116	122	4	0.95082	0.697334
Pv07	Chr07_9277885_G_A	18.6539	9277885	114	123	5	0.926829	0.558808
Pv07	Chr07_9313361_G_T	18.6539	9313361	115	124	3	0.927419	0.560458
Pv07	Chr07_9379731_C_T	18.7481	9379731	116	122	4	0.95082	0.697334
Pv07	Chr07_9910918_T_C	18.8422	9910918	116	121	5	0.958678	0.745344
Pv07	Chr07_10115173_C_T	18.9364	10115173	116	122	4	0.95082	0.697334
Pv07	Chr07_10173006_C_T	19.0301	10173006	117	121	4	0.966942	0.795418
Pv07	Chr07_10326548_G_A	19.2183	10326548	117	121	4	0.966942	0.795418
Pv07	Chr07_29986177_G_T	22.3121	29986177	121	118	3	1.02542	0.846134
Pv07	Chr07_30201831_C_T	22.5943	30201831	118	121	3	0.975207	0.846134
Pv07	Chr07_30250065_T_G	22.7818	30250065	120	119	3	1.0084	0.948425
Pv07	Chr07_30494092_T_C	22.8755	30494092	118	120	4	0.983333	0.896851
Pv07	Chr07_30620029_C_T	22.9692	30620029	117	121	4	0.966942	0.795418
Pv07	Chr07_30845978_T_C	23.063	30845978	116	123	3	0.943089	0.650698
Pv07	Chr07_30901148_G_A	23.1567	30901148	117	121	4	0.966942	0.795418
Pv07	Chr07_30988949_A_G	23.1567	30988949	117	121	4	0.966942	0.795418
Pv07	Chr07_31011978_A_G	23.345	31011978	118	121	3	0.975207	0.846134
Pv07	Chr07_31129479_A_G	23.4383	31129479	117	122	3	0.959016	0.746375
Pv07	Chr07_34273141_G_A	26.4248	34273141	115	122	5	0.942623	0.649326
Pv07	Chr07_34465340_T_C	26.5189	34465340	116	121	5	0.958678	0.745344
Pv07	Chr07_34576426_G_A	26.7088	34576426	113	123	6	0.918699	0.515082
Pv07	Chr07_34775281_C_T	27.1955	34775281	112	121	9	0.92562	0.555452
Pv07	Chr07_34804722_G_A	27.2913	34804722	112	122	8	0.918033	0.513292
Pv07	Chr07_36077871_C_T	30.1321	36077871	114	117	11	0.974359	0.843526
Pv07	Chr07_36753451_C_T	33.0827	36753451	102	133	7	0.766917	0.0431539
Pv07	Chr07_36831453_G_A	33.4671	36831453	103	133	6	0.774436	0.0508393
Pv07	Chr07_36897666_A_G	33.4671	36897666	104	134	4	0.776119	0.0518218
Pv07	Chr07_37014805_A_G	33.7542	37014805	103	132	7	0.780303	0.0585241
Pv07	Chr07_37039355_T_C	34.1387	37039355	99	137	6	0.722628	0.0133763
Pv07	Chr07_37401557_G_A	35.2374	37401557	100	135	7	0.740741	0.0224216
Pv07	Chr07_37552356_C_T	35.527	37552356	97	136	9	0.713235	0.0106195
Pv07	Chr07_37576490_T_C	35.6228	37576490	96	138	8	0.695652	0.00603956
Pv07	Chr07_37605738_G_T	35.7185	37605738	95	138	9	0.688406	0.0048471
Pv07	Chr07_37984426_C_T	36.7175	37984426	95	140	7	0.678571	0.00333036
Pv07	Chr07_38011580_C_T	36.8125	38011580	95	141	6	0.673759	0.00275035
Pv07	Chr07_38033525_G_A	37.0023	38033525	94	143	5	0.657343	0.00145812
Pv07	Chr07_38068261_C_T	37.0964	38068261	93	146	3	0.636986	0.000607407
Pv07	Chr07_38144558_T_C	37.1906	38144558	92	145	5	0.634483	0.000575895
Pv07	Chr07_38285406_A_G	37.4777	38285406	89	146	7	0.609589	0.000200592
Pv07	Chr07_38343733_C_T	37.5727	38343733	91	145	6	0.627586	0.000439587
Pv07	Chr07_38397954_C_A	37.6676	38397954	93	144	5	0.645833	0.00092365
Pv07	Chr07_38455002_G_A	37.9523	38455002	90	152	0	0.592105	6.73351e-05
Pv07	Chr07_38468546_G_A	38.0468	38468546	91	145	6	0.627586	0.000439587
Pv07	Chr07_38720935_G_A	38.7251	38720935	88	151	3	0.582781	4.59884e-05	*
Pv07	Chr07_38607637_G_A	38.7251	38607637	89	150	3	0.593333	7.95466e-05
Pv07	Chr07_38745573_A_C	38.8184	38745573	89	150	3	0.593333	7.95466e-05
Pv07	Chr07_38760102_T_C	39.0058	38760102	89	150	3	0.593333	7.95466e-05
Pv07	Chr07_38814161_G_A	39.2881	38814161	86	153	3	0.562092	1.46511e-05	*
Pv07	Chr07_38876274_C_A	39.3815	38876274	88	152	2	0.578947	3.60902e-05	*
Pv07	Chr07_38995937_C_A	39.7626	38995937	84	153	5	0.54902	7.39358e-06	**
Pv07	Chr07_39029059_T_C	39.8567	39029059	84	154	4	0.545455	5.6945e-06	**
Pv07	Chr07_39170290_C_T	39.9505	39170290	85	153	4	0.555556	1.04433e-05	**
Pv07	Chr07_39224711_C_T	40.0442	39224711	84	154	4	0.545455	5.6945e-06	**
Pv07	Chr07_39296001_G_T	40.3277	39296001	81	157	4	0.515924	8.37806e-07	**
Pv07	Chr07_39312946_T_C	40.5167	39312946	78	159	5	0.490566	1.42873e-07	**
Pv07	Chr07_39327556_C_T	40.6109	39327556	80	158	4	0.506329	4.28166e-07	**
Pv07	Chr07_39367429_G_A	40.7991	39367429	82	156	4	0.525641	1.61295e-06	**
Pv07	Chr07_39409280_T_C	40.9881	39409280	81	156	5	0.519231	1.10601e-06	**
Pv07	Chr07_39442828_G_A	41.0823	39442828	83	155	4	0.535484	3.0553e-06	**
Pv07	Chr07_39600096_C_T	41.2721	39600096	89	151	2	0.589404	6.27873e-05
Pv07	Chr07_39619564_T_C	41.3671	39619564	85	150	7	0.566667	2.23388e-05	*
Pv07	Chr07_39644839_A_G	41.5577	39644839	86	152	4	0.565789	1.88458e-05	*
Pv07	Chr07_39690540_G_A	41.7475	39690540	84	152	6	0.552632	9.58086e-06	**
Pv07	Chr07_39724547_C_A	42.0335	39724547	85	151	6	0.562914	1.73724e-05	*
Pv07	Chr07_39783352_G_A	42.128	39783352	84	154	4	0.545455	5.6945e-06	**
Pv07	Chr07_39864745_G_A	42.317	39864745	82	155	5	0.529032	2.11765e-06	**
Pv07	Chr07_39878194_T_C	42.4116	39878194	81	155	6	0.522581	1.4574e-06	**
Pv07	Chr07_39914702_T_C	42.6014	39914702	83	153	6	0.542484	5.19854e-06	**
Pv07	Chr07_39990961_T_C	42.6959	39990961	84	152	6	0.552632	9.58086e-06	**
Pv07	Chr07_40013904_G_A	42.8866	40013904	84	152	6	0.552632	9.58086e-06	**
Pv08	Chr08_63555_A_G	0	63555	114	122	6	0.934426	0.602537
Pv08	Chr08_104465_G_A	0.0945384	104465	116	121	5	0.958678	0.745344
Pv08	Chr08_134416_C_T	0.475673	134416	121	119	2	1.01681	0.897279
Pv08	Chr08_556924_T_C	3.81653	556924	122	115	5	1.06087	0.649326
Pv08	Chr08_628276_T_C	4.10244	628276	125	113	4	1.10619	0.436661
Pv08	Chr08_675588_A_G	4.38592	675588	124	114	4	1.08772	0.516853
Pv08	Chr08_686469_A_G	4.47966	686469	125	113	4	1.10619	0.436661
Pv08	Chr08_694355_A_C	4.66869	694355	123	114	5	1.07895	0.558808
Pv08	Chr08_811751_G_A	5.34398	811751	128	110	4	1.16364	0.243305
Pv08	Chr08_870786_T_C	5.62746	870786	127	111	4	1.14414	0.299677
Pv08	Chr08_886494_T_C	5.7212	886494	126	112	4	1.125	0.36415
Pv08	Chr08_948427_G_A	6.29762	948427	125	113	4	1.10619	0.436661
Pv08	Chr08_1012063_G_A	6.58353	1012063	122	114	6	1.07018	0.602537
Pv08	Chr08_1130077_C_T	6.96631	1130077	126	112	4	1.125	0.36415
Pv08	Chr08_1257704_A_G	7.15454	1257704	128	111	3	1.15315	0.27149
Pv08	Chr08_1264365_G_A	7.34277	1264365	126	112	4	1.125	0.36415
Pv08	Chr08_1280867_A_G	7.43651	1280867	127	112	3	1.13393	0.331912
Pv08	Chr08_1497819_C_T	8.10599	1497819	126	113	3	1.11504	0.400404
Pv08	Chr08_1835444_G_T	9.2781	1835444	130	109	3	1.19266	0.174344
Pv08	Chr08_2171710_A_G	10.3574	2171710	131	106	5	1.23585	0.104392
Pv08	Chr08_2658499_G_A	11.4561	2658499	131	104	7	1.25962	0.07819
Pv08	Chr08_3007875_G_A	12.0401	3007875	129	107	6	1.20561	0.152121
Pv08	Chr08_4002510_C_A	14.5501	4002510	133	107	2	1.24299	0.09329
Pv08	Chr08_4407036_T_C	15.6294	4407036	128	110	4	1.16364	0.243305
Pv08	Chr08_6096106_G_A	19.2407	6096106	131	109	2	1.20183	0.15558
Pv08	Chr08_6802573_G_A	19.8122	6802573	131	108	3	1.21296	0.136818
Pv08	Chr08_7232990_T_C	20.0944	7232990	132	108	2	1.22222	0.121335
Pv08	Chr08_7972567_T_C	20.6684	7972567	132	106	4	1.24528	0.091925
Pv08	Chr08_8235633_C_T	20.9519	8235633	133	108	1	1.23148	0.107312
Pv08	Chr08_8700926_C_T	21.0456	8700926	134	104	4	1.28846	0.0518218
Pv08	Chr08_9350287_G_A	21.2338	9350287	139	102	1	1.36275	0.0171545
Pv08	Chr08_10202309_G_A	21.6133	10202309	134	104	4	1.28846	0.0518218
Pv08	Chr08_13728963_C_T	21.7071	13728963	135	105	2	1.28571	0.0528075
Pv08	Chr08_14661689_G_T	21.8937	14661689	133	109	0	1.22018	0.122885
Pv08	Chr08_16261610_C_T	21.9875	16261610	132	106	4	1.24528	0.091925
Pv08	Chr08_24469342_T_C	22.0812	24469342	134	108	0	1.24074	0.0946539
Pv08	Chr08_52382695_G_A	22.3659	52382695	135	102	5	1.32353	0.0320665
Pv08	Chr08_52507092_T_C	22.4604	52507092	133	103	6	1.29126	0.0508393
Pv08	Chr08_53028165_G_A	22.5554	53028165	131	104	7	1.25962	0.07819
Pv08	Chr08_53151561_G_T	27.3437	53151561	128	106	8	1.20755	0.150382
Pv08	Chr08_53266676_G_T	27.5351	53266676	128	106	8	1.20755	0.150382
Pv08	Chr08_53476266_A_G	27.8235	53476266	129	105	8	1.22857	0.116664
Pv08	Chr08_57323658_T_C	29.0274	57323658	130	105	7	1.2381	0.102928
Pv08	Chr08_58018180_G_T	29.8127	58018180	128	107	7	1.19626	0.170722
Pv08	Chr08_58863267_C_T	31.6858	58863267	123	112	7	1.09821	0.473028
Pv08	Chr08_59238720_T_C	32.2697	59238720	125	113	4	1.10619	0.436661
Pv08	Chr08_59294936_T_C	32.3635	59294936	126	112	4	1.125	0.36415
Pv08	Chr08_59779777_A_G	33.1351	59779777	126	113	3	1.11504	0.400404
Pv08	Chr08_59817181_T_C	33.2285	59817181	127	112	3	1.13393	0.331912
Pv08	Chr08_59947883_G_A	33.4159	59947883	125	114	3	1.09649	0.476755
Pv08	Chr08_59964234_G_A	33.5092	59964234	126	113	3	1.11504	0.400404
Pv08	Chr08_60000624_T_C	33.6026	60000624	125	114	3	1.09649	0.476755
Pv08	Chr08_60041175_C_T	33.8849	60041175	129	113	0	1.14159	0.303706
Pv08	Chr08_60129551_T_C	34.172	60129551	122	113	7	1.07965	0.55714
Pv08	Chr08_60162873_G_A	34.2674	60162873	122	112	8	1.08929	0.513292
Pv08	Chr08_60443202_A_G	35.0561	60443202	123	111	8	1.10811	0.432768
Pv08	Chr08_60510881_T_C	35.3445	60510881	124	112	6	1.10714	0.434724
Pv08	Chr08_60515678_T_C	35.4391	60515678	123	114	5	1.07895	0.558808
Pv08	Chr08_61230243_G_T	39.6186	61230243	121	117	4	1.03419	0.795418
Pv08	Chr08_61941501_G_A	43.1944	61941501	120	122	0	0.983607	0.897702
Pv08	Chr08_61968344_A_G	43.2865	61968344	121	121	0	1	1
Pv08	Chr08_62015462_C_T	43.4748	62015462	117	121	4	0.966942	0.795418
Pv08	Chr08_62058338_T_C	43.5685	62058338	118	120	4	0.983333	0.896851
Pv08	Chr08_62136496_C_T	43.948	62136496	118	120	4	0.983333	0.896851
Pv08	Chr08_62380614_C_T	44.4243	62380614	121	121	0	1	1
Pv08	Chr08_62431492_A_G	44.6094	62431492	119	123	0	0.96748	0.797079
Pv08	Chr08_62448282_G_A	44.7016	62448282	118	124	0	0.951613	0.699723
Pv08	Chr08_62481043_G_A	44.8899	62481043	117	121	4	0.966942	0.795418
Pv08	Chr08_62503784_G_A	45.271	62503784	115	123	4	0.934959	0.604066
Pv08	Chr08_62515761_G_A	45.3647	62515761	116	122	4	0.95082	0.697334
Pv08	Chr08_62581356_G_A	45.6519	62581356	117	119	6	0.983193	0.896417
Pv08	Chr08_62612355_A_G	45.9378	62612355	116	122	4	0.95082	0.697334
Pv08	Chr08_62665639_G_A	46.2213	62665639	117	122	3	0.959016	0.746375
Pv08	Chr08_62729243_C_T	46.5048	62729243	117	121	4	0.966942	0.795418
Pv08	Chr08_62736077_A_G	46.5989	62736077	118	119	5	0.991597	0.948208
Pv08	Chr08_62749844_C_T	46.693	62749844	119	118	5	1.00847	0.948208
Pv08	Chr08_62794897_G_T	46.7872	62794897	118	119	5	0.991597	0.948208
Pv08	Chr08_62807617_A_G	46.8813	62807617	124	118	0	1.05085	0.699723
Pv09	Chr09_612354_A_G	0	612354	119	122	1	0.97541	0.846766
Pv09	Chr09_997689_A_G	0.18823	997689	117	122	3	0.959016	0.746375
Pv09	Chr09_1413701_T_C	0.281577	1413701	116	123	3	0.943089	0.650698
Pv09	Chr09_2529198_G_T	0.563858	2529198	117	125	0	0.936	0.607071
Pv09	Chr09_5003044_G_A	0.751295	5003044	117	122	3	0.959016	0.746375
Pv09	Chr09_6313886_G_A	0.845036	6313886	116	123	3	0.943089	0.650698
Pv09	Chr09_6378011_G_A	0.938777	6378011	114	124	4	0.919355	0.516853
Pv09	Chr09_6502439_C_T	1.12701	6502439	117	122	3	0.959016	0.746375
Pv09	Chr09_6555016_G_A	1.22035	6555016	116	123	3	0.943089	0.650698
Pv09	Chr09_6841583_G_A	1.3137	6841583	117	125	0	0.936	0.607071
Pv09	Chr09_6888139_T_C	1.40705	6888139	118	121	3	0.975207	0.846134
Pv09	Chr09_6951712_C_A	1.5004	6951712	118	122	2	0.967213	0.796253
Pv09	Chr09_7169973_A_C	1.68783	7169973	115	124	3	0.927419	0.560458
Pv09	Chr09_7305042_G_A	1.87527	7305042	113	126	3	0.896825	0.400404
Pv09	Chr09_7322374_G_A	1.96862	7322374	113	127	2	0.889764	0.366157
Pv09	Chr09_7651001_T_G	2.06315	7651001	111	125	6	0.888	0.362126
Pv09	Chr09_7731745_T_C	2.15769	7731745	112	124	6	0.903226	0.434724
Pv09	Chr09_7898523_G_A	2.25223	7898523	113	124	5	0.91129	0.474902
Pv09	Chr09_8038499_A_G	2.34677	8038499	112	124	6	0.903226	0.434724
Pv09	Chr09_8129496_C_A	2.53661	8129496	112	126	4	0.888889	0.36415
Pv09	Chr09_9076721_C_T	3.40835	9076721	111	128	3	0.867188	0.27149
Pv09	Chr09_9146248_T_C	3.50169	9146248	112	127	3	0.88189	0.331912
Pv09	Chr09_9239661_C_T	3.59504	9239661	113	126	3	0.896825	0.400404
Pv09	Chr09_9491031_G_A	3.68839	9491031	114	125	3	0.912	0.476755
Pv09	Chr09_9636706_G_A	3.87582	9636706	114	125	3	0.912	0.476755
Pv09	Chr09_9727779_C_T	3.96917	9727779	113	126	3	0.896825	0.400404
Pv09	Chr09_9975762_A_G	4.06252	9975762	114	127	1	0.897638	0.402366
Pv09	Chr09_10254169_A_G	4.34966	10254169	112	123	7	0.910569	0.473028
Pv09	Chr09_10277457_A_G	4.44461	10277457	113	123	6	0.918699	0.515082
Pv09	Chr09_10308980_C_T	4.53914	10308980	114	122	6	0.934426	0.602537
Pv09	Chr09_10390211_G_A	4.63368	10390211	115	121	6	0.950413	0.696118
Pv09	Chr09_10580762_G_A	4.9196	10580762	112	130	0	0.861538	0.247238
Pv09	Chr09_10612753_T_C	5.01413	10612753	111	125	6	0.888	0.362126
Pv09	Chr09_10755305_T_G	5.10867	10755305	112	124	6	0.903226	0.434724
Pv09	Chr09_10882633_G_A	5.20321	10882633	111	126	5	0.880952	0.32988
Pv09	Chr09_11182192_A_G	5.29897	11182192	112	124	6	0.903226	0.434724
Pv09	Chr09_11365035_C_T	5.49045	11365035	110	129	3	0.852713	0.219069
Pv09	Chr09_11566286_T_C	5.58419	11566286	109	129	4	0.844961	0.194835
Pv09	Chr09_11883488_G_A	5.67832	11883488	108	129	5	0.837209	0.172537
Pv09	Chr09_11922354_T_C	5.67832	11922354	108	129	5	0.837209	0.172537
Pv09	Chr09_12538769_T_C	6.35656	12538769	106	130	6	0.815385	0.118225
Pv09	Chr09_12602503_G_T	7.45036	12602503	110	130	2	0.846154	0.196706
Pv09	Chr09_12749649_C_T	8.85467	12749649	105	132	5	0.795455	0.0794582
Pv09	Chr09_12819240_T_G	8.94881	12819240	106	132	4	0.80303	0.091925
Pv09	Chr09_13116724_T_C	9.6241	13116724	105	132	5	0.795455	0.0794582
Pv09	Chr09_13209940_G_A	9.71823	13209940	106	131	5	0.80916	0.104392
Pv09	Chr09_13265706_C_T	9.81237	13265706	105	132	5	0.795455	0.0794582
Pv09	Chr09_13284229_C_T	9.90651	13284229	106	131	5	0.80916	0.104392
Pv09	Chr09_13342507_G_A	10.1912	13342507	111	128	3	0.867188	0.27149
Pv09	Chr09_13428972_T_C	10.2849	13428972	109	129	4	0.844961	0.194835
Pv09	Chr09_13526242_C_T	10.3787	13526242	108	130	4	0.830769	0.153854
Pv09	Chr09_13615065_T_G	10.4724	13615065	110	129	3	0.852713	0.219069
Pv09	Chr09_13674032_C_T	10.5658	13674032	111	128	3	0.867188	0.27149
Pv09	Chr09_13720108_G_A	10.6591	13720108	112	127	3	0.88189	0.331912
Pv09	Chr09_13800234_C_T	10.7525	13800234	111	128	3	0.867188	0.27149
Pv09	Chr09_13852281_C_A	10.8458	13852281	112	127	3	0.88189	0.331912
Pv09	Chr09_13918168_C_T	10.9392	13918168	111	131	0	0.847328	0.198566
Pv09	Chr09_14091188_G_A	11.3155	14091188	113	127	2	0.889764	0.366157
Pv09	Chr09_14107718_G_A	11.5021	14107718	115	125	2	0.92	0.518605
Pv09	Chr09_14171669_A_G	11.6888	14171669	113	127	2	0.889764	0.366157
Pv09	Chr09_14194004_C_A	11.7817	14194004	114	126	2	0.904762	0.438578
Pv09	Chr09_14422424_T_G	11.8747	14422424	115	127	0	0.905512	0.440476
Pv09	Chr09_14441407_T_G	12.0605	14441407	112	129	1	0.868217	0.273488
Pv09	Chr09_14572831_C_T	12.2472	14572831	111	129	2	0.860465	0.245278
Pv09	Chr09_14711490_A_C	12.3401	14711490	113	128	1	0.882812	0.333927
Pv09	Chr09_14788737_G_A	12.4327	14788737	112	129	1	0.868217	0.273488
Pv09	Chr09_14837959_C_T	12.5253	14837959	113	128	1	0.882812	0.333927
Pv09	Chr09_15365962_C_T	13.0943	15365962	111	129	2	0.860465	0.245278
Pv09	Chr09_15386757_T_C	13.1873	15386757	113	128	1	0.882812	0.333927
Pv09	Chr09_15445564_T_G	13.2798	15445564	114	127	1	0.897638	0.402366
Pv09	Chr09_15633671_T_C	13.3728	15633671	115	126	1	0.912698	0.47859
Pv09	Chr09_15950861_T_C	13.6527	15950861	112	129	1	0.868217	0.273488
Pv09	Chr09_16111323_G_A	14.0306	16111323	110	129	3	0.852713	0.219069
Pv09	Chr09_16265428_C_T	14.5049	16265428	111	128	3	0.867188	0.27149
Pv09	Chr09_23384462_C_T	20.5747	23384462	113	124	5	0.91129	0.474902
Pv09	Chr09_23420737_T_C	20.6689	23420737	114	123	5	0.926829	0.558808
Pv09	Chr09_23870161_C_A	20.763	23870161	115	127	0	0.905512	0.440476
Pv09	Chr09_24086232_A_G	20.9513	24086232	117	121	4	0.966942	0.795418
Pv09	Chr09_24112071_A_G	21.045	24112071	116	122	4	0.95082	0.697334
Pv09	Chr09_24630305_A_G	21.5213	24630305	120	120	2	1	1
Pv09	Chr09_31776477_G_T	25.6165	31776477	118	122	2	0.967213	0.796253
Pv09	Chr09_32330830_G_A	25.8976	32330830	121	119	2	1.01681	0.897279
Pv09	Chr09_32465664_G_A	25.9906	32465664	120	120	2	1	1
Pv09	Chr09_32605338_C_T	26.3669	32605338	120	120	2	1	1
Pv09	Chr09_32753001_C_T	26.4598	32753001	119	121	2	0.983471	0.897279
Pv09	Chr09_32953729_G_T	26.5528	32953729	118	122	2	0.967213	0.796253
Pv09	Chr09_33069762_A_C	26.8339	33069762	115	125	2	0.92	0.518605
Pv09	Chr09_33109505_T_C	26.9268	33109505	114	126	2	0.904762	0.438578
Pv09	Chr09_33164109_A_G	27.1135	33164109	116	124	2	0.935484	0.605577
Pv09	Chr09_33323067_T_C	27.2064	33323067	115	125	2	0.92	0.518605
Pv09	Chr09_34454541_A_G	30.2074	34454541	108	128	6	0.84375	0.192954
Pv09	Chr09_34599080_C_T	30.4946	34599080	108	127	7	0.850394	0.215189
Pv09	Chr09_34778145_G_A	30.9792	34778145	107	127	8	0.84252	0.191063
Pv09	Chr09_34814790_G_A	31.2676	34814790	106	128	8	0.828125	0.150382
Pv09	Chr09_34937132_T_C	31.7522	34937132	110	126	6	0.873016	0.297638
Pv09	Chr09_35543450_A_G	32.846	35543450	110	126	6	0.873016	0.297638
Pv09	Chr09_36481482_T_C	35.7115	36481482	116	126	0	0.920635	0.520338
Pv09	Chr09_36505364_G_T	35.8052	36505364	117	121	4	0.966942	0.795418
Pv09	Chr09_36568823_C_A	35.899	36568823	118	120	4	0.983333	0.896851
Pv09	Chr09_36868653_G_A	36.9928	36868653	113	121	8	0.933884	0.600991
Pv10	Chr10_287483_C_T	0	287483	136	98	8	1.38776	0.0129866
Pv10	Chr10_699500_C_T	0.191474	699500	136	106	0	1.28302	0.0537963
Pv10	Chr10_801759_C_T	0.286417	801759	137	98	7	1.39796	0.0109566
Pv10	Chr10_899777_C_T	0.381359	899777	136	99	7	1.37374	0.0157952
Pv10	Chr10_1604046_A_G	0.668504	1604046	135	107	0	1.26168	0.0718751
Pv10	Chr10_2708448_G_A	1.05461	2708448	132	102	8	1.29412	0.0498602
Pv10	Chr10_3110494_A_G	1.44071	3110494	132	103	7	1.28155	0.0585241
Pv10	Chr10_3189590_G_A	1.53565	3189590	131	104	7	1.25962	0.07819
Pv10	Chr10_3318792_A_G	1.7263	3318792	133	102	7	1.30392	0.0431539
Pv10	Chr10_3449841_G_A	1.82206	3449841	130	110	2	1.18182	0.196706
Pv10	Chr10_3978276_G_T	2.10315	3978276	135	107	0	1.26168	0.0718751
Pv10	Chr10_5730064_C_T	2.67709	5730064	137	101	4	1.35644	0.0196202
Pv10	Chr10_7462269_G_T	4.06261	7462269	135	103	4	1.31068	0.0380559
Pv10	Chr10_7804847_C_A	4.15675	7804847	133	104	5	1.27885	0.0595985
Pv10	Chr10_22428220_A_G	4.53788	22428220	136	106	0	1.28302	0.0537963
Pv10	Chr10_34461060_G_A	4.72611	34461060	136	102	4	1.33333	0.0275319
Pv10	Chr10_35822495_T_C	4.91434	35822495	138	100	4	1.38	0.0137713
Pv10	Chr10_36222560_T_C	5.00848	36222560	138	100	4	1.38	0.0137713
Pv10	Chr10_36656194_C_A	5.39126	36656194	137	100	5	1.37	0.016243
Pv10	Chr10_37570386_G_A	5.9727	37570386	132	103	7	1.28155	0.0585241
Pv10	Chr10_37826661_C_T	6.16336	37826661	132	104	6	1.26923	0.0683572
Pv10	Chr10_38267809_C_T	6.44927	38267809	131	105	6	1.24762	0.0905591
Pv10	Chr10_38665945_G_T	6.63911	38665945	131	105	6	1.24762	0.0905591
Pv10	Chr10_38790100_A_C	6.92502	38790100	132	104	6	1.26923	0.0683572
Pv10	Chr10_38844758_G_T	7.01956	38844758	131	105	6	1.24762	0.0905591
Pv10	Chr10_39257562_G_A	7.80831	39257562	134	101	7	1.32673	0.0313436
Pv10	Chr10_39717191_T_C	8.29507	39717191	132	102	8	1.29412	0.0498602
Pv10	Chr10_40363587_C_T	10.1421	40363587	133	106	3	1.25472	0.0807267
Pv10	Chr10_40839326_A_C	11.1234	40839326	128	109	5	1.17431	0.217135
Pv10	Chr10_40895888_G_A	11.5045	40895888	130	107	5	1.21495	0.135173
Pv10	Chr10_40959742_T_C	11.8857	40959742	128	110	4	1.16364	0.243305
Pv10	Chr10_41060322_T_C	11.9798	41060322	127	110	5	1.15455	0.269477
Pv10	Chr10_41093812_A_G	12.074	41093812	126	111	5	1.13514	0.32988
Pv10	Chr10_41182662_G_T	12.1681	41182662	132	110	0	1.2	0.157299
Pv10	Chr10_41314245_G_A	12.4468	41314245	131	111	0	1.18018	0.198566
Pv10	Chr10_41402206_T_G	12.539	41402206	132	110	0	1.2	0.157299
Pv10	Chr10_41510878_C_T	12.7273	41510878	128	110	4	1.16364	0.243305
Pv10	Chr10_41602438_T_G	13.0107	41602438	129	113	0	1.14159	0.303706
Pv10	Chr10_41789177_C_T	13.1033	41789177	130	111	1	1.17117	0.220991
Pv10	Chr10_41856735_C_T	13.1966	41856735	131	108	3	1.21296	0.136818
Pv10	Chr10_42074854_T_C	13.3841	42074854	131	110	1	1.19091	0.176142
Pv10	Chr10_42149537_T_C	13.4767	42149537	130	112	0	1.16071	0.247238
Pv10	Chr10_42167184_C_T	13.5708	42167184	129	108	5	1.19444	0.172537
Pv10	Chr10_42209245_G_A	13.6649	42209245	128	109	5	1.17431	0.217135
Pv10	Chr10_42224711_G_T	13.7595	42224711	129	107	6	1.20561	0.152121
Pv10	Chr10_42259730_T_C	14.0454	42259730	130	107	5	1.21495	0.135173
Pv10	Chr10_42322065_T_C	14.2352	42322065	131	105	6	1.24762	0.0905591
Pv10	Chr10_42451057_A_G	14.3298	42451057	130	112	0	1.16071	0.247238
Pv10	Chr10_42650851_C_T	14.5188	42650851	130	107	5	1.21495	0.135173
Pv10	Chr10_43465901_T_C	19.8434	43465901	120	117	5	1.02564	0.845494
Pv10	Chr10_43606431_G_T	20.9275	43606431	116	123	3	0.943089	0.650698
Pv10	Chr10_43693787_C_T	21.1165	43693787	114	124	4	0.919355	0.516853
Pv10	Chr10_43837665_C_T	21.698	43837665	115	123	4	0.934959	0.604066
Pv10	Chr10_43851782_C_A	21.9815	43851782	118	120	4	0.983333	0.896851
Pv10	Chr10_43972378_C_T	23.0608	43972378	115	123	4	0.934959	0.604066
Pv10	Chr10_44146290_A_C	25.1226	44146290	118	119	5	0.991597	0.948208
Pv10	Chr10_44185900_C_A	25.3117	44185900	116	122	4	0.95082	0.697334
Pv10	Chr10_44210948_C_T	25.5964	44210948	117	120	5	0.975	0.845494
Pv10	Chr10_44234591_C_T	25.5964	44234591	116	121	5	0.958678	0.745344
Pv10	Chr10_44271552_G_A	25.7854	44271552	114	124	4	0.919355	0.516853
Pv11	Chr11_810241_T_C	0	810241	116	118	8	0.983051	0.895978
Pv11	Chr11_881100_T_C	0.387786	881100	117	116	9	1.00862	0.947766
Pv11	Chr11_1000205_A_G	0.97435	1000205	122	112	8	1.08929	0.513292
Pv11	Chr11_3209619_A_G	10.36	3209619	137	95	10	1.44211	0.00582568
Pv11	Chr11_3357987_A_G	10.8511	3357987	138	94	10	1.46809	0.00386787
Pv11	Chr11_3426466_C_T	11.0442	3426466	139	103	0	1.34951	0.0206585
Pv11	Chr11_3466494_C_T	11.4337	3466494	142	90	10	1.57778	0.000640243
Pv11	Chr11_3530466_C_A	11.5299	3530466	143	90	9	1.58889	0.000516317
Pv11	Chr11_3592963_C_A	11.9194	3592963	144	89	9	1.61798	0.00031436
Pv11	Chr11_3676408_A_C	12.1117	3676408	144	89	9	1.61798	0.00031436
Pv11	Chr11_3708390_G_A	12.2075	3708390	146	88	8	1.65909	0.000149693
Pv11	Chr11_3762127_G_A	12.4958	3762127	147	87	8	1.68966	8.76994e-05
Pv11	Chr11_8835479_C_T	17.9721	8835479	164	78	0	2.10256	3.23368e-08	**
Pv11	Chr11_9156253_C_T	18.0643	9156253	165	77	0	2.14286	1.54173e-08	**
Pv11	Chr11_9831147_G_A	18.4406	9831147	168	72	2	2.33333	5.76324e-10	**
Pv11	Chr11_34298396_A_C	18.7265	34298396	166	72	4	2.30556	1.10734e-09	**
Pv11	Chr11_43924012_T_C	18.7265	43924012	170	71	1	2.39437	1.80413e-10	**
Pv11	Chr11_47721254_G_T	21.178	47721254	153	78	11	1.96154	8.02997e-07	**
Pv11	Chr11_48080140_A_G	21.6734	48080140	149	81	12	1.83951	7.33298e-06	**
Pv11	Chr11_48107839_A_C	22.0699	48107839	149	80	13	1.8625	5.12394e-06	**
Pv11	Chr11_48279229_G_A	22.1686	48279229	150	78	14	1.92308	1.85772e-06	**
Pv11	Chr11_48915546_G_T	23.737	48915546	147	84	11	1.75	3.39672e-05	*
Pv11	Chr11_48967243_C_T	23.9353	48967243	141	87	14	1.62069	0.000348575
Pv11	Chr11_53224846_G_A	38.321	53224846	120	116	6	1.03448	0.794572

## Sheet: LODs_2016
		LODS																			Permutation Thresholds
Chromosome	Position (cM)	Seed Weight (g/100 seeds)	Water Uptake (%)	Cooking Time (min)	Total Flavor	Beany	Vegetative	Earthy	Starchy	Sweet	Bitter	Seed-coat Perception	Cotyledon Texture	L*	a*	b*	Yield (kg/ha)			p-value	Seed Weight (g/100 seeds)	Water Uptake (%)	Cooking Time (min)	Total Flavor	Beany	Vegetative	Earthy	Starchy	Sweet	Bitter	Seed-coat Perception	Cotyledon Texture	L*	a*	b*	Yield (kg/ha)
1	0.01	0.0416118	0.138966	0.217026	0.00826375	0.00131374	0.425424	0.163479	0.00424606	0.257151	0.0176244	0.199492	0.711023	0.272689	1.02002	1.13621	0.00437617			0.05	2.97	2.66	3	2.84	2.99	2.9	2.92	2.97	3.04	3	2.94	2.96	2.88	3.02	2.94	2.99
1	0.11	0.106269	0.115652	0.22424	0.0026525	0.0076019	0.466927	0.115444	0.000246273	0.27307	0.0379607	0.193104	0.696719	0.204727	0.822654	1.12268	0.00150696			0.1	2.67	2.38	2.7	2.58	2.68	2.63	2.63	2.64	2.68	2.65	2.61	2.69	2.6	2.61	2.64	2.69
1	0.2	0.12868	0.104815	0.227248	0.00141408	0.0148159	0.525672	0.0681457	0.00194677	0.209504	0.027006	0.177712	0.663275	0.291709	0.812085	1.15785	0.0022767
1	0.4	0.166243	0.105071	0.301745	0.00255891	0.0226788	0.569962	0.000406137	0.0263634	0.158252	0.00669313	0.178883	0.481365	0.501514	0.951433	1.03077	0.00235777
1	0.65	0.226886	0.0804964	0.620355	0.0071613	0.0191403	0.481206	0.00235957	0.0816262	0.225463	0.0135093	0.0713833	0.405828	0.593639	1.0059	1.18146	0.00202279
1	1.05	0.194728	0.193848	0.657617	0.00844599	0.0514603	0.354733	0.000158323	0.193167	0.302072	0.00306591	0.0855116	0.128872	0.644494	0.995102	1.10652	0
1	1.14	0.230588	0.162257	0.714697	0.00192952	0.141093	0.334412	0.0137489	0.198249	0.323953	0.00250231	0.110678	0.1362	0.558245	0.995295	1.24049	0.000901288
1	1.24	0.189386	0.318661	0.738721	0.00203045	0.179075	0.384011	0.0244421	0.237297	0.368482	0.0121298	0.181058	0.187624	0.492493	1.22343	1.39705	0.00528543
1	1.34	0.146531	0.39114	0.704089	0.00855674	0.0768033	0.405388	0.00301259	0.238723	0.33963	0.0156045	0.159498	0.183343	0.532818	1.31258	1.32985	0.00501155
1	1.53	0.0898152	0.388279	0.72229	0.00241204	0.0366644	0.378621	0.00870836	0.265872	0.285381	0.0396589	0.0722732	0.0895142	0.620922	1.59978	1.70719	0.0561314
1	1.83	0.10137	0.37377	0.749375	0.0130048	0.0172596	0.556216	0.0084942	0.334516	0.146208	0.0524975	0.0679803	0.120766	0.664555	1.97926	1.97422	0.0860813
1	1.92	0.114747	0.414663	0.804713	0.0122371	0.0165581	0.516187	0.00875558	0.342607	0.133628	0.0434704	0.0649103	0.0758721	0.703174	2.03347	1.72053	0.0992677
1	2.02	0.116687	0.450461	0.800221	0.0196318	0.0195532	0.420835	0.0243372	0.415434	0.206662	0.0647917	0.0524026	0.073996	0.68077	2.5177	2.01522	0.0899909
1	2.21	0.180836	0.505697	0.610456	0.0714093	0.0230538	0.507329	0.0227855	0.690323	0.185709	0.0126627	0.0318172	0.121384	1.11433	3.18993	2.21538	0.0230325
1	2.31	0.158471	0.458166	0.476966	0.144641	0.0538056	0.503231	0.00695183	0.651386	0.157478	0.0378637	0.0348539	0.0541786	0.953649	2.88051	1.97894	0.0215716
1	2.4	0.112074	0.502611	0.496716	0.283534	0.0593887	0.501988	0.00412482	0.694789	0.243075	0.0363253	0.0232815	0.0395861	0.980931	2.83568	1.95054	0.0382005
1	2.89	0.0776051	0.40996	0.775732	0.110878	0.0242017	0.470184	0.022862	0.486783	0.132934	0.0773823	0.00894843	0.0832052	0.977308	2.82883	1.45433	0.00109958
1	3.18	0.0425026	0.406684	0.794333	0.0918023	0.000133715	0.632487	0.059397	0.539135	0.0787964	0.114813	0.00109945	0.114886	1.15149	2.88913	1.71863	5.0127e-06
1	3.57	0.0122494	0.0574188	1.26362	0.196821	0.00700274	0.175078	0.0968232	0.425223	0.153621	0.0827285	0.00122629	0.0600465	1.11428	2.3093	1.29049	0.00663464
1	3.95	0.000498427	0.05832	0.625679	0.0395539	0.00767479	0.167943	0.0552058	0.251725	0.146263	0.0816941	0.00619644	0.0596928	1.18433	2.37197	1.26988	0.001314
1	4.05	0.00471003	0.0586482	0.702122	0.034823	0.0254289	0.171941	0.0573962	0.288709	0.158477	0.084695	0.0140127	0.107822	1.21228	2.46062	1.36684	0.00106102
1	4.33	0.00709091	0.0368922	0.692583	0.130229	0.0407947	0.0901398	0.0979048	0.354376	0.317673	0.133486	0.0162408	0.261343	1.18353	2.63169	1.274	0.0133906
1	4.62	0.000421262	0.0481167	1.06861	0.10727	0.124037	0.0220642	0.0461221	0.610775	0.307085	0.0787572	0.0342117	0.3311	0.907286	2.45817	1.22179	0.0405013
1	4.82	0.0074423	0.103142	1.54778	0.108284	0.0817141	0.0617865	0.102826	0.687473	0.38018	0.178952	0.0116562	0.196359	0.710091	2.22718	1.20541	0.0766472
1	4.92	0.00220954	0.105718	1.72035	0.171636	0.073406	0.0559662	0.102919	0.731222	0.380985	0.247121	0.0278344	0.205647	0.719471	2.04118	1.31823	0.0892143
1	5.02	0.00201871	0.141174	1.78019	0.185101	0.0960598	0.0277663	0.0708577	0.549453	0.427947	0.293365	0.0539424	0.206758	0.797254	2.37879	1.44968	0.0467536
1	5.12	6.08251e-05	0.155748	1.77689	0.247442	0.106421	0.0570874	0.0867091	0.569981	0.391629	0.179791	0.0602129	0.199101	0.873223	2.32909	1.66696	0.0985903
1	5.41	0.0787358	0.0669932	2.03147	0.217766	0.12212	0.0750565	0.102603	0.685983	0.2495	0.196961	0.0712597	0.156787	1.11583	2.62402	1.72569	0.0754973
1	6.4	0.082037	0.0276056	1.83886	0.127782	0.00314437	0.00714685	0.0915543	0.477938	0.0641512	0.2306	0.101254	0.153432	1.92245	1.56544	1.74942	0.119778
1	7.4	0.170827	0.051306	1.79283	0.0944742	0.00114502	0.0260041	9.25505e-05	0.696988	0.0803105	0.198509	0.336443	0.0439057	1.77808	1.12369	1.29119	0.0473911
1	8.38	0.257779	0.0764582	1.35285	0.0595991	0.00011054	0.0496425	0.0733804	0.83388	0.0824208	0.134748	0.622303	0.000563484	1.41272	0.655683	0.702342	0.00534475
1	9.38	0.181309	0.0489911	1.76066	0.0303289	0.0120976	0.00754542	0.00229054	0.788312	0.0657927	0.120171	0.46547	0.0339072	1.7095	1.04892	1.13518	0.104369
1	10.03	0.124912	0.0330184	1.72763	0.0154816	0.0286371	1.22388e-05	0.0600119	0.681645	0.0499869	0.099588	0.345198	0.077832	1.75183	1.2414	1.30363	0.20886
1	11.03	0.175511	0.107725	1.71123	0.00519706	0.0289184	0.00459823	0.00453313	0.776875	0.053933	0.159408	0.359857	0.0373865	1.84359	0.903819	1.09781	0.0144913
1	12.03	0.206849	0.211203	1.28732	0.000275221	0.0259147	0.0180732	0.143824	0.697444	0.0491869	0.193649	0.332738	0.00984323	1.61422	0.480068	0.639893	0.0540799
1	12.23	0.214871	0.23362	1.18319	0.000167502	0.0240477	0.0247852	0.185272	0.669351	0.0450707	0.19811	0.316249	0.00852046	1.5294	0.0419947	0.553516	0.0824362
1	12.33	0.264469	0.241431	1.22981	0.00618237	0.016165	0.0666894	0.165735	0.72869	0.0261783	0.219119	0.25293	0.0365572	1.47839	0.0311636	0.604846	0.040798
1	12.52	0.320665	0.256787	1.24444	0.0218129	0.0116647	0.0880073	0.210119	0.828659	0.0175316	0.218958	0.23461	0.0261349	1.49969	0.00681387	0.561417	0.0290989
1	12.91	0.258952	0.222683	1.30112	0.00633894	0.00382282	0.116164	0.492729	0.76019	0.0633289	0.201339	0.112558	0.00497596	1.21413	0.0094438	0.253058	0.00879935
1	13.21	0.176366	0.147034	1.49764	0.0034317	0.00070985	0.222171	0.661171	0.528581	0.112891	0.243791	0.253339	0.0050341	1.26038	0.00907824	0.170759	0.00635142
1	13.31	0.203767	0.161075	1.58754	0.000857302	0.0105981	0.241525	0.674888	0.547144	0.10952	0.21964	0.136943	0.00111097	1.28921	0.00498811	0.201368	0.00117449
1	13.4	0.193736	0.149539	1.49821	0.00570743	0.0206538	0.275127	0.611258	0.476331	0.0798799	0.208695	0.123129	1.736e-07	1.37934	0.000214504	0.165578	0.000434434
1	13.5	0.182312	6.90494e-05	1.52828	0.000161101	0.0158352	0.276025	0.716526	0.371333	0.0749446	0.195792	0.165431	0.0025578	1.40797	0.00635383	0.228784	0.00177823
1	13.8	0.174026	0.00524999	1.74331	0.00110614	0.000452206	0.533346	0.892834	0.317735	0.0762411	0.2132	0.241268	0.00893691	1.27334	0.00413682	0.240063	0.00678778
1	14.8	0.13003	0.000455548	1.07297	0.00274796	0.00113077	0.337359	0.583268	0.54014	0.034393	0.122384	0.416481	0.0388527	1.35191	0.34471	0.500416	0.0115198
1	15.8	0.201433	0.0088996	1.31725	0.00503316	0.000204957	0.459663	0.4922	0.421479	0.00250364	0.134277	0.425811	0.001698	1.66301	0.517058	0.65453	0.0259636
1	16.8	0.248901	0.0357535	1.27996	0.00729901	3.79099e-05	0.512047	0.372968	0.285896	0.00728695	0.127559	0.391861	0.0132356	1.69901	0.569625	0.675075	0.0393344
1	16.89	0.288611	0.0363455	1.43229	0.00852489	0.000223553	0.507858	0.37292	0.284555	0.0072164	0.122046	0.38418	0.0145518	1.98151	0.651791	0.71539	0.0402437
1	17.18	0.235531	0.0388455	1.32606	0.0539919	0.0482359	0.412972	0.368555	0.303526	0.00408492	0.0247675	0.327777	0.062331	2.07693	0.700297	0.496538	0.0652229
1	17.28	0.288206	0.0311249	1.3761	0.0460344	0.0709084	0.511764	0.303276	0.190383	0.0218281	0.0226298	0.356438	0.102276	2.14206	0.744041	0.4877	0.0671572
1	17.47	0.385281	0.0268755	1.53563	0.00317265	0.0308915	0.571183	0.283973	0.110975	0.0200256	0.0359966	0.196568	0.0914813	2.13458	0.839375	0.526646	0.0980628
1	17.56	0.347186	0.0330432	1.45344	0.0005905	0.090608	0.56064	0.271888	0.0912623	0.0196509	0.0429931	0.327623	0.112404	2.13709	0.835719	0.478246	0.126207
1	17.85	0.433469	0.0672986	1.19817	0.028791	0.135194	0.777894	0.252993	0.0370924	0.0294087	0.00988266	0.35169	0.08146	2.13093	0.980424	0.772957	0.088642
1	18.04	0.500298	0.0613337	1.28795	0.0165833	0.472195	0.817834	0.278925	0.00980441	0.0609803	0.00832277	0.186333	0.0222217	2.25367	0.767154	0.870743	0.0569079
1	19.04	0.393751	0.0864183	1.28223	0.0183745	0.596894	0.804075	0.321388	0.0352936	0.0201964	0.00447046	0.205421	0.0230293	2.30528	0.832166	0.912511	0.0770759
1	20.04	0.290631	0.117404	1.26136	0.0201868	0.739389	0.780699	0.367028	0.079524	0.000895147	0.001626	0.224528	0.023688	2.33651	0.89467	0.949206	0.100957
1	21.04	0.19539	0.154388	1.22217	0.0219578	0.897644	0.746844	0.414399	0.144907	0.00797336	0.000136276	0.242794	0.0241538	2.34245	0.951908	0.978983	0.128379
1	22.04	0.113278	0.196928	1.16195	0.0236096	1.06752	0.702222	0.461172	0.232826	0.0460516	0.000349413	0.259126	0.0243839	2.31872	1.00084	0.999905	0.158827
1	23.04	0.0499816	0.243931	1.07898	0.0250548	1.24282	0.647316	0.504212	0.342915	0.11848	0.00255307	0.272274	0.0243434	2.26187	1.03846	1.01009	0.191399
1	24.04	0.0109304	0.293636	0.973283	0.0262051	1.41582	0.583483	0.539945	0.47252	0.226142	0.00690533	0.281009	0.0240078	2.16971	1.06214	1.00793	0.224852
1	25.04	0.000333334	0.343716	0.847322	0.0269867	1.57821	0.512933	0.565001	0.616683	0.366561	0.0133722	0.284344	0.0233701	2.04148	1.06997	0.992275	0.257732
1	26.04	0.0201899	0.391423	0.706721	0.0273472	1.72198	0.438586	0.576935	0.76877	0.533951	0.021696	0.281747	0.0224424	1.87817	1.061	0.962681	0.288566
1	27.04	0.069705	0.433751	0.560426	0.0272686	1.84006	0.363763	0.574768	0.921478	0.720298	0.0314211	0.273294	0.0212549	1.68279	1.0354	0.91958	0.316049
1	28.04	0.145427	0.46755	0.419592	0.0267699	1.92677	0.291785	0.559178	1.06781	0.9169	0.0419729	0.259668	0.0198531	1.461	0.994458	0.864374	0.339191
1	29.04	0.242036	0.489648	0.294793	0.0258971	1.97823	0.225545	0.532302	1.20173	1.11562	0.052754	0.242033	0.0182943	1.2219	0.940546	0.799401	0.357391
1	30.04	0.353387	0.497122	0.19287	0.0247198	1.99273	0.16718	0.497218	1.3186	1.3096	0.0632374	0.221787	0.016637	0.979091	0.876798	0.727713	0.37044
1	31.04	0.473414	0.488151	0.11573	0.0233159	1.97139	0.117922	0.457267	1.41527	1.49342	0.0730204	0.20031	0.014939	0.750621	0.806731	0.652681	0.378479
1	32.04	0.596722	0.463984	0.0615506	0.0217625	1.91851	0.0781478	0.415452	1.49022	1.66311	0.081844	0.178764	0.0132508	0.553869	0.733768	0.577519	0.381909
1	33.04	0.718873	0.430481	0.026758	0.0201281	1.84137	0.047563	0.374077	1.54348	1.81597	0.0895809	0.158	0.0116132	0.396489	0.660846	0.504867	0.381305
1	33.12	0.723352	0.426941	0.0238913	0.020361	1.8296	0.0454395	0.371899	1.53678	1.82253	0.091711	0.151305	0.0111642	0.0552754	0.655588	0.50204	0.377401
1	33.4	0.587414	0.400002	0.00437188	0.0293702	1.6733	0.0393173	0.362398	1.24262	1.68714	0.140815	0.0389316	0.00387388	0.0394115	0.6334	0.56602	0.272662
1	34.37	0.952188	0.450062	0.000205	0.00587751	0.981999	0.0559647	0.119048	0.906453	1.27585	0.242198	0.0961437	0.00440089	0.000223206	0.404489	0.401636	0.255122
1	34.84	1.5897	0.613448	0.00827406	0.0853545	1.01161	0.0152471	0.0969087	0.610112	1.05311	0.0967673	0.0521454	0.000152811	0.00937989	0.166045	0.260952	0.0401088
1	35.12	1.77185	0.542961	0.0160982	0.105261	1.30338	7.25214e-05	0.0842516	0.572822	1.08588	0.0652099	0.11361	0.000224074	0.091127	0.198284	0.368003	0.0196111
1	35.22	1.70132	0.521439	0.0106126	0.109767	1.35082	0.000250635	0.118175	0.550719	1.17491	0.098552	0.103273	0.000847103	0.0539861	0.211735	0.359252	0.000721265
1	35.31	1.69221	0.492214	0.00948798	0.0696442	1.33939	0.00572196	0.0895195	0.597394	1.1852	0.188489	0.122359	0.000921317	0.0749063	0.195609	0.470927	0.00468293
1	35.5	1.79394	0.460384	1.5407e-06	0.0876445	1.20869	0.0709004	0.0734216	0.856984	1.70821	0.246154	0.216928	0.0136366	0.160544	0.276042	0.618207	0.0002484
1	35.59	1.76772	0.506146	0.000649134	0.0798175	1.17241	0.0872694	0.0627876	0.879977	1.8309	0.224301	0.22064	0.0355763	0.126179	0.304736	0.781268	4.7523e-06
1	35.69	1.86151	0.537224	0.0050395	0.0591182	1.15094	0.137869	0.0269936	0.922492	1.99156	0.22909	0.224037	0.0296325	0.0752466	0.285239	0.829603	7.595e-07
1	35.88	2.40868	0.551431	0.000564699	0.00127466	0.977511	0.0717807	0.0143989	0.899738	2.18883	0.227895	0.327607	0.0312418	0.126461	0.242459	0.799512	0.00173821
1	35.97	2.59409	0.582337	0.00201465	0.000254693	0.882068	0.0470182	0.00824446	0.702546	2.30591	0.226068	0.299942	0.0356779	0.148942	0.238639	0.829668	0.000441226
1	36.97	3.10883	0.561011	0.00532909	0.000248096	0.926018	0.103844	0.00626904	0.957542	2.62247	0.200739	0.445563	0.0741817	0.15471	0.330491	0.768127	0.0033536
1	37.97	3.49721	0.512492	0.0101984	0.00242754	0.921883	0.181008	0.00421596	1.1814	2.81567	0.167088	0.607129	0.124599	0.153208	0.424648	0.648659	0.00921258
1	38.97	3.68522	0.435428	0.0159938	0.00669827	0.862245	0.263836	0.00236886	1.31602	2.86808	0.128574	0.773785	0.182212	0.144255	0.509537	0.488439	0.0172513
1	39.97	3.63473	0.335967	0.0217036	0.0122723	0.752702	0.333387	0.000983596	1.34011	2.7811	0.0899918	0.934938	0.241171	0.129157	0.574194	0.320776	0.0257533
1	40.92	3.39964	0.241584	0.0276966	0.018156	0.616104	0.390389	0.000160949	1.27802	2.59685	0.065018	1.07837	0.291504	0.105568	0.599637	0.181844	0.0291133
1	41.1	3.54863	0.295049	0.0616904	0.0260955	0.491405	0.666212	0.00124823	1.31196	2.82511	0.252143	1.17354	0.266764	0.0275514	0.425138	0.092082	0.000598052
1	41.2	3.82659	0.293854	0.098412	0.01903	0.454412	0.744193	0.00613635	1.51957	3.14747	0.352778	1.35927	0.27936	0.0622296	0.509634	0.104204	0.0110243
1	41.29	3.89651	0.31066	0.151246	0.00495745	0.352479	0.688058	0.0246093	1.48773	3.1575	0.373784	1.51091	0.283992	0.0791122	0.481314	0.110345	0.00895431
1	41.57	4.0969	0.406588	0.207218	0.00730767	0.589036	0.497321	0.0899435	1.57468	3.36663	0.407324	1.82421	0.21332	0.0193646	0.313367	0.137503	0.00488283
1	42.57	5.20138	0.443651	0.279143	0.0667742	0.988174	0.478871	0.00997267	1.76821	2.14663	0.755112	2.44745	0.155343	0.000959878	0.350215	0.227669	0.0600026
1	42.65	5.26805	0.441913	0.277073	0.074383	0.996003	0.469849	0.00787183	1.77121	2.01958	0.777195	2.45102	0.151668	0.0004603	0.347654	0.23296	0.0677806
1	42.84	5.66608	0.394731	0.239044	0.0145713	0.823713	0.358396	0.0215328	1.54776	1.98796	0.757118	1.99846	0.171607	4.08177e-05	0.339677	0.222014	0.0255427
2	0.01	0.348059	0.190876	0.295745	0.168905	0.534339	0.0693906	0.282472	0.185388	0.0940113	0.0316148	0.012797	0.171013	0.149395	0.173162	0.0513278	0.0390743
2	1.01	0.607042	0.194721	0.313145	0.0255029	0.163047	0.17611	0.216056	0.160265	0.00519563	0.0829137	0.028855	0.108598	0.046897	0.143582	0.0318799	0.120072
2	1.72	0.753145	0.0984568	0.301478	0.00154795	0.0228574	0.2536	0.159916	0.130953	0.00997883	0.124646	0.0378209	0.0639739	0.00806107	0.107045	0.0210008	0.188338
2	2	0.97357	0.0743049	0.210363	0.0474041	0.00438681	0.353275	0.332292	0.148275	0.0239062	0.10231	0.028333	0.111935	0.0137276	0.0313489	0.0915651	0.0987519
2	2.38	0.890195	0.12711	0.245664	0.12904	0.00454044	0.502381	0.448511	0.149988	0.0206291	0.33179	0.00180642	0.0568878	0.00735029	0.0218486	0.187662	0.0844325
2	2.87	0.542153	0.137231	0.154559	0.174694	0.0335202	0.305037	0.309005	0.136675	0.00372635	0.331034	0.0132833	0.0301943	0.00387391	1.2586e-06	0.214706	0.0595986
2	2.96	0.51714	0.121687	0.145483	0.17823	0.0690273	0.305346	0.399289	0.146091	0.000380618	0.295004	5.13422e-05	0.054924	0.000203481	1.2152e-06	0.293598	0.0779911
2	3.15	0.50227	0.166615	0.0674514	0.197126	0.0144382	0.30413	0.402866	0.117784	0.014616	0.392921	0.0190971	0.0514664	0.0339333	0.0956779	0.38464	0.0746169
2	4.15	0.761823	0.0969384	0.0957568	0.161381	0.0117014	0.550943	0.412695	0.0320269	0.155643	0.478875	0.0188363	0.067284	0.014258	3.30708e-05	0.388318	0.0413526
2	4.55	0.807822	0.0703732	0.0937303	0.140427	0.00921951	0.616687	0.405667	0.0140823	0.235356	0.48511	0.0167331	0.0758219	0.011578	0.0108782	0.393935	0.0292452
2	4.74	0.582046	0.0305015	0.0615453	0.143505	0.0086723	0.517067	0.401222	0.0561213	0.173678	0.437207	0.00482085	0.170509	0.18599	0.00161335	0.723702	0.0669112
2	4.93	0.64031	0.0477819	0.0605575	0.145339	0.00539571	0.439887	0.469567	0.210826	0.143234	0.538112	0.00630205	0.157276	0.170596	0.00362906	0.47288	0.0690558
2	5.22	0.645795	0.0248771	0.0394894	0.192319	0.000585444	0.314775	0.322366	0.160799	0.217032	0.557614	3.0597e-05	0.288444	0.100601	0.0264279	0.370071	0.0579226
2	5.69	0.434516	0.0118865	0.130898	0.181926	0.0141168	0.0797215	0.301198	0.050996	0.143256	0.473294	0.00864506	0.404872	0.167525	0.00404336	0.566703	0.0781436
2	5.79	0.60652	0.0140538	0.165917	0.158803	0.00941921	0.0969515	0.252285	0.0198167	0.163299	0.629499	0.00326939	0.495502	0.169038	0.00166604	0.567061	0.0710002
2	5.98	0.652988	0.0104331	0.262316	0.122365	0.0272652	0.0709649	0.353702	0.034498	0.06717	0.489391	0.0273332	0.392766	0.154838	0.000130612	0.673421	0.0199683
2	6.17	0.618641	0.0121063	0.239505	0.123178	0.037577	0.0170513	0.410662	0.110829	0.0262768	0.210642	0.0836319	0.383192	0.194303	0.0219916	0.689995	0.0660263
2	6.74	0.879225	0.118878	0.362575	0.231572	3.83222e-05	0.0150384	0.0865848	0.114318	0.0413384	0.569677	0.041701	0.143576	0.141913	0.00700884	0.484711	0.0918212
2	6.84	1.00738	0.151079	0.35097	0.209617	0.000891436	0.000505198	0.155473	0.0819744	0.0369885	0.631685	0.0180643	0.137457	0.0903432	0.000123799	0.470304	0.0886427
2	7.21	1.04094	0.00770673	0.290551	0.053938	0.0764813	0.00822929	0.449471	0.0476385	0.0419271	0.367343	0.00745291	0.198178	0.097129	0.00415601	0.541776	0.0404302
2	7.4	1.14267	0.0166306	0.389874	0.030394	0.0427244	0.000999676	0.60472	0.118505	0.0282204	0.234793	0.0176402	0.118528	0.203611	0.00216644	0.698039	0.0265773
2	7.69	0.984785	0.026257	0.59559	0.0398837	0.00474844	0.000376842	0.613053	0.148163	0.00100738	0.194008	0.0256875	0.158032	0.120636	0.0322417	0.606938	0.0985411
2	7.79	0.955101	0.0285568	0.634791	0.0258677	0.277068	0.00458098	0.584427	0.186602	0.00132678	0.169116	0.0154969	0.160566	0.181058	0.0343719	0.707601	0.0921868
2	8.79	0.963788	0.0183803	0.629958	0.0176891	0.316852	0.0035049	0.605153	0.209196	0.000170801	0.117773	0.0342242	0.138742	0.160325	0.0508416	0.84859	0.0465341
2	9.79	0.949675	0.0100429	0.608557	0.010123	0.353817	0.00243424	0.610388	0.229282	0.00438108	0.070847	0.0614798	0.113468	0.135314	0.0709442	0.987875	0.0141611
2	10.79	0.908581	0.00400795	0.56913	0.00411766	0.384377	0.00145778	0.597449	0.245114	0.0147462	0.0328569	0.0965358	0.0861826	0.107378	0.0931896	1.11231	0.000225788
2	11.79	0.838485	0.000642906	0.512516	0.000618493	0.404944	0.000675521	0.566168	0.255206	0.0312499	0.00822387	0.136871	0.0591633	0.0787209	0.114844	1.20977	0.00866882
2	12.79	0.741033	0.000170822	0.442262	0.000236834	0.412778	0.000172623	0.518908	0.258668	0.052834	4.6655e-06	0.178485	0.0351575	0.0520175	0.132695	1.27207	0.0404224
2	13.79	0.622998	0.00263761	0.364293	0.00299527	0.406786	4.34e-08	0.459916	0.255374	0.0775609	0.00879779	0.216996	0.0166238	0.0297416	0.144341	1.29586	0.0926199
2	14.79	0.496313	0.00790399	0.285681	0.00832707	0.387953	0.000150511	0.394371	0.245946	0.103132	0.032596	0.2489	0.00495951	0.0135129	0.14907	1.28231	0.159645
2	15.79	0.374872	0.0156645	0.21287	0.0153315	0.359135	0.000581039	0.327401	0.231559	0.127478	0.0676746	0.272354	0.000209145	0.00380488	0.147765	1.23625	0.235111
2	16.68	0.280582	0.0234538	0.160674	0.0217346	0.332709	0.00107341	0.273294	0.21618	0.145784	0.105131	0.287235	0.000845627	0.000161708	0.140171	1.17415	0.302534
2	17.36	0.266904	0.000547274	0.432679	0.00121872	0.614466	0.000856369	0.451339	0.214536	0.070084	0.131312	0.363824	0.0173353	0.0496069	0.0137595	0.997201	0.169004
2	18.35	0.062089	0.000975372	0.316724	0.0509032	0.249672	0.00542962	0.231941	0.435836	0.209476	0.680566	0.294276	0.00172482	0.110386	0.107226	0.811361	0.519175
2	18.54	0.034154	0.00033826	0.412163	0.0673743	0.34953	2.6908e-06	0.277979	0.370944	0.289073	0.475679	0.25438	0.000308466	0.121753	0.0882505	0.632938	0.534167
2	18.92	0.00579199	0.00375384	0.357455	0.000364842	0.626571	0.00172196	0.18451	0.189895	0.244823	0.409673	0.11861	0.00776098	0.147433	0.126361	0.661171	0.553626
2	19.02	0.00153823	0.00112547	0.304564	0.00327312	0.75757	0.00343461	0.206445	0.219387	0.341376	0.421003	0.136545	0.0135316	0.162611	0.103559	0.561544	0.55885
2	19.3	7.96607e-05	0.000108674	0.249957	0.0485574	0.957005	0.0126383	0.286738	0.192024	0.428577	0.522795	0.205815	0.0485286	0.0681791	0.1055	0.45113	0.357988
2	19.4	1.34974e-05	7.3563e-06	0.241802	0.0497824	0.998323	0.00885265	0.224111	0.232548	0.529707	0.496153	0.250825	0.0384648	0.0843358	0.115661	0.500564	0.29937
2	19.49	0.0309543	0.0012348	0.288555	0.0713824	0.987148	0.0179934	0.270973	0.226899	0.468689	0.480864	0.207288	0.0681531	0.130425	0.0317235	0.526239	0.205634
2	19.78	0.00258234	0.0201406	0.176683	0.100498	1.22521	0.0115236	0.241107	0.214435	0.355756	0.4876	0.218702	0.0847221	0.0353056	0.21427	0.75573	0.300493
2	19.87	0.00864563	0.0240529	0.172654	0.114673	1.57774	0.0258382	0.219037	0.297892	0.4144	0.544097	0.285557	0.120586	0.0105933	0.27157	0.799877	0.371903
2	20.87	0.00622658	0.0991003	0.13243	0.0161236	1.3683	0.0929252	0.301342	0.219145	0.877402	0.849793	0.220527	0.0184346	0.00348365	0.0772848	0.534754	0.221887
2	21.28	0.00483969	0.117149	0.104681	0.0015815	1.23708	0.129233	0.321864	0.175973	1.05098	0.917621	0.169143	0.00185921	0.0017388	0.0307504	0.417567	0.150947
2	21.57	0.000951371	0.180368	0.149684	0.0157198	1.32145	0.130806	0.346881	0.166618	1.02082	1.13225	0.149679	0.00483105	0.00949896	0.0345847	0.273186	0.256865
2	21.75	0.00475879	0.142157	0.162936	0.00837292	1.47028	0.0216093	0.469813	0.125936	1.2991	1.30977	0.158962	0.0051871	0.0240925	0.0849342	0.281607	0.228866
2	21.85	0.00148745	0.168875	0.108607	0.0078168	1.34961	0.035344	0.445747	0.193503	1.39571	1.23233	0.127564	0.00924405	0.00599061	0.170942	0.314385	0.213077
2	21.94	0.00510134	0.189479	0.118657	0.0282795	1.42758	0.0385471	0.549249	0.182467	1.46709	1.3968	0.177362	0.0409134	0.00742246	0.184589	0.290444	0.172713
2	22.04	0.00498926	0.174381	0.2003	0.02258	1.47728	0.079818	0.432184	0.189356	1.56991	1.40212	0.170568	0.0322078	0.0272108	0.173093	0.318209	0.17174
2	22.22	0.000714603	0.208697	0.206544	0.102564	1.63809	0.123757	0.486731	0.163192	1.72219	1.37219	0.290954	0.00404167	0.0124371	0.21629	0.288866	0.196963
2	22.99	0.0578318	0.115229	0.221093	0.0875187	1.67694	0.148588	0.529217	0.601187	2.21557	1.23639	0.123675	0.0506255	0.192723	0.0602154	0.158294	0.400548
2	23.18	0.0464393	0.0662609	0.293611	0.0409038	1.80651	0.191044	0.480619	0.682591	2.38803	1.07087	0.248951	0.0249976	0.195955	0.139189	0.130357	0.355063
2	23.66	0.0250794	0.0816872	0.209711	0.000135213	1.74675	0.368146	0.287598	1.07663	2.22053	1.41235	0.272441	0.0617478	0.116	0.0869127	0.0840553	0.0613
2	23.75	0.00831974	0.0892794	0.19006	0.00790227	1.6679	0.349866	0.0175648	1.0919	2.2793	1.18859	0.296407	0.0473888	0.0846427	0.0766741	0.119281	0.0672391
2	24.53	0.0244353	0.0369704	0.0450531	0.000591607	1.35551	0.133605	0.00754735	1.36068	2.21071	0.755196	0.0999356	0.155402	0.00150448	0.052758	0.176868	0.0461278
2	25.53	0.0146512	0.00855045	0.102191	0.0939563	1.5053	0.254552	0.025935	1.15226	1.98823	0.430933	0.0206442	0.131382	3.58484e-05	0.172166	0.222636	0.0432774
2	26.53	0.168013	0.00107554	0.172791	0.342619	1.58336	0.394348	0.0528478	0.836698	1.56314	0.157782	0.0022152	0.0977671	0.0026727	0.340393	0.261388	0.0377419
2	27.53	0.436627	0.0210666	0.234904	0.684826	1.56825	0.526597	0.0814231	0.493471	1.06498	0.0142811	0.0532977	0.062358	0.00893033	0.504487	0.288079	0.0304076
2	27.92	0.551885	0.0322153	0.250645	0.818347	1.52486	0.564843	0.0905089	0.374881	0.884409	0.000260487	0.0867643	0.0497713	0.0121546	0.555199	0.292862	0.0286824
2	28.9	0.806028	0.0427513	0.117326	0.42963	0.480234	0.108518	0.0249516	0.0641191	0.888424	0.013127	0.0958459	0.0178606	0.0353354	0.311241	0.13703	0.278097
2	29.29	1.06149	0.0878521	0.0153493	0.426915	0.568497	0.124334	0.00244743	0.0155793	0.651119	0.00028759	0.0513899	0.0474607	0.0159155	0.14986	0.223351	0.25469
2	29.68	0.953364	0.129543	0.0206765	0.494015	0.469215	0.0748074	0.000309095	0.0143751	0.439963	0.0109633	0.0385839	0.0218819	0.00154836	0.0662486	0.205848	0.0950851
2	30.26	0.893069	0.299621	0.000153159	0.401759	0.180713	0.0509188	0.0950583	0.0541923	0.175245	0.144662	0.136643	0.00317794	0.0229723	0.0463461	0.199063	0.0258018
2	30.36	0.821031	0.375974	0.0152361	0.402198	0.12169	0.0743981	0.121042	0.0980533	0.144789	0.170516	0.11387	0.00089864	0.0683616	0.0231733	0.217912	0.00732753
2	30.46	0.870639	0.34206	0.0325387	0.403837	0.12149	0.0745484	0.119797	0.0976967	0.145601	0.172518	0.115512	0.000926373	0.0867963	0.0178659	0.216736	0.00220361
2	30.74	0.878767	0.325756	6.99608e-05	0.388573	0.152132	0.0888253	0.167634	0.0840138	0.197247	0.232993	0.0999532	8.97295e-05	0.106148	0.0186296	0.370847	0.0288217
2	30.84	0.897964	0.316128	0.00348376	0.307396	0.0875393	0.141639	0.285468	0.118716	0.205425	0.303037	0.0862774	0.00294042	0.120609	0.0283253	0.336031	0.0276207
2	31.63	0.880647	0.437738	0.535382	0.120238	0.133232	0.166531	0.299439	0.169236	0.218603	0.29146	0.133279	0.00985814	5.58992e-05	0.00469584	0.0923472	0.0185005
2	32.63	0.58726	0.176245	0.92274	0.00307877	0.0727248	0.129693	0.70154	0.0413228	0.123995	0.341706	0.172059	0.0355193	0.08387	0.148985	0.014692	0.0053372
2	32.74	0.556099	0.153827	0.957475	0.000718096	0.0702821	0.120658	0.74223	0.0363574	0.109757	0.347749	0.175855	0.041097	0.0965517	0.175928	0.00972494	0.00482404
2	32.93	0.567971	0.119792	0.931483	0.000396047	0.121834	0.0599811	0.813773	0.127585	0.0584606	0.419005	0.236749	0.0962178	0.0429353	0.304943	0.000200356	0.0156513
2	33.12	0.768878	0.132883	0.847163	0.00414646	0.0160624	0.00190205	0.932413	0.162957	0.0681694	0.387841	0.172635	0.118555	0.0524186	0.245029	9.00984e-05	0.017078
2	33.32	0.929609	0.219027	0.938016	0.033204	0.13395	0.000566348	1.08089	0.0983163	0.117499	0.295906	0.178701	0.0843175	0.0579464	0.318787	0.0205696	0.109455
2	33.41	1.10547	0.233058	1.00165	0.038555	0.148815	0.000396633	1.21531	0.0915279	0.117773	0.32936	0.158689	0.067865	0.0487683	0.273383	0.0117021	0.14899
2	34.41	1.67401	0.172045	1.22517	0.079315	0.00511857	0.0795073	1.43993	0.0303794	0.181569	0.231041	0.0384419	0.00244674	0.116961	0.160023	0.0447088	0.0930604
2	34.51	1.70799	0.169299	1.22451	0.0835658	0.00237546	0.0923207	1.42309	0.0270789	0.182503	0.223587	0.0328584	0.00133824	0.121094	0.152433	0.0553427	0.0892279
2	34.7	1.73747	0.229276	1.08341	0.0920424	0.0196663	0.0926005	1.12754	0.0429071	0.12791	0.282365	0.0692377	0.0215325	0.0873956	0.190818	0.0405148	0.129556
2	34.89	1.69964	0.221138	1.42729	0.138389	0.0112569	0.101021	0.881435	0.0291737	0.175463	0.290611	0.0351083	0.0303999	0.0682817	0.220214	0.0660763	0.247605
2	34.98	1.7092	0.180614	1.65056	0.125114	0.0188613	0.0778657	0.99244	0.0416186	0.191618	0.263987	0.0043203	0.0112102	0.0366932	0.270137	0.0637585	0.240288
2	35.17	1.89961	0.109273	2.20647	0.121227	0.0491029	0.026222	1.21886	0.0247772	0.248094	0.000160905	0.153278	0.0425509	0.00792525	0.293249	0.0536957	0.315032
2	35.27	2.1229	0.098582	2.28572	0.0983593	0.0759069	0.0388914	1.16703	0.020072	0.237964	0.00158228	0.185898	0.00116115	0.00945862	0.302635	0.028739	0.276469
2	35.36	2.13951	0.0907407	2.05255	0.0865684	0.0537855	0.0348259	1.14149	0.0179092	0.342354	0.00276245	0.170984	0.00859752	0.00373472	0.303971	0.0205484	0.318046
2	35.64	1.45262	0.160805	1.98453	0.0983903	0.0575494	0.00856484	0.654324	0.00576198	0.378147	0.0205111	0.147987	0.0463591	7.33026e-05	0.335253	0.0165185	0.377728
2	35.74	1.40217	0.132768	1.96181	0.0555117	0.0787589	0.00059011	0.630871	0.0175724	0.213428	0.0398702	0.142564	0.0435443	0.00620995	0.244772	0.0229792	0.285039
2	35.83	1.36181	0.116767	1.80842	0.0889867	0.0900438	0.00284313	0.726326	0.0144413	0.168792	0.0407115	0.106462	0.0429966	0.00387974	0.221724	0.0244232	0.290448
2	36.41	1.19558	0.0735844	2.04473	0.0911406	0.104008	0.00263763	0.934305	6.4883e-06	0.385394	0.00954839	0.0381245	0.0489626	0.138567	0.0734187	0.102456	0.16554
2	36.7	1.32593	0.0361438	1.98125	0.219974	0.185446	0.126193	0.865402	0.0148277	0.376113	0.00207057	0.0143873	0.015421	0.1648	0.0685652	0.075864	0.305057
2	36.79	1.29924	0.02518	1.96151	0.218443	0.301212	0.142863	1.04907	0.00337402	0.293409	8.94257e-05	0.0164894	0.0251298	0.183565	0.0987859	0.0370839	0.408286
2	37.08	1.0021	0.0101141	1.70837	0.124133	0.244798	0.0475049	0.89751	0.0121816	0.264486	0.00101986	0.00361565	0.114586	0.291813	0.106792	9.114e-06	0.516202
2	37.17	0.924319	0.0139815	1.7746	0.118754	0.189601	0.0251323	0.958691	0.00774156	0.259267	0.0105378	0.00215776	0.0948882	0.316005	0.103208	0.0001039	0.558055
2	38.16	0.803377	0.00794745	2.51803	0.20439	0.00280633	0.00889722	0.789764	0.250691	0.708483	0.0268506	0.0278304	0.0569005	0.173409	0.236137	0.00217868	0.511114
2	38.25	0.724702	0.0174652	2.7552	0.150109	0.00136623	0.00668792	0.837279	0.389638	0.694017	0.0547391	0.0183422	0.0293243	0.112434	0.344183	0.000934055	0.520039
2	38.44	0.682093	0.0595964	2.78543	0.153024	0.0016944	0.000481002	0.819711	0.533405	0.811445	0.080796	0.0433905	0.000517089	0.136843	0.118927	3.27019e-05	0.590349
2	39.44	0.658854	0.0784279	3.36011	0.206004	0.00701058	0.0175149	0.565553	0.57312	0.982457	0.327812	0.144605	0.0438665	0.202766	0.0471976	0.0134733	1.03552
2	40.44	0.604801	0.0934871	3.42496	0.248312	0.0154664	0.0582289	0.284369	0.569225	1.09805	0.712022	0.293227	0.194441	0.26224	0.00619218	0.0517152	1.45334
2	41.44	0.52663	0.100706	3.02838	0.270237	0.0248213	0.104861	0.0746237	0.519732	1.13183	1.12978	0.442594	0.41653	0.301357	0.00366901	0.102406	1.71822
2	41.82	0.489377	0.100442	2.76835	0.271474	0.0266067	0.112468	0.038703	0.486304	1.1099	1.27122	0.487442	0.504292	0.306195	0.0111883	0.115462	1.77757
2	42.1	0.358946	0.0854485	1.94512	0.242744	0.00272081	0.00222709	0.323763	0.298579	0.762871	1.25455	0.447103	0.486852	0.216758	5.93929e-05	0.0161351	2.01351
2	42.19	0.299613	0.0934377	2.14648	0.234358	0.00245831	0.00144663	0.306108	0.285142	0.75618	1.23567	0.446911	0.482646	0.18754	0.000346093	0.0256682	2.18722
2	42.29	0.28988	0.103636	2.07573	0.17788	1.085e-07	0.000111213	0.180032	0.158392	0.675393	0.970311	0.409401	0.449741	0.0918477	0.00331207	0.00588719	2.06447
2	42.57	0.187104	0.128177	1.75298	0.275895	0.0178371	0.000674935	0.21176	0.0956955	0.35143	0.906279	0.449231	0.445661	0.0226675	0.0165864	0.0132083	1.60104
2	42.67	0.148966	0.178074	2.04015	0.28216	0.0351236	0.00063492	0.244861	0.0499351	0.323511	0.88902	0.539782	0.489501	0.0666147	0.031681	0.0204616	1.77001
2	42.76	0.125558	0.169923	2.44404	0.333847	0.0180072	0.000976869	0.209736	0.0331981	0.466802	1.02256	0.710309	0.555468	0.0712702	0.00748359	0.0277002	1.67904
2	42.86	0.1298	0.196329	2.72905	0.363248	0.00384188	0.0182489	0.24488	0.0531741	0.573448	1.12403	0.705112	0.548878	0.0312278	0.00577283	0.0554016	1.57341
2	43.74	0.130373	0.127751	3.0181	0.318583	0.00664283	0.316388	0.291529	0.076954	0.441732	1.19942	1.19495	0.293117	0.0464756	0.0234071	0.132945	1.77884
2	43.93	0.0791893	0.0984486	2.87158	0.21031	0.000313109	0.59793	0.45904	0.0990638	0.342027	1.13671	1.22363	0.269923	0.0624939	0.0436363	0.114438	1.76062
2	44.12	0.0473221	0.109795	3.21206	0.207773	7.09156e-05	0.390597	0.512621	0.10775	0.422895	1.44088	1.27029	0.280886	0.0511872	0.0648683	0.0232948	1.64379
2	44.4	0.0334186	0.121898	3.00438	0.233019	0.0111579	0.187916	0.484609	0.0733651	0.349767	1.45673	1.30157	0.160263	0.0951481	0.018476	0.066208	1.70526
2	44.5	0.0246193	0.126464	3.20788	0.308271	0.0173	0.19851	0.497757	0.0978446	0.344595	1.38031	1.43316	0.169331	0.0900153	0.050195	0.0810675	1.78793
2	44.59	0.0481325	0.140835	3.21913	0.226702	0.0147072	0.213487	0.0354732	0.0989527	0.32584	1.66052	1.40324	0.144026	0.0619987	0.0435451	0.0447283	1.82642
2	44.78	0.0647138	0.210244	3.0325	0.301522	0.046182	0.250203	0.0186328	0.162604	0.427586	1.96297	1.59761	0.167385	0.0346309	0.0477053	0.00233917	2.08476
2	44.88	0.0910355	0.232879	3.14917	0.34639	0.0943286	0.231718	0.0710617	0.161543	0.322355	1.72356	1.5053	0.182431	0.0174101	0.0608926	0.000602414	2.20295
2	45.26	0.0700437	0.229743	2.61418	0.0824435	0.0487913	0.192554	0.199599	0.212957	0.237812	2.15756	1.92541	0.233211	0.0377811	0.032582	0.00404421	1.65485
2	45.36	0.0444538	0.217272	2.41899	0.0410629	0.0401193	0.280421	0.238533	0.191306	0.197104	2.02743	1.88215	0.279332	0.0373276	0.0330635	3.65645e-05	1.53899
2	45.45	0.0867372	0.159473	2.49522	0.0387521	0.0392799	0.290125	0.237097	0.195355	0.192005	2.02718	1.84024	0.27889	0.00922276	0.0705533	0.0322321	1.25943
2	45.55	0.0387612	0.138661	2.46619	0.0307204	0.0216071	0.36383	0.247036	0.211986	0.163989	1.97735	1.69694	0.268031	0.0104554	0.0582771	0.0185067	1.24748
2	45.93	0.161122	0.189023	2.45871	0.0330961	0.0341119	0.320097	0.313485	0.148827	0.0787031	1.79502	1.64525	0.367691	0.000336567	0.0179129	0.032566	1.10056
2	46.31	0.185242	0.153278	2.81156	0.0191707	0.015726	0.230575	0.205692	0.211482	0.0416691	1.46455	1.76736	0.186293	1.68175e-05	0.0426293	0.007945	0.755394
2	47.31	0.0158397	0.400963	3.47079	0.0905437	0.00397103	0.00116175	0.113936	0.140483	0.111676	1.15112	1.26293	0.351591	0.00558367	0.00500263	0.00015854	0.876348
2	47.5	0.0043762	0.39619	3.52196	0.105952	0.00240592	0.0143025	0.0975191	0.13003	0.123576	1.08204	1.11662	0.357689	0.00701611	0.0139392	3.5805e-06	0.87096
2	48.38	0.00815944	0.379838	2.7699	0.0586172	0.0139291	0.12765	0.0530317	0.37381	0.0947243	1.39452	0.727618	0.000682335	0.0283919	0.00146282	0.00502561	1.04257
2	49.15	0.120479	0.476957	1.96862	0.0751596	0.0163328	0.175604	0.00314227	0.0521336	0.0807556	0.701313	0.494851	0.00772717	0.163231	0.0111802	0.0126918	0.936505
2	49.34	0.0741291	0.508896	2.42627	0.0887362	0.0140808	0.163625	2.4955e-06	0.0556097	0.0310837	0.772372	0.512969	3.27019e-05	0.228981	0.0631386	0.0248226	0.886728
2	49.53	0.00408082	0.601089	2.48709	0.142592	0.0154503	0.107454	2.17e-08	0.0452876	0.0949383	0.83453	0.657366	0.0131788	0.247369	0.114891	0.116377	1.08909
2	49.82	0.00667062	0.587958	2.74799	0.127264	0.055691	0.407617	0.000112753	0.028185	0.16176	1.02748	0.657125	0.104626	0.544728	0.284057	0.366657	1.3805
2	50.6	0.00574273	0.611693	3.35982	0.143296	0.0133166	0.937873	0.00532948	0.00775133	0.0265993	0.317736	0.450484	0.000219864	0.481948	0.45317	0.333167	0.910465
2	50.69	0.0111216	0.60354	3.14771	0.0881792	0.00871337	0.915975	0.00258499	0.00210078	0.0263052	0.370833	0.361829	0.000609488	0.4821	0.343748	0.388921	0.84872
2	51.69	0.0239807	0.306593	2.74088	0.169165	0.0941802	0.483392	0.127723	0.0167537	0.00117043	0.0802562	0.219409	0.140434	0.701194	0.669143	1.18568	0.644315
2	51.98	0.0259782	0.180342	1.12763	0.184162	0.129983	0.362392	0.187746	0.0317458	1.46475e-05	0.0368761	0.180803	0.226991	0.75751	0.741321	1.40425	0.562109
2	52.17	0.00639796	0.224431	0.828495	0.147117	0.146151	0.34526	0.235527	0.0419759	0.0123086	0.0755059	0.248573	0.206715	0.798319	0.751928	1.31437	0.541424
2	52.36	0.00106521	0.119974	0.65934	0.131081	0.225658	0.363058	0.295205	0.160062	0.0119457	0.0130701	0.0967461	0.101955	0.573839	0.688859	1.122	0.260917
2	52.64	0.0101569	0.0728015	0.731032	0.0361369	0.153478	0.444077	0.354594	0.129051	0.00608846	0.000281145	0.0834214	0.101904	0.603851	0.801158	1.38404	0.281778
3	0.01	0.00445295	0.00202589	0.613088	0.746982	0.000950959	0.0293799	0.192613	0.0289123	0.102803	0.0383766	0.101715	0.0771243	0.0527509	0.336675	0.0626254	0.0338071
3	0.3	5.50963e-05	0.000627759	0.664615	0.696498	1.43871e-05	0.0809527	0.277828	0.131356	0.0134894	0.00364059	0.105329	0.112679	0.0171252	0.313036	0.0394825	0.0550681
3	0.49	0.00198054	0.0148366	0.800084	0.818055	0.00771546	0.0399214	0.419207	0.180092	0.0155796	0.000236205	0.121863	0.161776	0.0359874	0.402446	0.0359787	0.055094
3	1.49	2.6257e-05	0.0206391	0.552131	0.906609	0.118126	0.112497	0.299727	0.356554	0.00186451	0.196979	0.0131292	0.0329459	0.0946401	0.398119	0.00319595	0.0447004
3	1.87	0.000496626	0.0225253	0.443975	0.901933	0.188161	0.13916	0.237981	0.401096	0.000119198	0.346404	0.000577524	0.00916877	0.116455	0.382095	1.52551e-05	0.0396077
3	2.87	0.00603158	0.0193043	0.435396	1.29904	0.338958	0.0124581	0.280077	0.531314	0.00218246	0.463443	0.0153733	0.0543295	0.0451879	0.107902	0.0527999	0.0344423
3	3.26	0.013166	0.0177696	0.393161	1.4163	0.376172	9.2876e-05	0.280785	0.546854	0.0040587	0.484691	0.0261049	0.0773408	0.0252905	0.0433296	0.10011	0.0287962
3	3.74	0.0232216	0.00904608	0.251468	1.35583	0.182445	0.0268881	0.100716	0.361412	0.086118	0.743483	0.0215365	0.00807828	0.139686	0.100507	0.121437	0.229684
3	4.42	0.0072718	0.00745145	0.197094	0.995865	1.8011e-06	0.00593384	0.123888	0.242039	0.0457047	0.852072	0.00620503	0.0273708	0.158861	0.203365	0.104669	0.311375
3	5.3	0.00412675	0.0526689	0.00618923	0.509755	0.00049821	0.00618925	0.109233	0.143437	0.105012	0.489459	0.038597	0.00729304	0.134694	0.53947	0.0225919	0.397096
3	5.68	0.00129072	0.0146659	0.0249326	0.507386	0.00165384	0.000469718	0.179554	0.154994	0.0674412	0.603084	0.0267309	0.00717975	0.193102	0.60187	1.98989e-05	0.648544
3	6.35	0.0445258	0.000219886	0.0462168	0.814667	0.0130501	0.0123551	0.152607	0.169638	0.1493	0.78672	0.10471	0.0133248	0.321767	1.24798	0.0143017	0.641037
3	6.54	1.17262	0.00309679	0.0415767	0.760587	0.0131324	0.0409763	0.178037	0.246141	0.135914	0.607493	0.0159008	0.0208722	0.389289	1.60136	0.0330672	0.659008
3	7.11	1.51394	0.0559595	0.0616865	1.05077	2.64089e-05	0.1312	0.153	0.252963	0.398286	0.330176	0.0429413	0.0035151	0.309164	1.82326	0.0764451	0.931154
3	7.2	1.66796	0.0880066	0.0753873	1.13788	0.000174576	0.100467	0.159366	0.226027	0.417468	0.414478	0.052631	0.00287733	0.384522	1.83692	0.0880541	0.988148
3	7.39	1.4175	0.0812899	0.0781996	1.23612	0.000782285	0.0884589	0.144253	0.125232	0.00923357	0.278266	0.0494581	0.000775818	0.511295	1.9912	0.197034	0.724833
3	7.67	1.37374	0.169243	0.162482	1.34847	0.010431	0.292241	0.191784	0.169988	2.1483e-05	0.222132	0.032409	0.0146881	0.606599	1.74388	0.107234	0.947109
3	8.24	2.21755	0.0777044	0.314896	1.57676	0.000731854	0.306322	0.344762	0.336108	0.00108895	0.160046	0.00861431	0.00158486	0.57458	1.83094	0.236568	1.34254
3	8.52	1.87253	0.110124	0.335567	1.34933	0.053954	0.240946	0.33253	0.529883	0.00102207	0.102247	0.116479	0.00283194	0.532262	1.5265	0.25164	1.05976
3	8.61	1.92794	0.13282	0.35645	1.32604	0.131983	0.21167	0.218894	1.62078	0.000553046	0.0718281	0.367159	0.0074901	0.503644	1.66635	0.336435	0.903479
3	8.89	1.64648	0.171331	0.332851	0.952188	0.612514	0.164279	0.314517	1.52455	0.0209942	1.18162	0.363575	0.364467	0.520805	1.71155	0.397535	0.561046
3	9.17	2.12146	0.101958	0.173122	0.753121	0.77662	0.169918	0.37674	1.50967	6.71615e-05	1.22713	0.617309	0.316653	0.605234	2.38207	0.546853	0.849545
3	9.55	2.16991	0.0325883	0.127235	0.748203	1.19239	0.151342	0.269328	1.21689	0.010072	0.984698	0.660732	0.414762	0.421058	2.26943	0.459625	1.18985
3	9.74	2.35823	0.0520293	0.132512	0.742224	1.11847	0.115679	0.36816	0.906777	2.35445e-05	0.956175	0.471346	0.3042	0.327037	2.20125	0.472156	1.14495
3	9.83	2.50384	0.0881697	0.224674	0.633007	0.983559	0.0818455	0.269884	0.711801	0.00258438	1.07742	0.618775	0.424615	0.260509	1.93699	0.479008	1.26904
3	9.92	2.53488	0.0776376	0.309819	0.667487	1.12487	0.0871541	0.263458	0.750967	0.0259499	1.29339	0.604637	0.377084	0.308601	1.96231	0.529858	1.23713
3	10.59	3.09551	0.0185576	0.141027	0.73855	1.78453	0.0366231	0.506068	0.927761	0.0416803	1.56601	0.847092	0.310973	0.826522	2.52367	1.21451	1.71682
3	10.68	3.13114	0.0239835	0.081581	0.684671	1.64859	0.0579433	0.468096	0.896496	0.0812704	1.80167	1.00458	0.296454	0.790458	2.60099	1.22852	1.53598
3	10.87	3.32224	0.046853	0.0332139	0.618555	1.69593	0.0569877	0.576518	0.857818	0.0959533	1.83638	1.12225	0.312129	0.704277	2.72677	1.37444	1.70745
3	10.96	3.28742	0.0455722	0.0264965	0.72559	1.841	0.0937249	0.580692	0.989081	0.129173	1.93021	1.06826	0.343009	0.852807	3.14098	1.63974	1.69838
3	11.05	3.16023	0.0839704	0.0130612	0.713235	2.00749	0.105003	0.586341	1.24302	0.207325	1.9619	1.11743	0.360346	0.865023	3.38727	1.80744	1.65135
3	11.34	3.50129	0.101217	0.0582711	0.665596	2.20069	0.080688	0.569866	1.45755	0.261229	1.92847	1.24863	0.309563	0.846752	3.77424	2.06962	1.54996
3	11.43	3.28618	0.136385	0.0250856	0.408935	2.06559	0.0527984	0.413505	1.53581	0.268472	1.8524	1.16626	0.41529	0.85522	3.45597	2.17244	1.56511
3	11.8	3.68216	0.0949924	0.00739558	0.254799	2.01417	0.0200856	0.366427	1.64493	0.502059	2.94296	1.76189	0.458861	0.884953	3.73257	1.99134	1.9962
3	11.9	3.92402	0.0848772	0.00990562	0.167427	2.07565	0.0122379	0.305538	1.67108	0.543766	2.83048	1.82445	0.551539	0.816276	3.85311	2.04564	2.18243
3	11.99	4.06153	0.0027148	0.00348092	0.126991	1.94344	0.00630318	0.210977	1.57224	0.555994	2.59431	1.75716	0.675399	0.937794	3.88846	2.18771	2.14573
3	12.37	3.60918	0.223967	0.00670892	0.0363252	1.77035	7.8554e-06	0.0327809	2.14443	0.703278	3.06	2.22744	1.09148	0.841597	3.45037	1.65154	2.06263
3	12.85	3.99446	0.275779	0.0910399	0.000128117	1.74016	0.0126014	0.00042456	2.67842	1.06081	3.08237	2.23233	1.39729	0.808264	2.93033	1.67276	2.40931
3	12.94	3.86243	0.254642	0.0570737	0.000262852	1.5482	0.00606426	0.000242324	2.62683	1.0564	3.21144	1.89496	1.37654	0.826857	2.90305	1.81271	2.30449
3	13.32	4.56506	0.15949	0.13096	0.00388157	1.82517	0.0231266	0.00383378	2.51279	0.933339	3.35186	1.79295	1.43614	3.64651	3.11116	2.09526	2.63926
3	13.8	4.63192	0.136537	0.367428	0.222095	2.99514	0.0349645	0.00880499	2.66698	1.01541	3.39168	2.11394	2.00105	3.44515	3.63143	1.56848	3.40541
3	14.18	5.18004	0.177324	0.225183	0.148819	3.29726	0.138262	0.0134936	2.77847	0.971201	3.42891	2.06214	2.23539	2.65277	3.10177	1.62394	2.94654
3	14.27	5.14448	0.18003	0.310883	0.121533	3.41864	0.0827187	0.612698	2.83692	1.20453	3.67174	2.0599	2.2912	2.87111	2.91681	1.31715	2.86724
3	14.65	4.68057	0.118815	0.203037	0.0794435	3.74429	0.0604041	0.441072	2.94004	1.57542	3.6334	2.07019	1.76592	3.63724	3.239	1.94083	2.56872
3	14.75	4.61896	0.134816	0.238069	0.0973083	4.12605	0.127838	0.353923	3.20387	1.46004	3.66054	2.15471	1.63409	3.68189	3.4062	1.89187	2.42536
3	14.84	4.90115	0.144367	0.275125	0.153906	4.69766	0.184593	0.373287	3.37724	1.59519	3.53643	2.35944	1.62194	3.6885	3.43503	1.9864	2.39114
3	14.93	4.95606	0.124037	0.243257	0.150517	4.53104	0.21785	0.335171	3.24816	1.52607	3.48819	2.4966	1.84309	3.95739	3.4784	2.41296	2.39078
3	15.12	4.88466	0.0743296	0.392701	0.051475	5.01826	0.139383	0.357015	3.38925	2.12895	4.27381	3.13745	2.16141	4.53231	3.8198	2.67906	2.04903
3	15.41	5.55646	0.0589792	0.518198	0.0877625	5.57518	0.0231142	0.387466	2.719	2.50154	4.48792	3.57126	2.70655	3.9605	2.92437	2.46964	2.34966
3	15.5	5.26451	0.0407424	0.478729	0.0467056	6.03281	0.0120326	0.389388	2.32898	2.26694	4.57105	3.59095	2.81484	4.12896	3.23502	2.60382	2.47015
3	15.59	5.85623	0.0527858	0.4719	0.000755507	5.82134	0.000730465	0.425667	2.19038	2.2575	4.43204	3.46646	2.69091	4.21899	3.27788	2.72329	2.31008
3	15.88	5.65666	0.0252198	0.435842	0.00730954	5.3783	0.00830999	0.502412	1.93392	1.7895	3.94441	3.64031	2.47663	3.95478	3.32188	2.46086	2.54771
3	15.97	5.91376	0.0270276	0.417146	0.000931321	5.50614	0.00459658	0.485249	1.87909	2.01762	4.043	3.56386	2.89939	4.31277	3.54597	2.70166	2.21673
3	16.07	6.23408	0.0268168	0.376115	0.000146019	5.40015	0.000203264	0.390045	1.73136	2.00989	3.54392	3.40396	2.97865	4.24827	3.79002	2.67245	2.23317
3	16.26	6.90773	0.0298249	0.486626	0.00124538	5.03054	0.0021756	0.45965	1.78816	2.12976	3.84706	3.54234	2.49138	4.18521	3.94072	2.18537	1.94226
3	16.35	7.04491	0.0267691	0.442013	0.000421284	5.14433	0.0028598	0.533268	1.80269	2.12057	4.16674	3.95431	2.65569	4.15187	3.66108	2.43642	1.84282
3	16.63	6.75519	0.0108782	0.372825	0.00512938	5.42076	0.00987491	1.09372	2.12085	2.11432	4.93741	3.66932	2.48299	3.94065	4.14637	2.78742	1.53011
3	16.73	7.11995	0.0141975	0.342945	0.0192158	5.57232	0.00795969	0.973915	2.27245	2.20415	4.90979	4.02051	2.72432	4.00138	4.29963	2.8079	1.62134
3	16.82	7.52638	0.00930383	0.27072	1.33446	5.83668	0.00529463	1.05959	2.36888	2.41901	5.04235	4.17858	2.84089	4.03908	4.5269	2.91705	1.61853
3	17.61	6.89357	0.0405381	0.260294	0.940007	6.28583	0.0001353	0.77539	2.38435	3.49294	4.95151	5.08358	2.5336	4.70792	4.67699	3.06009	1.7027
3	18.61	6.39278	0.0252857	0.339228	1.36016	7.5818	0.00427421	0.549792	3.23688	3.24204	5.00864	5.28226	3.16782	5.02159	5.03113	2.64711	1.55783
3	18.71	6.24942	0.0227727	0.356359	1.39866	7.47988	0.0057283	0.538613	3.27054	3.08321	4.96949	5.16371	3.21533	4.93835	4.95882	2.57139	1.5147
3	18.9	5.35057	0.00593732	0.635683	1.58386	8.05905	0.0363404	0.770799	2.90308	2.77933	4.91859	4.61312	3.5014	4.54065	4.97689	2.31546	1.33244
3	19	5.19451	0.00217985	0.553092	1.29477	7.45041	0.064651	0.674122	2.68392	2.63658	4.28735	4.67618	3.83915	4.30275	4.87874	2.42775	1.30089
3	19.38	3.88118	0.0197756	0.374706	1.26241	7.37162	0.0523985	0.84485	2.91956	2.31146	3.90726	3.77395	3.54605	4.25408	4.36943	2.41336	1.29696
3	19.76	3.49821	0.00581855	0.390018	1.40439	6.89919	0.0814494	0.901302	2.31929	1.71383	3.47629	3.86196	3.70637	3.52847	3.86369	2.12713	0.939607
3	20.15	3.13454	7.06769e-05	0.305694	1.65808	6.60047	0.000292104	0.837622	2.24301	1.53888	3.36393	3.75684	3.67921	3.20154	2.90742	2.47678	1.57051
3	20.34	3.25807	0.0031534	0.541787	1.56436	6.93047	0.0334695	0.943429	2.20747	1.58595	3.40124	3.62481	3.6729	2.97521	2.92699	1.95672	1.2785
3	21.34	3.28106	0.113168	0.460677	1.49428	5.73	0.0527574	1.49673	2.16011	1.74825	2.7092	2.88751	3.28966	4.56023	3.49546	2.94757	2.14438
3	21.86	2.94228	0.201326	0.381168	1.43451	4.56899	0.0600405	1.72548	2.03959	1.77149	2.14808	2.34167	2.83077	4.71657	3.45698	3.25418	2.37075
3	22.04	0.768933	0.185923	0.244785	1.60153	4.5606	0.107595	1.72756	2.08917	1.84867	2.07664	1.94158	2.65623	4.62463	2.85838	3.61997	2.46073
3	22.52	0.625144	0.415712	0.253719	1.80489	4.12952	0.141065	2.01558	1.75878	1.23943	2.09036	1.4801	2.22948	4.55658	3.20358	3.41024	2.10428
3	22.81	0.329114	0.452601	0.441846	2.38547	4.32681	0.199885	1.9968	1.46737	1.45045	1.9568	1.61584	2.11176	5.30746	3.78479	3.6462	1.48033
3	22.9	0.248624	0.458939	0.374511	2.56135	4.18882	0.19407	2.0701	1.57289	1.52776	2.19425	1.68054	1.95467	5.74	3.98898	4.0536	1.21128
3	23.38	0.113331	0.423414	0.676728	2.43626	4.28794	0.100115	1.837	1.56102	1.68985	2.21241	1.57197	1.73377	6.41064	4.22518	3.82691	0.607445
3	23.77	0.0469387	0.163283	0.389758	1.53982	3.20452	0.171421	3.30698	1.24554	1.93029	1.8777	1.58707	1.76069	7.09688	4.62994	4.37669	0.563947
3	24.55	0.0440337	0.00219337	0.509417	1.79566	2.48496	0.0203403	4.25125	1.09983	2.11608	1.62772	1.16626	1.21962	7.12326	5.46792	4.16677	0.033295
3	25.55	0.384239	9.548e-07	0.741282	2.90234	3.5947	0.000266606	4.19634	1.65371	1.86683	2.09065	1.37487	1.24644	7.26657	5.47667	4.31255	0.237609
3	26.55	0.975495	0.00246243	0.879564	3.61456	4.47804	0.0142573	3.5917	2.02634	1.43671	2.22638	1.35475	0.980053	6.788	4.85727	3.77432	0.579103
3	27.09	6.23246	0.00532318	0.900136	3.75336	4.8025	0.032781	2.855	2.09555	1.16172	2.14608	1.24487	0.765438	6.21553	4.12214	3.20568	0.78292
3	27.38	5.69915	0.000234924	0.934233	3.41079	4.41292	0.0250676	2.33799	1.53081	1.05198	1.67123	0.903511	0.760159	5.18161	3.5951	2.46701	0.873917
3	27.48	5.47997	0.000211163	1.16086	3.37948	4.38092	0.0278604	2.34201	1.52469	1.04945	1.68059	0.896497	0.769788	5.02102	3.39262	2.52784	0.935663
3	27.96	7.72416	0.0150975	1.11649	2.34262	2.87213	0.0651117	2.20282	1.51665	0.136102	1.64766	0.545423	0.683986	4.53737	3.57322	2.41134	1.18711
3	28.15	8.01718	0.029771	1.0608	2.25115	2.68894	0.060551	2.46619	1.62514	0.193148	1.87356	0.660318	0.502873	5.25849	4.32327	2.75673	1.23107
3	28.25	7.78909	0.0230108	1.26995	2.07929	2.46363	0.0530613	2.39397	1.55151	0.115408	1.61942	0.669491	0.588489	4.99485	4.31348	2.64775	1.15385
3	28.34	7.67489	0.0315832	1.44017	1.84775	2.52428	0.00197678	2.42547	1.45635	0.21543	1.55909	0.558817	0.795882	5.09386	4.2421	2.72623	1.25359
3	28.44	7.19519	0.0496539	1.6046	1.83042	2.38684	0.000235966	2.41395	1.23751	0.203263	1.48046	0.543283	0.771619	4.66068	5.60472	2.36865	0.949059
3	28.53	7.29842	0.0588879	1.44581	1.91505	2.34932	4.7089e-06	2.16855	1.25256	0.0839125	1.34617	0.489503	0.658181	4.1641	5.73878	2.14134	0.734118
3	28.72	8.2411	0.0510136	1.60671	1.7567	2.12583	0.000312697	1.99278	0.165059	0.0788935	1.25482	0.0544448	0.683354	4.11038	5.83557	2.14988	0.842094
3	28.81	8.04914	0.0887918	1.56958	1.81104	2.11888	0.00151679	2.22795	0.170328	0.0989259	1.20195	0.0572614	0.680887	4.2799	5.86781	2.15653	0.837862
3	28.91	8.04908	0.15432	1.5607	1.94357	0.175849	0.00418003	2.31046	0.192916	0.0317879	0.0366247	0.043553	0.534785	3.91968	5.61308	1.98984	0.82257
3	29.81	7.36536	0.0694056	1.40342	2.51171	0.240857	0.00568518	2.06611	0.0130755	1.302e-07	0.0315253	0.117743	0.00388356	2.45132	5.11888	1.64092	0.453044
3	30	7.35071	0.0951877	1.14696	2.70342	0.205991	0.00441944	1.86491	0.00831242	0.000916521	0.00964695	0.258682	0.0205468	2.60987	5.25273	1.77728	0.375689
3	30.1	7.36753	0.0726223	0.957477	2.47161	0.171184	1.4105e-05	1.68083	0.00525125	0.000654581	0.00363926	0.272708	0.048382	2.45649	5.00751	1.74446	0.566251
3	30.2	6.84239	0.113457	0.952511	1.90794	0.112906	0.00624767	1.76727	0.000307619	0.000585553	6.19969e-05	0.351139	0.0811107	2.51326	5.0469	1.81289	0.633973
3	30.69	7.76592	0.284605	0.958464	1.84771	0.10154	0.00972948	2.17258	0.0718846	0.00519314	0.000188052	0.369638	0.197877	2.52039	4.73899	1.72706	0.965578
3	31.09	6.24814	0.357663	0.836195	1.44448	0.0138821	0.0487559	2.42702	0.0257858	0.00453497	0.0153062	0.49734	0.440443	2.3343	4.01023	1.23777	0.990768
3	31.19	6.06093	0.36469	0.814717	1.36754	0.0155264	0.065494	2.74773	0.0148369	0.0121043	0.00118562	0.50675	0.471713	2.39992	3.98242	1.15119	0.992012
3	31.28	6.34436	0.40277	0.85797	1.54909	0.0383957	0.0502021	2.79597	0.0739064	0.0418495	0.00274919	0.439186	0.402644	2.18296	4.00658	1.33109	1.12499
3	31.48	6.07524	0.249448	0.792747	1.73623	0.0376644	0.0420957	2.45687	0.0693716	0.117963	0.000870799	0.368246	0.25642	2.68655	4.57492	1.56187	0.883752
3	31.58	6.01883	0.279566	0.64981	1.94243	0.0352604	0.0553287	2.25439	0.0488803	0.117348	3.82788e-05	0.439945	0.40186	2.45636	4.32582	1.64701	0.729148
3	31.67	6.59653	0.281749	0.630647	1.91608	0.0327278	0.0173354	1.89232	0.0582949	0.114423	0.00164306	0.349542	0.422502	2.39501	4.25094	1.55812	0.58932
3	31.86	7.3329	0.234477	0.769652	1.95726	0.0272289	0.00406684	1.50577	0.0490239	0.0989857	0.00382055	0.332305	0.338626	2.31768	4.10079	1.74855	0.55083
3	32.06	7.67591	0.241737	0.586249	2.00812	0.0181874	3.20292e-05	1.77228	0.0100482	0.223404	0.00104214	0.329525	0.399598	2.35858	3.81043	1.83615	0.656606
3	32.25	6.38185	0.252221	0.502825	1.85161	0.0374181	0.0135207	2.17081	0.0127042	0.227981	0.000257145	0.400806	0.484901	2.45973	3.99422	2.2224	0.818897
3	32.35	6.46727	0.270355	0.529606	1.62301	0.0262159	0.0469174	2.10688	0.0216337	0.192337	0.00237001	0.479326	0.355066	2.48737	3.95593	2.12803	0.98469
3	32.54	6.26283	0.262134	0.427638	1.31474	0.00811268	0.0625625	2.4601	0.0115945	0.220317	0.00723461	0.530685	0.499329	2.81702	4.22552	2.43452	1.17444
3	32.64	5.81761	0.278198	0.376451	1.27915	0.00096999	0.0518775	2.46251	0.0345809	0.255766	0.000121346	0.606978	0.550388	3.00433	4.01185	2.49191	1.17204
3	32.73	5.86018	0.324327	0.425468	1.05927	0.00110375	0.0649528	2.69229	0.0306623	0.286503	0.00190867	0.759886	0.653014	2.64462	3.54726	2.37505	1.35594
3	32.83	5.44488	0.385447	0.401813	1.01824	0.00890407	0.0805085	2.50385	0.0700649	0.307135	0.00872624	0.77223	0.707254	2.36503	3.33839	2.3783	1.16792
3	33.22	5.09072	0.327181	0.41197	1.07218	0.000603043	0.0374698	2.5108	0.00269249	0.143361	0.000459888	1.14182	0.794467	1.97092	3.33784	2.19541	1.53511
3	33.41	5.03497	0.337183	0.306799	1.05662	0.0139367	0.0576323	2.77717	0.000369638	0.118215	0.000233991	1.23492	0.876225	1.79675	3.05417	2.33014	1.80022
3	33.51	4.90591	0.497023	0.339909	1.2119	0.0149987	0.0287771	3.06464	0.00408444	0.128093	0.0016397	1.1174	0.642491	1.49758	2.78798	2.08295	2.02756
3	33.7	5.19711	0.628123	0.380758	1.1923	0.00816671	0.0661104	3.0674	0.00902575	0.194787	0.0215511	0.997188	0.624322	1.24463	2.12663	1.735	2.12641
3	33.99	5.29815	0.478611	0.710986	1.02681	0.00137142	0.0349682	3.40188	0.000193499	0.245	0.00105716	0.995466	0.406334	0.0775907	2.48007	1.4139	2.65456
3	34.09	5.8044	0.403857	0.698413	1.46791	0.00178719	0.0134273	3.36507	0.000389081	0.248952	0.000808933	0.81633	0.326944	0.073127	2.42084	1.33303	2.55282
3	34.18	6.19985	0.37732	0.57347	1.80891	0.00671956	0.00132233	3.47164	0.00897571	0.194265	0.00147773	0.594853	0.256177	0.0680247	2.44408	1.17192	2.72533
3	34.48	6.10905	0.399419	0.61045	1.38263	0.0114394	0.0227287	2.70952	0.0179119	0.306783	0.0102586	0.520002	0.255668	0.0143136	2.36265	1.06774	2.72884
3	34.77	5.84214	0.54063	0.537639	1.04625	0.0525495	0.0206228	0.684282	0.0890953	0.483888	0.000229521	0.563856	0.307125	0.00666602	2.24349	0.879682	2.45392
3	34.87	6.00151	0.497207	0.555025	0.93134	0.101308	0.00365738	0.677144	0.0621925	0.674293	6.293e-07	0.554208	0.240795	0.0178256	2.04639	0.830501	2.29779
3	35.77	4.82149	2.08817	0.51687	0.687792	0.289705	0.0665992	0.283992	0.244341	0.66548	0.0342523	0.661074	0.323174	0.0313542	1.59399	0.870131	2.58841
3	36.56	3.5935	1.08046	0.581826	0.567102	0.0578261	0.0537259	0.109652	0.220358	0.72389	0.000436561	0.536442	0.22266	0.00408027	2.32157	1.88196	1.96732
3	36.75	2.87844	1.0298	0.448287	0.676744	0.0332852	0.0310434	0.121744	0.180734	0.68359	0.0019671	0.624746	0.300823	0.00445304	2.33107	2.03297	1.6098
3	36.85	2.81292	0.969785	0.489819	0.803385	0.0277582	0.0374524	0.160597	0.173335	0.637915	0.000350433	0.72128	0.281617	0.00742841	2.30797	1.89545	1.76817
3	36.94	2.71482	0.974899	0.598432	0.884062	0.0069739	0.0477368	0.220961	0.194812	0.658987	0.00117197	0.79904	0.289734	0.00197121	2.30787	1.91082	1.82792
3	37.42	2.54012	1.05014	0.839478	0.130147	0.0455746	0.0472673	0.389617	0.202216	0.542559	0.00730895	0.680703	0.358018	0.0376507	2.42241	1.82166	2.5005
3	37.61	2.67151	1.07308	1.03331	0.0141104	0.0151386	0.00194519	0.409865	0.225878	0.670868	0.0142407	0.579212	0.389839	0.0342856	2.54436	2.11261	2.48878
3	37.71	2.66237	1.21144	0.990249	0.00317221	0.00637659	0.00245533	0.37126	0.260497	0.615594	0.00812231	0.589637	0.498858	0.0468638	2.26551	1.86409	2.26095
3	38.48	2.73667	1.70418	0.620355	0.0414083	0.0240679	0.0139577	0.437278	0.175446	0.553838	0.105861	0.685245	0.47655	0.351635	3.38954	1.98678	1.55137
3	38.58	2.37017	1.85082	0.533068	0.0632151	0.0611322	0.0015152	0.512774	0.2812	0.70212	0.148941	0.647909	0.597775	0.227138	2.83711	1.95384	1.26704
3	39.58	2.44134	1.70509	0.525944	0.107528	0.0342835	4.02318e-05	0.666137	0.225045	0.528521	0.146118	0.568885	0.546266	0.410932	2.37582	1.98303	1.09549
3	40.58	2.16185	1.51161	0.4695	0.146244	0.0113812	0.00278031	0.746204	0.142995	0.330625	0.11431	0.449877	0.403129	0.59817	1.66724	1.80769	0.820337
3	41.02	1.93947	1.41913	0.431395	0.15728	0.00526494	0.00471142	0.747498	0.108935	0.250399	0.0974146	0.393437	0.32563	0.668547	1.33595	1.678	0.688732
3	42.02	1.34327	1.58663	0.237817	0.0749333	0.0169109	0.0057701	0.515403	0.16494	0.142969	0.23659	0.467625	0.244959	0.528648	1.12454	1.80128	0.718863
3	43.02	0.614941	1.54106	0.0841062	0.0178071	0.0311654	0.0473419	0.273921	0.209475	0.0519365	0.399699	0.459481	0.157293	0.361833	0.834516	1.4964	0.670145
3	43.29	0.0024802	1.49783	0.0553932	0.0104938	0.0369627	0.0694029	0.219845	0.218779	0.0332567	0.432003	0.438838	0.134449	0.318385	0.749593	1.34964	0.645124
3	43.48	0.00109774	1.42129	0.0376393	0.0360724	0.088367	0.213267	0.225819	0.246808	0.00770029	0.287427	0.365959	0.11155	0.289418	0.617255	1.07141	0.599767
3	43.57	0.00102077	1.48655	0.0110528	0.0218773	0.0478135	0.237798	0.207432	0.301727	0.00458506	0.30284	0.414244	0.101868	0.133415	0.358567	0.998418	0.473066
3	44.57	0.0440484	1.38133	0.0247184	0.0362651	0.163042	0.190376	0.0886022	0.599368	0.101966	0.54198	0.230901	0.0214577	0.509022	0.366935	0.98301	0.461123
3	45.57	0.137996	1.16893	0.0388989	0.0490648	0.315354	0.12984	0.0115091	0.882641	0.28521	0.742206	0.0765368	0.00205215	1.01676	0.31926	0.875962	0.386951
4	0.01	1.01736	2.37819	0.053632	5.88721e-05	0.000767204	0.228838	0.122667	0.0251541	0.267506	0.0150915	0.109682	0.00120142	0.0888305	0.146881	2.19904	0.231623
4	0.5	0.865387	2.21074	0.000549466	0.0268182	0.00100616	0.339542	0.0146961	0.000810365	0.340523	0.000512315	2.0615e-06	0.0541872	0.198014	0.227075	2.98455	0.356137
4	0.59	0.848099	2.20212	0.00596175	0.0282565	0.00184111	0.466185	0.00121885	0.0211198	0.244381	0.00195636	1.18048e-05	0.0378869	0.324307	0.197038	2.88915	0.419078
4	0.69	1.13871	2.04001	0.0106903	0.0262816	0.0129068	0.587851	2.1266e-06	0.0340343	0.192097	0.00506495	0.00587673	0.0238985	0.305135	0.235656	3.1232	0.5877
4	0.79	1.64604	2.02965	0.0138925	0.0207741	0.0420812	0.688693	0.000691123	0.00237741	0.273757	1.6275e-05	0.0142724	0.00241532	0.202071	0.39604	3.29671	0.624195
4	0.88	2.02084	1.87669	0.0073474	0.0253604	0.0252463	0.557046	0.000274635	0.00103016	0.264331	0.0138729	0.0322018	4.12517e-05	0.261502	0.408111	3.01902	0.56715
4	1.17	1.97634	1.78569	0.000133585	0.0513965	0.0688014	1.16612	0.0108571	0.00792922	0.132265	0.0102101	0.0170472	2.39785e-05	0.26536	0.239743	2.40131	0.538968
4	1.56	2.01669	1.75603	0.0015713	0.0276085	0.103967	0.896588	0.000130374	6.49915e-05	0.292777	0.0777954	0.0449347	0.00179513	0.194457	0.307234	2.53979	0.618185
4	1.76	1.7453	1.88633	0.0123537	0.00376888	0.240333	0.785634	0.00550683	0.00168713	0.298586	0.0164086	0.0561223	2.57796e-05	0.134477	0.435932	3.16012	0.823415
4	2.76	1.42305	1.6113	0.0234388	0.096818	0.182709	1.22314	0.00254652	0.0124807	0.267369	0.146987	0.0745946	0.00184124	0.331554	0.359682	2.58679	0.46255
4	3.09	1.24235	1.48514	0.0262677	0.146606	0.156582	1.23502	0.00808149	0.0227478	0.250215	0.205379	0.0772327	0.00338429	0.397097	1.42148	2.16337	0.33567
4	4.07	1.33996	1.34727	0.0115887	0.104808	0.0513444	0.830402	0.0177185	0.110121	0.19806	0.0666512	0.0345518	0.0191753	0.206669	1.19091	2.05169	0.401956
4	4.36	1.14519	1.1185	0.0211484	0.125467	0.0785116	0.725799	0.00708761	0.00165625	0.33509	0.035698	0.0454705	0.067136	0.203239	1.57907	2.72626	0.444761
4	5.13	1.18015	1.32372	0.00126166	0.216948	0.0375624	1.19766	0.00731611	0.0235191	0.189984	0.0485851	0.0249743	0.0711035	0.26727	1.38099	2.47523	0.70447
4	5.23	1.03478	1.23234	0.00220617	0.211782	0.0440536	1.21942	0.00634873	0.0266216	0.199421	0.0523412	0.0258889	0.0611315	0.300372	1.55843	2.63337	0.696401
4	5.42	1.3769	1.35169	0.00136545	0.230881	0.0735546	1.29122	0.00956241	0.0728274	0.238233	0.089605	0.0284655	0.0226297	0.438797	1.25618	2.71153	0.621841
4	6.02	1.50952	1.80953	0.00320045	0.12353	0.106476	0.94182	1.736e-07	0.00675226	0.364963	0.0815415	0.0777002	0.00862035	0.243444	1.62293	2.96697	0.561558
4	6.72	1.18973	1.40112	0.00680792	0.131173	0.11855	1.25712	0.00114721	0.0683806	0.292203	0.1769	0.0550046	0.00197184	0.526446	1.13042	2.38432	0.378134
4	6.92	1.11107	1.06742	0.0276109	0.0843053	0.165085	1.16072	0.000461863	0.0503816	0.162944	0.181462	0.0417991	0.0152503	0.433274	1.44848	2.75274	0.348711
4	7.92	1.16647	0.495156	0.125729	0.00457553	0.427141	0.791357	0.00368776	0.00937627	0.266539	0.187922	0.053766	0.0832284	0.311675	1.52727	2.0453	0.490501
4	8.14	1.10386	0.387671	0.151396	0.000342231	0.476381	0.69194	0.00589969	0.00425465	0.279253	0.184865	0.0553115	0.109021	0.278763	1.4786	1.83206	0.495487
4	8.53	1.02326	0.381336	0.16105	2.36313e-05	0.330642	0.421353	0.00187074	0.00163182	0.0942767	0.139398	0.056566	0.134572	0.3491	1.38867	2.02111	0.360525
4	9.32	0.892584	0.219305	0.155163	0.0925059	0.463727	0.167181	0.00519598	0.0227975	0.00800396	0.0454476	0.00785201	0.357111	0.233917	1.27818	1.67029	0.385934
4	9.61	1.17015	0.375852	0.161618	0.191138	0.562599	0.176065	0.0119442	0.0620965	0.0366015	0.11788	0.0592951	0.428838	0.222277	1.44096	1.62233	0.246191
4	9.8	1.20238	0.366674	0.324952	0.280773	0.596399	0.0945996	0.0161063	0.0888283	0.00687517	0.157745	0.0256793	0.449341	0.314736	1.30903	1.76177	0.225951
4	10.28	0.890709	0.090417	0.378471	0.187051	0.402	0.0556246	0.0502941	0.21761	0.00376619	0.21262	0.0972986	0.620933	0.442906	1.15168	2.06105	0.0506251
4	10.38	0.891711	0.14763	0.288968	0.238969	0.43998	0.0978284	0.0179358	0.220813	0.0047745	0.231996	0.104342	0.54996	0.476555	1.03673	2.04669	0.132055
4	10.47	0.991652	0.132221	0.372406	0.331403	0.454686	0.0688584	0.00430932	0.225419	0.00668455	0.234832	0.10998	0.549839	0.458676	0.931214	1.92641	0.143069
4	10.67	0.938707	0.0974407	0.370603	0.413165	0.283157	0.0369602	0.0019918	0.128582	4.8391e-06	0.173837	0.0564412	0.583213	0.627901	0.791312	1.59098	0.132607
4	10.96	1.00428	0.0709842	0.622574	0.453554	0.176436	0.0318229	0.00280388	0.102756	0.0188558	0.290933	0.103283	0.43264	0.474674	1.01515	0.0597242	0.26774
4	11.05	1.1479	0.0599067	0.682227	0.377323	0.138513	0.0452067	0.00637496	0.0458789	0.0083042	0.288887	0.0992976	0.437755	0.439671	0.999584	0.0674904	0.260864
4	11.15	1.07339	0.0660189	0.813074	0.269597	0.106638	0.0559236	0.00269985	0.0347206	0.00348667	0.285329	0.118743	0.42285	0.497992	0.936954	0.034003	0.348229
4	11.34	1.05326	0.0533765	0.857971	0.261326	0.101794	0.0331091	0.0102863	0.0301775	0.000435649	0.211134	0.0866893	0.348843	0.445255	1.15327	0.0281684	0.393859
4	11.44	0.876756	0.0628567	0.743826	0.240856	0.0574463	0.0151138	0.00653203	0.0735507	0.0108523	0.206536	0.065533	0.531212	0.436292	1.1517	0.0289974	0.42894
4	12.23	0.470273	0.154083	1.06823	0.293199	0.0896893	0.00106202	0.000673177	0.0293545	0.0826402	0.0366992	0.0024386	1.20065	0.165145	1.42577	0.069353	0.698616
4	12.62	0.262961	0.205052	0.782346	0.564112	0.167025	0.0308804	0.002036	0.0251837	0.122377	0.00748672	0.0103357	1.07598	0.220358	1.29642	0.160979	0.663417
4	12.92	0.200927	0.312809	0.797671	0.814451	0.264118	0.0407161	0.00651742	0.0139875	0.0711706	0.0791695	0.00471741	1.15593	0.150929	1.38141	0.197801	0.762317
4	13.01	0.143083	0.349141	0.716323	0.722823	0.158265	0.0189521	0.000237875	0.0234904	0.075688	0.126662	0.0204383	1.11838	0.11683	1.4209	0.271455	0.827424
4	13.21	0.0732835	0.336015	0.592587	0.57178	0.127054	0.00995253	0.0164545	0.0233812	0.140301	0.114471	0.0161334	1.28279	0.074675	1.58558	0.339772	0.845377
4	13.4	0.0995546	0.484588	0.542009	0.826617	0.229184	0.00912387	0.00336302	0.0619999	0.20806	0.12805	0.00162474	1.58075	0.082274	1.57505	0.485998	0.794361
4	13.8	0.00144066	0.392705	0.295186	0.918093	0.030775	0.0192726	0.00228386	0.0130842	0.363505	0.0256458	0.0517915	1.61188	0.117387	1.72577	0.588155	0.832219
4	13.89	9.24854e-05	0.37542	0.383118	0.86825	0.0134466	0.0115079	0.00157292	0.0150437	0.35948	0.0445094	0.10903	1.65264	0.12238	1.73709	0.504659	0.806155
4	14.39	0.0683955	0.481601	0.596025	0.572412	0.000633141	0.000174056	0.00477856	0.00134464	0.702362	0.000836969	0.261918	2.10704	0.058079	1.52416	0.437224	1.11553
4	15.19	0.0539478	0.992515	0.76075	0.635838	0.00154458	0.0137384	0.0578311	0.00154233	0.640573	0.0500362	0.283803	2.73773	0.1109	0.814704	0.595138	1.69985
4	15.49	0.081677	1.00653	0.853987	0.715509	0.0269093	0.294562	0.141437	0.000174403	0.663275	0.0457265	0.18362	2.31477	0.0855483	0.806485	0.336807	1.95749
4	15.68	0.0733135	0.934314	0.834048	0.909211	0.0492722	0.421516	0.158862	0.00730754	0.731755	0.0294947	0.0849513	2.0604	0.104244	0.801939	0.397126	1.86576
4	15.78	0.0678879	0.973437	0.813599	0.883887	0.0388032	0.361624	0.104431	0.00582378	0.794058	0.034584	0.0989163	2.39024	0.0533389	0.899159	0.381798	1.65732
4	15.88	0.100358	0.956321	0.852175	0.902173	0.0290138	0.287758	0.170821	0.0133076	0.844	0.0213969	0.154312	2.4131	0.0308303	0.960504	0.424429	1.65024
4	16.07	0.123131	0.94517	1.00604	1.02289	0.0192989	0.137345	0.163755	0.0381208	0.859972	0.00696553	0.107202	2.43635	0.0128373	1.07446	0.452545	1.61295
4	16.17	0.162899	1.07473	1.04527	1.1321	0.0771832	0.150591	0.095587	0.0396089	0.906464	0.00976038	0.0890975	2.48718	0.00518079	1.07506	0.388174	1.63099
4	16.36	0.264204	1.23422	0.802072	1.05531	0.0820014	0.180995	0.0644876	0.0253463	1.14302	0.0252453	0.0682144	2.63607	0.000343316	1.06402	0.398264	1.12535
4	16.96	0.251356	1.58606	0.77395	0.755285	0.00863925	0.0542425	0.0103741	0.0114066	1.08674	0.125657	0.128348	2.13442	0.0802258	1.17476	0.37251	1.06143
4	17.16	0.18761	1.58189	0.670027	0.8534	0.0273815	0.00951751	0.0172123	0.00627223	0.902815	0.142105	0.170583	2.11086	0.10723	1.22186	0.296179	0.860236
4	17.25	0.146895	1.59834	0.688512	0.93117	0.0269793	0.0218687	0.0119223	0.0141291	0.950236	0.0975081	0.148082	2.031	0.0800016	1.22137	0.344954	0.804076
4	17.45	0.155506	1.78863	0.690246	0.965393	0.0230266	0.00032691	0.0246671	0.0160587	0.913891	0.118313	0.162833	2.17715	0.0654614	1.18174	0.250185	0.855432
4	17.74	0.172097	1.51387	0.887119	1.13613	0.0196492	1.302e-07	0.0129927	0.0443324	1.01476	0.134373	0.133449	2.09959	0.0459871	1.38348	0.160997	0.770771
4	17.84	0.176967	1.54957	0.937696	1.24347	0.0141042	0.00267785	0.0188413	0.0459824	1.16418	0.147601	0.131838	2.06736	0.0208755	1.33777	0.0721451	0.762468
4	18.13	0.133791	1.4524	0.805174	1.00638	0.0160214	0.00132841	0.0100538	0.0138561	1.04229	0.150071	0.138483	2.65247	0.00569284	0.876914	0.0544106	0.714656
4	18.23	0.129847	1.47008	0.686688	0.986483	0.0402325	0.00654997	0.0195478	0.00417755	0.908907	0.111478	0.148035	2.85726	0.0110895	0.882106	0.141229	0.686697
4	18.43	0.124984	1.41671	0.603671	0.839586	0.0353523	9.0706e-06	0.00648724	0.00272315	0.872377	0.0624301	0.194291	2.53234	0.0100975	0.91587	0.215722	0.874072
4	18.52	0.108665	1.44453	0.556991	0.933714	0.0579389	0.00264059	0.0257169	0.000273832	0.823523	0.0727514	0.23764	2.96249	0.013432	0.905821	0.190818	0.746721
4	18.71	0.190459	1.36106	0.391787	0.664417	0.0623247	0.010388	0.0197594	0.000448279	0.652068	0.0554717	0.193575	2.85217	0.00995859	0.631153	0.134955	0.619609
4	19.71	0.0683843	1.52912	0.409344	0.751792	0.0634801	0.0113991	0.0884666	0.00170241	0.149795	0.193749	0.195491	1.98654	0.0127817	0.715393	0.275924	1.22829
4	20.46	0.0139483	1.56889	0.381608	0.695769	0.0593239	0.00846623	0.14806	0.0030623	0.00201823	0.301355	0.185058	1.26289	0.0129028	0.672651	0.370016	1.57144
4	20.65	0.0512408	1.35024	0.490091	0.703523	0.0797563	0.00327496	0.182583	0.00661312	0.0232197	0.214278	0.214809	1.02623	0.00677179	0.35873	0.169258	1.25253
4	20.75	0.0575937	1.28491	0.456739	0.718659	0.110115	0.000544844	0.173638	0.000120739	0.0160925	0.145848	0.123125	0.969345	0.0135962	0.427942	0.290763	1.3565
4	20.94	0.0231976	1.19892	0.356415	0.593196	0.176701	0.043482	0.307664	0.00024929	0.00323675	0.0884876	0.0946664	0.716456	0.00472127	0.373294	0.229871	1.10835
4	21.42	0.124161	1.34077	0.373765	0.447393	0.171515	0.050916	0.225988	0.0125567	4.94326e-05	0.100654	0.0887187	0.194942	0.000222989	0.464702	0.473138	0.790356
4	21.52	0.0779161	1.29485	0.45778	0.413275	0.197909	0.050308	0.210169	0.0234889	5.425e-07	0.0901281	0.0903084	0.166287	0.00246729	0.399661	0.377095	0.694016
4	21.62	0.167345	1.29888	0.345718	0.347955	0.176942	0.0915229	0.174584	0.00202645	0.00108478	0.0444787	0.0714293	0.0578485	0.025934	0.442825	0.40082	0.807054
4	21.71	0.159792	1.31067	0.509216	0.306312	0.207567	0.0711223	0.170555	0.00120157	0.0015889	0.00152833	0.0440293	0.0646097	0.0384016	0.398274	0.44597	0.908491
4	21.81	0.127818	1.21418	0.462301	0.36278	0.251178	0.0546225	0.165044	0.000484995	0.0020253	0.00494185	0.0461357	0.0532088	0.00225908	0.679901	0.469017	1.24286
4	21.9	0.174682	1.2905	0.343397	0.571553	0.203075	0.0539455	0.152238	0.00384706	0.0268613	0.0401986	0.0310897	0.182572	0.00337737	0.563067	0.288171	0.890621
4	22	0.152959	1.10221	0.232004	0.559025	0.146026	0.0366227	0.129808	0.00216755	0.0389234	0.0630723	0.0200837	0.13679	0.00090706	0.436242	0.305792	0.704002
4	22.19	0.155094	1.00883	0.124475	0.38047	0.231008	0.185133	0.103405	0.00175451	8.7451e-06	0.0453276	0.0129677	0.0214818	0.00737904	0.309695	0.246604	0.545861
4	22.67	0.0742777	0.791101	0.139696	0.456509	0.338077	0.041653	0.0506367	0.000648222	0.0440222	0.0885467	0.0132414	0.00165033	0.0192181	0.282542	0.309117	0.201179
4	22.76	0.0603402	0.82162	0.159651	0.53733	0.33543	0.0153686	0.0090351	0.000261593	0.051751	0.0903185	0.0193748	0.000574204	0.0233932	0.340685	0.40941	0.247229
4	23.74	0.0723692	0.0701407	0.219605	0.532063	0.709266	0.0530193	0.0150129	0.00509557	0.14135	0.0129398	0.0232893	0.00205601	0.000470022	0.247496	0.381593	0.370306
4	23.84	0.0874276	0.0688323	0.266504	0.515067	0.570541	0.0371049	0.00611625	0.0155157	0.0988029	0.0300855	0.0251019	0.000169065	0.00296313	0.00259745	0.218185	0.389418
4	23.93	0.167466	0.101771	0.279252	0.308385	0.460302	0.063153	0.00847574	0.0304113	0.0954361	0.0545003	0.0530177	0.000489292	0.00285722	0.00248376	0.19949	0.32799
4	24.12	0.0808419	0.068806	0.38505	0.463888	0.428914	0.011642	0.00496303	0.0444582	0.102946	0.0420465	0.0373468	0.00333299	0.000714494	0.0123516	0.240279	0.196423
4	24.5	0.02245	0.154902	0.423601	0.203876	0.368152	0.00590921	0.078819	0.000326476	0.251917	0.0281258	0.0785546	0.00545462	0.0569539	0.0290902	0.187386	0.119242
4	24.89	0.0443646	0.0835945	0.386832	0.133902	0.359402	0.000798864	0.1162	0.031348	0.140317	0.0189091	0.24286	0.0119479	0.0893655	0.00890735	0.152745	0.271722
4	25.37	0.167967	0.024204	0.235977	0.062695	0.607433	0.00294404	0.108142	0.11728	0.198699	0.00379418	0.242607	5.35122e-05	0.0124072	0.0170185	0.215243	0.312516
4	26.37	0.184701	0.0214847	0.200384	0.00591301	0.585211	0.0845422	0.0432045	0.121685	0.334756	0.00890854	0.315814	0.00208687	0.00266287	0.0607716	0.355093	0.443549
4	26.68	0.173527	0.0207898	0.180991	0.000431222	0.551064	0.124335	0.0270691	0.119986	0.360037	0.0181468	0.331995	0.00360381	0.00120776	0.0760681	0.383439	0.467485
4	27.16	0.120588	0.0441422	0.221046	0.000121672	0.292241	0.14809	0.00289695	0.146202	0.311992	0.00520119	0.719201	0.000206844	0.0113063	0.133378	1.18335	0.533337
4	28.16	0.12303	0.298504	0.106976	0.0496517	0.143989	0.311371	0.0154349	0.253747	0.618294	0.00211378	1.01744	0.0225736	0.0139248	0.0883722	1.58874	0.181265
4	29.16	0.115399	0.649977	0.0268818	0.185818	0.0370335	0.515684	0.0366131	0.356843	0.960807	0.00018892	1.26077	0.0799497	0.0157264	0.0397699	1.93813	0.00889728
4	30.16	0.0995796	0.914828	1.33021e-05	0.3684	4.0362e-06	0.731091	0.0580224	0.418333	1.26601	0.000322853	1.39202	0.161246	0.0163497	0.00808026	2.17655	0.0535173
4	30.55	0.0926423	0.989697	0.0043277	0.439094	0.00444023	0.809873	0.0640053	0.428123	1.36478	0.000834951	1.40943	0.0669543	0.0162008	0.00264451	2.2337	0.120869
4	31.55	0.136981	1.24578	0.0223081	0.445422	0.00695962	0.813031	0.0262965	0.460562	1.54026	0.00284628	1.52665	0.0405629	0.00957523	0.0197753	2.68632	0.132863
4	32.55	0.189635	1.44445	0.0577908	0.440639	0.0100495	0.795416	0.00342296	0.483726	1.69273	0.00618632	1.61983	0.0194817	0.00396281	0.0560804	3.09229	0.142734
4	33.55	0.248333	1.58003	0.112194	0.422797	0.0135733	0.7551	0.00314181	0.49423	1.80294	0.0108384	1.67879	0.00556314	0.000527006	0.112794	3.39129	0.149255
4	34.55	0.309608	1.66436	0.182169	0.391406	0.0172992	0.692855	0.0309745	0.49014	1.8567	0.0166041	1.69507	6.65105e-05	0.000416314	0.186199	3.5602	0.151439
4	35.55	0.369319	1.70591	0.259457	0.348006	0.020935	0.612495	0.0856578	0.471491	1.8476	0.0231069	1.66325	0.00332605	0.00410458	0.267892	3.59717	0.148844
4	36.55	0.423405	1.71043	0.33416	0.296261	0.0241924	0.520474	0.158694	0.440201	1.77729	0.0298561	1.58219	0.0146789	0.0109539	0.348258	3.50873	0.14173
4	37.55	0.468564	1.68249	0.398567	0.241251	0.0268505	0.424685	0.239314	0.399526	1.65486	0.0363534	1.45661	0.0326896	0.0195605	0.419902	3.30799	0.130983
4	38.55	0.502686	1.6265	0.448739	0.188105	0.0287951	0.332709	0.318909	0.353293	1.4955	0.0421915	1.298	0.0555496	0.028516	0.478801	3.01882	0.117846
4	39.55	0.524987	1.54721	0.484032	0.14064	0.0300168	0.250225	0.392181	0.305155	1.31733	0.0471095	1.12293	0.0814502	0.0368728	0.523809	2.67803	0.103591
4	39.6	0.545145	1.54686	0.489756	0.139651	0.0294499	0.251748	0.391724	0.297582	1.31738	0.0486211	1.10994	0.224928	0.0387015	0.534896	2.66188	0.100004
4	39.78	0.876589	1.56265	0.575282	0.147586	0.0195619	0.325094	0.339293	0.18956	1.4187	0.0740946	0.963583	0.220268	0.0710879	0.64999	2.50283	0.0499163
4	40.46	0.823449	1.30698	0.585094	0.0828795	0.00568805	0.396405	0.191445	0.242144	1.51342	0.0142362	0.698367	0.347569	0.0548143	0.480968	1.50576	0.0369314
4	40.74	0.629163	1.21657	0.36797	0.0698231	0.00156147	0.464309	0.118823	0.0999288	1.47766	0.00639532	0.854982	0.281632	0.0192007	0.302215	1.32683	0.0924194
5	0.01	0.328733	0.0483867	0.0746511	0.0136804	0.0174302	0.010681	0.158034	0.0769541	0.0453599	0.140885	0.1041	0.0711809	0.168508	0.804404	2.59463	0.000170887
5	1.01	0.128254	0.00904983	0.207464	0.0113421	0.0134658	0.0328554	0.073623	0.01793	0.0867854	0.0805271	0.021189	0.0215386	0.163183	0.539239	2.40147	0.0116388
5	1.87	0.0220919	0.00031005	0.339932	0.0835312	0.00912518	0.055855	0.0164392	7.0525e-06	0.112908	0.030843	0.000327062	0.000626891	0.148825	0.320003	1.98684	0.034492
5	2.87	0.0150701	0.0922803	0.422405	0.170101	0.0257813	0.220554	0.04485	6.8789e-06	0.0239296	0.0232034	0.00304544	0.0254599	0.303851	0.167386	2.11453	0.0672556
5	3.87	0.00770009	0.302007	0.467397	0.264002	0.0484923	0.464299	0.0811662	6.53604e-05	0.00204288	0.0147667	0.00809111	0.0837976	0.474693	0.0468603	2.0282	0.102705
5	4.69	0.00379531	0.454741	0.467258	0.332297	0.0690284	0.689412	0.108143	0.000240436	0.0390337	0.00862011	0.0137167	0.147523	0.590107	0.00400096	1.80264	0.126942
5	4.88	0.0197776	0.528489	0.450247	0.450228	0.0419695	0.925577	0.107632	0.289473	0.0494737	0.176702	0.0406478	0.152693	0.459676	0.0251494	1.58985	0.13246
5	5.88	0.00207389	0.36679	0.543459	0.414643	0.115214	1.01575	0.0436142	0.45865	0.116046	0.304671	0.0560901	0.13487	0.430666	0.0238527	1.33682	0.119943
5	6.88	0.00314637	0.221024	0.640088	0.368431	0.233771	1.09137	0.0059573	0.671658	0.217949	0.480459	0.0742926	0.112115	0.390704	0.0218052	1.05706	0.103931
5	7.88	0.0264073	0.101056	0.733389	0.313002	0.400175	1.14067	0.00428851	0.921794	0.355776	0.7014	0.0944037	0.0853331	0.339529	0.0189785	0.763305	0.0848117
5	8.88	0.0735084	0.0218043	0.815335	0.251448	0.607737	1.1539	0.0462326	1.195	0.522217	0.950822	0.114897	0.0570526	0.278409	0.0155091	0.477131	0.0638197
5	9.88	0.143493	0.00130068	0.878202	0.188386	0.83982	1.1266	0.132736	1.47257	0.702373	1.20081	0.133768	0.0312199	0.210933	0.0117185	0.231355	0.043018
5	10.88	0.232576	0.0483096	0.916185	0.129234	1.07489	1.06089	0.25602	1.73542	0.878506	1.42241	0.149006	0.011939	0.143538	0.00804159	0.0646956	0.0248278
5	11.88	0.334754	0.152208	0.926496	0.0789609	1.29311	0.964597	0.403217	1.96731	1.03525	1.59372	0.15917	0.00170857	0.0845304	0.00488523	0.000836492	0.0112163
5	12.88	0.442901	0.294295	0.90986	0.0408181	1.48	0.849084	0.561464	2.15607	1.16222	1.7026	0.163762	0.000515158	0.0406356	0.00250362	0.0321088	0.00305395
5	13.88	0.549872	0.459287	0.870333	0.0157809	1.62709	0.726365	0.720454	2.29397	1.25452	1.74712	0.163211	0.00641406	0.0137663	0.000961484	0.131864	6.09987e-05
5	14.88	0.649312	0.636829	0.814332	0.00290183	1.73149	0.606475	0.872767	2.37819	1.31219	1.7353	0.158551	0.0168152	0.00168507	0.000179068	0.273314	0.00124031
5	14.89	0.655383	0.64129	0.79826	0.00367016	1.7154	0.617851	0.878054	2.34431	1.32515	1.7308	0.160963	0.0176318	0.000760563	0.000118222	0.826713	0.00112052
5	14.98	0.703325	0.677699	0.477859	0.0137395	1.55258	0.708206	0.919769	1.8757	1.42372	1.69187	0.181665	0.0250605	0.00728766	0.000103118	0.907343	0.000342144
5	15.98	0.655488	0.789992	0.347273	0.0187646	1.40923	0.744371	0.869832	1.80632	1.4601	1.6454	0.191391	0.0236881	0.00385609	0.00045761	0.789825	0.000248704
5	16.98	0.596724	0.890712	0.227996	0.0247559	1.25255	0.776183	0.809089	1.71711	1.4798	1.57501	0.200193	0.0220325	0.00131463	0.00111929	0.665873	0.000161209
5	17.98	0.527189	0.963966	0.126459	0.0316829	1.0849	0.802135	0.737408	1.6074	1.47756	1.47736	0.207325	0.0201124	6.05647e-05	0.00214129	0.538467	8.59754e-05
5	18.98	0.44823	1.00938	0.0501387	0.0394149	0.909763	0.820757	0.655363	1.47756	1.44917	1.35063	0.211915	0.0179659	0.000537921	0.00356247	0.411819	3.038e-05
5	19.98	0.362688	1.03076	0.0069575	0.0477057	0.731929	0.830746	0.564439	1.32924	1.39217	1.19538	0.213077	0.0156538	0.00316149	0.0053915	0.291434	2.1483e-06
5	20.98	0.27502	1.03168	0.00407964	0.0561869	0.557683	0.831109	0.467224	1.16567	1.30632	1.01535	0.210079	0.0132539	0.00819177	0.00759094	0.183929	7.7903e-06
5	21.98	0.191067	1.01498	0.0461358	0.0644081	0.394748	0.821288	0.367585	0.991793	1.1938	0.818291	0.202539	0.0108584	0.0155963	0.0100675	0.0963815	5.0995e-05
5	22.98	0.117274	0.982985	0.13352	0.0718976	0.25175	0.801258	0.270678	0.814262	1.05929	0.616544	0.190579	0.00856223	0.0249778	0.0126771	0.0350894	0.000131177
5	23.98	0.05935	0.937763	0.261794	0.0782455	0.136912	0.771561	0.182566	0.640984	0.909931	0.42624	0.174862	0.00645243	0.0356388	0.0152466	0.00397281	0.000243149
5	24.98	0.0208261	0.881328	0.422721	0.0831687	0.0561059	0.733295	0.109113	0.480176	0.75481	0.263877	0.156484	0.00460031	0.0467594	0.0176087	0.00344581	0.000378079
5	25.98	0.00230502	0.815856	0.606276	0.0865458	0.0112751	0.688019	0.0543577	0.339	0.603717	0.140701	0.136755	0.00305365	0.05759	0.0196336	0.0305464	0.000525487
5	26.98	0.00181952	0.743846	0.802523	0.0884129	0.000356227	0.637608	0.0193851	0.222273	0.465303	0.0592339	0.116937	0.00183521	0.0675725	0.0212484	0.0801814	0.000675217
5	27.98	0.0159052	0.668171	1.00276	0.0889242	0.0186222	0.584046	0.00259356	0.131898	0.345399	0.014909	0.0980446	0.000944992	0.0763743	0.0224371	0.146601	0.000819088
5	28.98	0.0406927	0.591939	1.19995	0.0883067	0.0603488	0.529231	0.000934359	0.0672079	0.24644	0.000153961	0.0807557	0.000364495	0.0838596	0.0232281	0.224432	0.000951371
5	29.98	0.0726265	0.518099	1.38874	0.0868074	0.119984	0.474808	0.0110631	0.0258395	0.168089	0.00737859	0.0654242	6.38848e-05	0.0900361	0.0236755	0.309164	0.00106883
5	30.59	0.0911815	0.476467	1.49526	0.0886341	0.53382	0.44499	0.0210461	0.0593308	0.130898	0.210849	0.0577952	4.9259e-06	0.0929853	0.0242525	0.357001	0.00129041
5	31.07	0.00895268	0.466469	1.446	0.257225	0.36216	0.489733	0.00575389	0.101898	0.139549	0.315987	0.0825402	0.000847862	0.088346	0.0515338	0.16152	0.0212726
5	31.16	0.0189364	0.441833	1.33051	0.225764	0.380278	0.384428	0.000592692	0.158491	0.0987008	0.269149	0.0995544	0.00231135	0.12608	0.0821061	0.11361	0.0306141
5	31.25	0.00472923	0.45533	1.37881	0.255195	0.317085	0.257744	0.00426492	0.0949702	0.106369	0.330981	0.0581857	0.0253274	0.10866	0.0566297	0.0605875	0.0245857
5	31.35	0.0167448	0.488413	1.36329	0.411931	0.325152	0.257355	0.00168017	0.0763968	0.124632	0.379038	0.0108177	0.0929694	0.0248457	0.00607962	0.0299959	0.0450063
5	31.44	0.0403739	0.476202	1.30574	0.533078	0.338523	0.312831	0.00129245	0.0443912	0.149755	0.397126	0.00463102	0.170726	0.0206377	0.00234212	0.0116354	0.0422473
5	31.54	0.0293169	0.46935	1.17737	0.501073	0.244882	0.268843	4.25754e-05	0.0769233	0.153834	0.3053	0.0308204	0.120316	0.0418829	0.00122549	0.0317065	0.0523513
5	32.12	0.00814293	0.746387	1.73343	0.35438	0.179263	0.475864	2.9729e-06	0.0583034	0.133723	0.271706	6.4666e-06	0.316478	0.0266041	2.09405e-05	0.0341319	0.00856145
5	32.4	0.0265904	0.649423	1.71614	0.240433	0.143943	0.414109	0.00976007	0.0858075	0.0266373	0.189833	0.003268	0.376965	0.00390357	0.0137153	0.0005471	0.00865554
5	32.49	0.032172	0.565489	1.87651	0.12733	0.0993776	0.28761	0.0164344	0.149191	0.00682641	0.18452	0.00140323	0.34743	0.00263251	0.0212482	0.000362477	0.0211024
5	33.49	0.0396366	0.173231	1.70259	0.351402	0.0185464	0.241918	0.0238107	0.0661597	0.162733	0.190054	0.00587959	0.351612	0.00228136	0.00222885	0.00106499	0.00596177
5	33.79	0.0384377	0.0901792	1.5808	0.423608	0.00701114	0.216802	0.0550916	0.0463079	0.232595	0.182333	0.00710883	0.328036	0.00171131	0.00958148	0.00252293	0.0184246
5	34.08	0.00282922	0.113075	1.94768	0.340608	0.0075192	0.12272	0.104774	0.0424719	0.109921	0.174033	0.000775211	0.358661	0.00527089	0.00128941	0.0197866	4.09045e-05
5	34.27	0.0279597	0.0929702	2.22823	0.400163	0.0452173	0.135361	0.10948	0.073899	0.0831359	0.167931	0.0119987	0.443703	0.0180099	0.00612313	0.00873212	0.00945523
5	34.76	0.115273	0.123366	2.49732	0.422529	0.0706757	0.138426	0.0574896	0.0175416	0.129192	0.19749	0.00203941	0.515651	0.000390209	0.0769705	0.0163638	0.0574462
5	35.04	0.148572	0.129058	2.74478	0.413555	0.0345604	0.145362	0.0420166	0.0267016	0.104994	0.130571	0.0062611	0.423471	0.00116724	0.081241	0.0294164	0.0625948
6	0.01	0.031585	0.587517	0.00172261	0.0850215	0.332245	0.600889	0.0464413	0.00103034	0.0776554	0.644942	0.764313	0.0126773	3.42382	0.0149708	0.000587593	0.523931
6	0.11	0.0448154	0.55498	0.00106784	0.0921004	0.775924	0.518538	0.0486881	0.00998152	0.026087	0.828333	0.372079	0.0321906	4.07172	0.00400842	0.00123462	0.544851
6	0.2	0.0308442	0.532619	2.18302e-05	0.0479601	1.16134	0.377442	0.0585049	0.0161449	0.0039734	1.05404	0.228501	0.0863946	4.44488	0.00566385	0.00526281	0.638071
6	0.3	0.0386976	0.504761	0.000413276	0.0606186	1.2522	0.361568	0.0474851	0.0155977	0.0335662	0.936713	0.357536	0.116847	4.503	0.00766119	0.000357573	0.709505
6	0.39	0.0281416	0.529254	0.00809892	0.0491366	1.09063	0.353567	0.0828031	0.000102663	0.0824876	1.07214	0.380561	0.105417	4.6619	0.0119464	0.00190693	0.59799
6	0.49	0.0220641	0.573003	0.000216935	0.054939	0.949462	0.305119	0.0666799	0.00941782	0.108805	1.00389	0.444055	0.112618	4.45317	0.05018	0.000339388	0.578424
6	1.49	0.0213587	0.591917	0.00321253	0.012698	0.72032	0.0909043	0.00965802	0.0171149	0.140909	0.769515	0.40767	0.118781	5.54471	0.0172834	0.0527986	0.520092
6	2.49	0.0181563	0.586666	0.014992	0.000478897	0.447942	0.000446369	0.00602917	0.0235378	0.130619	0.461579	0.305627	0.11034	5.72634	0.000698632	0.178999	0.384697
6	2.59	0.0176781	0.587242	0.0162713	0.00123883	0.425922	8.1375e-06	0.00849292	0.0242579	0.128557	0.438627	0.29513	0.108883	5.72254	0.000240349	0.195533	0.369845
6	3.59	0.00777897	0.742069	0.0200181	0.0380676	0.630783	0.00565884	0.003859	0.0626	0.190766	0.973574	0.333817	0.0979408	7.33372	0.0207992	0.651691	0.284575
6	4.59	0.00132869	0.753874	0.0218256	0.117644	0.775291	0.02222	0.000846864	0.104635	0.190146	1.48627	0.315753	0.0720169	8.15783	0.0882121	1.23977	0.161149
6	4.85	0.000713192	0.734004	0.0216513	0.143703	0.793322	0.0271975	0.000448235	0.112138	0.183833	1.58526	0.297138	0.0655524	8.2361	0.111197	1.39252	0.131768
6	5.15	0.0121562	0.640065	0.0129507	0.210398	0.732948	0.0199123	0.000985137	0.0783123	0.282287	1.61122	0.155028	0.0943174	8.15231	0.13688	1.52257	0.115464
6	5.64	0.00141855	0.536419	0.00218769	0.145975	0.903627	0.0254293	0.00210503	0.103559	0.33016	1.33989	0.292813	0.05807	6.76635	0.0138443	1.08005	0.117651
6	5.73	0.00647725	0.681155	1.2586e-05	0.147523	0.902145	0.0251309	0.00215674	0.103573	0.327117	1.33879	0.293665	0.0595847	7.25195	0.0619211	1.16388	0.117464
6	6.63	0.0039331	0.949167	0.0443353	0.526556	0.920577	0.064705	0.00523634	0.0381643	0.234136	1.12828	0.16446	0.414999	5.84412	0.0304247	1.01712	0.171346
6	6.83	0.046093	0.864539	0.0875648	0.635745	0.849151	0.056879	0.0182362	0.0227929	0.198381	1.08335	0.305527	0.423502	5.31623	0.0637681	0.952491	0.116689
6	7.02	0.00998495	0.899539	0.0805358	0.451768	0.903044	0.093806	0.00458562	0.0307185	0.209395	1.15807	0.110681	0.419362	4.75223	0.115374	0.779559	0.170056
6	7.12	0.0298006	0.941829	0.095016	0.514915	0.973152	0.0626578	0.00907806	0.0767004	0.164707	1.20648	0.10409	0.403078	4.80836	0.118246	0.810605	0.196868
6	7.21	0.00408594	0.922665	0.0776235	0.481731	1.02377	0.0486783	0.019222	0.127977	0.190397	1.4269	0.0863476	0.327154	4.76126	0.105958	0.813725	0.202458
6	7.51	0.0455394	0.879209	0.109576	0.769172	1.158	0.0564946	0.00229964	0.107754	0.157979	1.5147	0.214419	0.5195	5.01613	0.105508	1.0696	0.277964
6	7.6	0.0638826	0.871211	0.15212	0.817768	1.04343	0.019548	0.0121193	0.115437	0.243706	1.67455	0.15395	0.57937	4.94459	0.136819	0.988754	0.389535
6	7.7	0.0774267	0.551551	0.187995	0.893324	1.15333	0.0106148	0.0372936	0.158127	0.253098	1.91536	0.130843	0.51188	4.60882	0.159593	0.864059	0.458037
6	7.8	0.0695095	0.700287	0.142155	0.873075	1.11598	0.0100308	0.0347527	0.143944	0.253255	1.88175	0.134046	0.533536	4.35909	0.204347	0.867847	0.663567
6	7.99	0.15624	0.585606	0.144339	0.702527	0.751489	0.00327755	0.0354602	0.0218368	0.258357	1.56499	0.110567	0.760692	4.12237	0.171238	0.576396	0.571755
6	8.19	0.0812279	0.797129	0.125431	0.850569	0.765033	7.33026e-05	0.0462907	0.0355845	0.256732	1.48091	0.134363	0.611152	3.91001	0.187342	0.483751	0.698998
6	9.19	0.211201	0.779045	0.070295	0.45956	0.781447	0.00267808	0.140279	0.096402	0.412337	1.2649	0.0604358	0.367665	3.27717	0.0750003	0.629397	0.201392
6	9.64	0.262716	0.751462	0.0472283	0.271816	0.739038	0.00476167	0.187847	0.124224	0.457625	1.1444	0.033777	0.266258	2.91133	0.037981	0.631401	0.0665178
6	10.23	0.175387	0.695282	0.0546441	0.468149	0.961714	0.00386418	0.152458	0.0516798	0.392453	1.74282	0.0175223	0.370114	2.61584	0.0292733	0.848544	0.176418
6	10.32	0.184229	0.717168	0.0272063	0.439091	0.813979	0.0135449	0.319775	0.0757611	0.397264	1.53159	0.0536677	0.296078	2.46987	0.0314721	0.71287	0.62772
6	11.32	0.104237	0.648971	0.0348209	0.446211	0.864968	0.0263842	0.40084	0.123555	0.47946	1.62634	0.0488541	0.227891	2.43316	0.0520789	0.754498	0.792937
6	12.32	0.0427718	0.575513	0.0435638	0.447994	0.909333	0.0445756	0.494039	0.186419	0.570576	1.70712	0.0434209	0.162219	2.36171	0.0788408	0.789919	0.979626
6	13.32	0.00656933	0.49814	0.0532886	0.443364	0.943716	0.0685168	0.595296	0.264968	0.667809	1.76667	0.037463	0.102462	2.25357	0.11185	0.81587	1.18337
6	14.32	0.00287252	0.418644	0.0637077	0.431463	0.964828	0.0980618	0.697269	0.358168	0.766445	1.7982	0.0311522	0.0527373	2.1091	0.150723	0.82901	1.39665
6	15.32	0.0380154	0.339263	0.0743892	0.411862	0.96995	0.132296	0.791303	0.462835	0.860161	1.79646	0.0247408	0.017521	1.93112	0.1945	0.82647	1.60953
6	16.32	0.1152	0.262638	0.0847891	0.384757	0.957399	0.1695	0.869978	0.573726	0.941957	1.75848	0.0185374	0.000903848	1.72494	0.241649	0.806438	1.81125
6	17.32	0.232508	0.19167	0.0943224	0.351084	0.926847	0.207394	0.928489	0.684338	1.00544	1.68413	0.012874	0.00555726	1.49829	0.290198	0.768642	1.99199
6	18.32	0.382806	0.129257	0.102455	0.312488	0.879462	0.2436	0.964767	0.788099	1.04596	1.57633	0.00805328	0.0318243	1.26119	0.337975	0.714635	2.14401
6	19.32	0.555875	0.0779013	0.108792	0.271114	0.817838	0.276104	0.979045	0.879411	1.06135	1.44112	0.00429862	0.0775017	1.02522	0.382889	0.647756	2.26213
6	20.32	0.741127	0.039287	0.113127	0.229268	0.745699	0.303543	0.973292	0.954254	1.0522	1.28724	0.00172272	0.138494	0.802169	0.423173	0.572708	2.34376
6	21.32	0.929407	0.0140219	0.115449	0.189044	0.667386	0.325269	0.950653	1.01041	1.02156	1.12497	0.000327084	0.209907	0.602011	0.457551	0.494724	2.38866
6	22.32	1.11362	0.00168132	0.115914	0.152043	0.587215	0.341247	0.914905	1.04743	0.974261	0.964291	1.736e-05	0.287021	0.431268	0.485301	0.418573	2.39871
6	23.32	1.28867	0.00109937	0.11478	0.119262	0.508883	0.35189	0.869925	1.0664	0.915879	0.813	0.000642363	0.365853	0.292464	0.506229	0.347797	2.37752
6	24.32	1.45114	0.010732	0.112352	0.0911306	0.43511	0.357859	0.819268	1.0696	0.851614	0.675905	0.00202359	0.443356	0.184843	0.520583	0.284457	2.33003
6	24.48	1.46791	0.0135569	0.113594	0.0883422	0.43233	0.369473	0.809873	1.05424	0.847225	0.364231	0.0036716	0.458954	0.00180201	0.535421	0.262327	2.34952
6	24.57	1.42217	0.0203584	0.130175	0.0963425	0.496657	0.456513	0.80825	0.912626	0.887105	0.461909	0.0283288	0.501145	2.62787e-05	0.6294	0.15368	2.5291
6	24.94	1.34772	0.0312536	0.228977	0.116552	0.701656	0.392444	1.1586	0.828759	0.829957	0.450978	0.0617155	0.628301	0.00184888	0.34797	0.442687	2.22046
6	25.04	1.32028	0.0108624	0.254621	0.116552	0.701656	0.392444	1.1586	0.828759	0.829957	0.450978	0.0617155	0.628301	0.0124045	0.407915	0.398932	2.1954
6	25.13	1.54193	0.0235008	0.212891	0.115763	0.700924	0.39053	1.1508	0.835658	0.822756	0.450407	0.0595512	0.627117	0.15275	0.511737	0.213616	1.93334
6	25.41	1.48577	0.0802453	0.12558	0.0899805	0.662935	0.336887	0.920731	1.01587	0.609596	0.428595	0.013514	0.590446	0.187637	0.349073	0.268363	2.26257
6	25.69	1.88737	0.0986585	0.124891	0.0436498	0.365527	0.271385	0.996607	1.05104	0.500809	0.449224	0.000344683	0.63001	0.0798762	0.365172	0.308349	2.73601
6	25.87	2.12856	0.0814404	0.0843328	0.0699262	0.484259	0.0925968	0.829492	1.10029	0.570252	0.378724	0.00528458	0.660904	0.0551005	0.356591	0.226606	2.62825
6	25.97	2.15466	0.00963996	0.0861638	0.108806	0.503326	0.0857985	0.952515	0.966587	0.551917	0.396329	0.0143836	0.740134	0.0534877	0.452886	0.164181	2.73981
6	26.63	1.97485	0.0599861	0.213032	0.0914356	0.497371	0.0498038	0.8376	0.945004	0.468146	0.437455	0.086302	0.773537	0.197227	0.448667	0.207524	2.02571
6	27.63	2.44744	0.119276	0.539368	0.317569	0.85999	0.016699	1.36367	1.38353	0.532712	0.643704	0.157016	0.896699	0.127161	0.318215	0.183305	1.23246
6	27.91	2.54912	0.141299	0.642984	0.381112	0.902325	0.00892391	1.47447	1.46698	0.5316	0.644892	0.173957	0.896583	0.108879	0.277802	0.167123	0.997063
6	28.19	2.85559	0.241939	0.776695	0.423271	0.870391	0.00520099	1.48611	1.11296	0.487921	0.534879	0.18932	0.715387	0.165445	0.271435	0.134031	1.15471
6	28.77	3.14332	0.24392	0.231894	0.471393	0.675283	0.0284099	1.21288	1.0928	0.261395	0.493698	0.110818	0.850224	0.23987	0.532375	0.111443	0.993683
6	29.77	3.06606	0.151686	0.162852	0.475707	0.904342	0.0464161	1.2842	1.08764	0.253398	0.539731	0.228658	0.93597	0.529986	0.388332	0.19704	1.24122
7	0.01	1.90234	0.00282308	0.000735717	0.151142	0.0129645	0.566315	0.338629	0.0737826	0.0248223	0.48492	0.114636	0.080748	0.704052	0.340279	0.157791	0.887307
7	0.78	1.08404	0.0278764	0.0422997	0.212565	0.00997232	0.269142	0.3601	0.0922289	0.0138068	0.263525	0.251465	0.104434	0.364898	0.0780039	0.00892378	0.580258
7	0.88	1.00127	0.0119856	0.0531341	0.179563	0.00161507	0.251703	0.251234	0.0919378	0.0174756	0.277967	0.229519	0.104586	0.40855	0.0845348	0.00299516	0.618682
7	1.65	1.29214	0.0310938	0.212045	0.469629	0.000871103	0.426827	0.044907	0.078486	0.00154285	0.419233	0.0786709	0.358337	0.495155	0.367951	0.0357908	0.993915
7	2.43	0.930115	0.0057771	0.170006	0.405582	0.00964693	0.217098	0.164467	0.14484	0.0151743	0.258942	0.0766911	0.444062	0.24997	0.278134	0.180838	0.769207
7	2.52	0.816968	0.000838662	0.182554	0.365594	0.0173028	0.307223	0.242917	0.111746	0.0163314	0.297168	0.120429	0.437758	0.182064	0.217404	0.175765	0.766923
7	2.81	1.04838	0.0217308	0.165933	0.386258	0.0416798	0.0897382	0.145849	0.192906	0.0022713	0.180651	0.107445	0.666681	0.250067	0.419519	0.253648	0.695102
7	3.49	0.604162	0.0836302	0.249201	0.328826	0.0682205	0.020139	0.216396	0.157362	8.42177e-05	0.118164	0.216564	0.585262	0.259053	0.138018	0.00230129	0.411224
7	3.67	0.514799	0.0787205	0.163093	0.291357	0.0681276	0.0542849	0.232334	0.151348	0.00140208	0.0975509	0.221256	0.599422	0.312443	0.100052	0.00194955	0.601772
7	4.06	0.450496	0.217037	0.108291	0.0746097	0.0956701	0.267396	0.244187	0.0896997	0.00258308	0.194654	0.204954	0.00568481	0.182119	0.0299724	0.00844399	0.75899
7	5.06	0.285888	0.32755	0.125034	0.0645258	0.0450822	0.392307	0.236038	0.0721098	0.00173724	0.185662	0.213081	0.00541741	6.81163e-05	0.00241532	0.0145833	0.618673
7	6.06	0.125732	0.280892	0.133342	0.0480634	0.0108939	0.487076	0.205833	0.0482277	0.00086277	0.153989	0.197174	0.047626	0.196103	0.00619246	0.018165	0.430597
7	6.35	0.0921472	0.244719	0.131984	0.0427263	0.00569484	0.505467	0.193299	0.0412283	0.000646551	0.146799	0.190161	0.067152	0.303963	0.0147581	0.0178013	0.378392
7	6.63	0.132274	0.348291	0.0808752	0.0311573	0.0136652	0.575732	0.156335	0.0334712	0.000855197	0.279681	0.215421	0.181691	0.409863	0.115531	0.00434848	0.402247
7	6.92	0.0918887	0.416566	0.0868154	0.0044842	0.00264627	0.561943	0.0181234	0.0227688	0.0584866	0.259711	0.151807	0.0534333	0.345597	0.053738	3.56314e-05	0.303875
7	7.11	0.0495093	0.518101	0.0821393	0.015155	0.00592623	0.12148	0.00528684	0.0300677	0.84541	0.297114	0.0457477	0.0244931	0.30245	0.0482289	5.5552e-05	0.319299
7	8.11	0.102253	0.563114	0.0675975	0.202976	0.0506845	0.380992	0.0615871	0.0438759	0.968946	0.185889	0.0282817	0.137339	0.229738	0.0210917	0.0223641	0.426074
7	9.11	0.174732	0.598727	0.0523894	0.658961	0.145505	0.795888	0.196124	0.0590168	1.05719	0.087862	0.0125865	0.350868	0.155841	0.00349958	0.0891	0.532403
7	10.11	0.256864	0.623054	0.037586	1.34572	0.284723	1.32403	0.401002	0.0732608	1.0939	0.0211192	0.00236441	0.648613	0.0889515	0.00114316	0.198318	0.617863
7	11.11	0.333086	0.634794	0.0243057	2.11071	0.446907	1.89487	0.628	0.0842465	1.07436	0.000129809	0.000290433	0.989823	0.0376496	0.0159223	0.336901	0.665179
7	12.11	0.390303	0.633345	0.0134951	2.82056	0.605832	2.44916	0.82469	0.0905447	1.00484	0.0258993	0.006211	1.33268	0.00776185	0.0443109	0.485975	0.668458
7	13.11	0.422705	0.618881	0.00576044	3.39257	0.742019	2.94853	0.963137	0.0921349	0.89969	0.0866448	0.0175512	1.64855	0.000189354	0.0795481	0.628219	0.634699
7	13.25	0.416933	0.621438	0.00570274	3.44268	0.735352	2.99078	0.974602	0.0893841	0.899807	0.0999721	0.0177711	1.68045	0.000553893	0.0858559	0.645984	0.627042
7	13.35	0.339502	0.667841	0.0134791	3.33278	0.519681	2.85251	0.954164	0.0679037	1.00829	0.131028	0.00734534	1.6236	1.50164e-05	0.105202	0.657308	0.623266
7	13.44	0.29292	0.687863	0.016097	3.27973	0.586065	3.06969	0.924731	0.0659753	0.943039	0.123389	0.00568601	1.60812	0.00125246	0.148614	0.706629	0.683105
7	13.63	0.386944	0.566531	0.0357441	4.29515	0.68046	3.3022	1.25683	0.0672889	0.819152	0.265293	0.0222912	1.97819	3.58918e-05	0.0857903	0.724835	0.723595
7	13.82	0.224637	0.525559	0.0562718	4.85348	0.569457	3.79456	1.0982	0.0322205	1.13954	0.214341	0.0134288	2.19196	7.1176e-06	0.168967	0.837557	0.714768
7	13.91	0.228596	0.563914	0.0572972	5.17453	0.499591	4.021	1.3564	0.00221594	1.24957	0.11491	0.00686976	2.31254	0.0136477	0.112507	0.680358	0.776066
7	14	0.208954	0.628702	0.0392551	5.18749	0.496671	4.05266	1.35112	0.00214186	1.24974	0.115141	0.00743696	2.33749	0.0132321	0.098455	0.579144	0.769811
7	14.48	0.0897843	0.662535	0.0404335	5.76537	0.357918	4.87582	0.782651	0.00220641	1.07099	0.109675	0.0823446	3.20356	0.000763731	0.0940464	0.359878	0.498426
7	14.77	0.136468	0.458094	0.113999	5.94005	0.435659	5.11335	0.712756	0.0110736	0.973657	0.159811	0.150153	3.33305	0.00169204	0.0181262	0.252742	0.426487
7	15.35	0.23	0.49533	0.370684	7.66796	0.52824	5.58494	1.14787	0.0408354	1.72278	0.081111	0.148645	3.47177	0.00143797	0.00526023	0.0833404	0.254809
7	15.44	0.295559	0.464664	0.445703	8.27207	0.545585	5.36272	1.12434	0.0674425	1.90483	0.107242	0.16062	3.39551	6.60982e-05	0.0169559	0.136498	0.26133
7	15.54	0.233698	0.459796	0.370345	8.59434	0.550842	5.23559	1.19944	0.115148	2.17057	0.0576361	0.115047	3.36855	0.00625598	0.00515214	0.123122	0.347406
7	15.63	0.199558	0.36016	0.333606	8.56744	0.53768	5.25461	1.18973	0.110857	2.14747	0.0596745	0.111053	3.35484	0.00200805	0.0128513	0.131641	0.338803
7	15.73	0.174154	0.383171	0.334107	8.33115	0.463058	5.41547	1.09781	0.0752753	1.94391	0.0728216	0.0787245	3.25701	0.000892065	0.0241362	0.110721	0.277433
7	15.82	0.19799	0.354876	0.338129	8.57197	0.527099	5.26534	1.1984	0.121829	2.17468	0.0598241	0.116216	3.3576	0.00191887	0.00904211	0.120504	0.357127
7	15.92	0.241973	0.29472	0.380884	8.447	0.418419	5.5628	1.14698	0.155015	2.2533	0.0672262	0.108385	3.32077	0.000968167	6.82682e-05	0.0461923	0.459648
7	16.11	0.337207	0.211801	0.456105	8.29017	0.360508	5.29007	1.1206	0.0960735	2.45328	0.0442526	0.0684368	3.31066	0.00292694	0.010237	0.0746473	0.60724
7	16.3	0.229675	0.202413	0.402642	8.44982	0.379511	5.69533	1.12841	0.125377	2.42695	0.0531111	0.0410333	2.67802	0.0185219	0.000842654	0.0126255	0.540972
7	16.39	0.129565	0.174849	0.379788	8.49479	0.413541	5.8415	1.22797	0.180175	2.58419	0.0311832	0.0427239	2.63861	0.00412432	0.00403742	0.0134304	0.505389
7	16.58	0.0732689	0.111247	0.313533	7.92056	0.258012	6.02067	1.25842	0.109939	2.79741	0.0193511	0.0347404	3.24152	0.0103575	0.00314298	0.0093884	0.569892
7	16.68	0.0628606	0.0978585	0.296911	7.38462	0.29292	5.73554	0.987259	0.0445728	2.63854	0.065449	0.0470928	3.04785	6.89192e-05	0.000121824	0.0314473	0.508958
7	16.77	0.0729489	0.108567	0.212715	7.31881	0.274382	5.841	0.970413	0.0452361	2.68901	0.06576	0.043508	3.00052	0.000528699	5.44019e-05	0.0437204	0.413115
7	16.87	0.0230179	0.135018	0.255484	7.23276	0.228004	6.22763	0.896936	0.014623	2.93517	0.0901016	0.0210871	2.90769	0.0057457	0.0163229	0.0226034	0.307604
7	16.96	0.0112232	0.119449	0.310817	8.62447	0.204226	5.8566	0.943626	0.0217126	3.15837	0.0693547	0.0196171	2.69624	0.0181151	0.0145188	0.00173526	0.320883
7	17.06	7.08505e-05	0.12313	0.368303	8.31335	0.26351	5.49303	0.98091	0.0469039	3.22237	0.0151717	0.00923613	2.52975	0.00260589	0.00829812	0.011216	0.41772
7	17.15	0.00347191	0.10731	0.327778	8.51275	0.40308	5.71204	0.996162	0.0339585	3.03241	0.00649791	0.0183678	2.59578	0.000881953	0.0121353	0.0104817	0.42351
7	17.25	3.78665e-05	0.127106	0.371341	8.26745	0.243729	5.49621	0.988335	0.0510898	3.25241	0.0158188	0.00664402	2.5215	0.00287443	0.00881766	0.0123704	0.420559
7	17.44	0.0108553	0.156198	0.335542	7.90662	0.235849	6.14834	1.11529	0.0933832	3.36355	0.00342869	0.00374058	2.39013	0.0029594	0.037895	0.0438818	0.516979
7	17.53	0.0205816	0.169318	0.313229	7.74938	0.246119	6.53127	1.0576	0.0963935	3.2284	0.00279787	0.00357108	2.50122	8.46083e-05	0.0383373	0.0939304	0.552503
7	17.82	0.0165721	0.148657	0.494482	7.16887	0.0977075	6.54297	0.923338	0.197126	3.99167	0.0437847	0.0216785	2.17184	8.3545e-06	0.00389804	0.0162777	0.812767
7	17.91	0.0230921	0.132592	0.489299	6.51056	0.0812224	6.6325	1.00496	0.174469	3.92502	0.0701043	0.038229	2.26052	0.00210214	0.00572283	0.0163537	0.751027
7	18.01	0.0464586	0.159193	0.517529	6.19412	0.0537122	6.30495	1.05337	0.309652	4.27665	0.127111	0.0575987	2.4095	0.0221128	0.00831783	0.0380788	0.884762
7	18.1	0.117125	0.194077	0.507345	6.61432	0.10596	5.79406	1.15004	0.201653	3.9777	0.0890777	0.0464092	2.70996	0.00417046	0.000393768	0.04933	0.850306
7	18.38	0.0699957	0.215088	0.490019	6.85461	0.117772	5.22706	1.24322	0.324747	4.03458	0.0753658	0.0147968	2.71675	0.00964786	0.0081201	0.0504501	1.01636
7	18.47	0.0328576	0.199391	0.52341	6.59563	0.115057	5.33365	1.22737	0.315893	4.05927	0.0659512	0.00323434	2.73072	0.00990364	0.0122044	0.078812	1.09614
7	18.57	0.0196517	0.141572	0.665731	6.43269	0.161888	4.99222	1.29617	0.232139	3.99521	0.0485145	0.0078102	2.75742	0.0466455	0.0306938	0.0680744	1.23611
7	18.66	0.0199304	0.131959	0.626663	6.5361	0.172849	4.90447	1.23859	0.253699	4.09097	0.0264147	0.00473401	2.71697	0.083182	0.0460227	0.10119	1.14073
7	18.76	0.0570064	0.0972426	0.506702	6.51577	0.170302	4.48722	1.26572	0.334237	4.12107	0.0297409	0.00192351	2.62281	0.0566481	0.0845205	0.159203	1.39261
7	18.85	0.0608522	0.108212	0.402833	6.44445	0.228555	4.59723	1.28976	0.38915	4.27878	0.0118626	0.00279865	2.36132	0.0980353	0.0802765	0.105308	1.28418
7	18.95	0.0391114	0.124416	0.338564	5.96655	0.142761	4.3791	1.01556	0.402142	4.66311	0.0453727	4.34e-08	2.26787	0.135277	0.063148	0.0907747	1.1724
7	19.04	0.0358834	0.114013	0.327456	5.21898	0.0746704	3.68412	0.890589	0.445247	4.62727	0.0425161	0.00520325	2.25487	0.121628	0.0476178	0.0481322	1.06924
7	19.23	0.0293907	0.0216919	0.316915	4.83883	0.0320416	3.53246	0.800401	0.36199	4.42553	0.095583	0.0444426	2.34134	0.0899565	0.140233	0.0769329	0.851784
7	20.23	0.0557031	0.0119662	0.251173	4.84255	0.0583173	3.61454	0.658187	0.700871	5.182	0.193725	0.0559593	2.04019	0.141234	0.177865	0.0821763	0.892448
7	21.23	0.0837634	0.00278671	0.164173	4.57032	0.0883495	3.40387	0.463617	1.06554	5.37887	0.309006	0.0654432	1.58751	0.193336	0.195144	0.0802116	0.850145
7	22.23	0.104744	2.3002e-05	0.0830097	4.02374	0.117639	2.93286	0.267262	1.36974	4.97285	0.418978	0.0716692	1.06778	0.236302	0.183831	0.071357	0.717063
7	22.32	0.107175	0.000116138	0.0775527	3.95282	0.115734	2.87781	0.250518	1.39326	4.8865	0.423289	0.0696538	1.01898	0.249497	0.181658	0.0685273	0.703264
7	22.6	0.142014	0.00320292	0.0849361	3.49061	0.0263442	2.64984	0.199618	1.38495	4.03683	0.306381	0.0184445	0.816194	0.566731	0.178484	0.0278637	0.733126
7	22.79	0.186899	0.00537203	0.137239	3.51651	0.0133715	2.6199	0.27512	1.37741	4.18282	0.393951	0.0386771	0.765117	0.487348	0.256206	0.048256	0.937852
7	22.88	0.184679	0.0075067	0.114126	3.34844	0.0126777	2.81091	0.182859	1.44742	4.07717	0.453674	0.0105177	0.661165	0.63373	0.198273	0.0305061	0.918546
7	22.98	0.0770398	0.00455299	0.10519	3.29782	0.00213283	2.87405	0.222281	1.65576	4.19991	0.514995	0.0610342	0.568346	0.748891	0.196454	0.0320267	0.810614
7	23.07	0.0643765	0.00963769	0.0645507	3.19487	0.00734111	3.03568	0.213511	1.73037	4.23776	0.632088	0.0278123	0.49179	0.760135	0.15903	0.0469642	0.867754
7	23.17	0.0851527	0.0136856	0.0381458	3.38335	0.0507592	3.26654	0.247007	1.71298	4.20063	0.662558	0.0444543	0.411846	0.700343	0.118294	0.0347932	0.846912
7	23.35	0.164452	0.0114077	0.0292973	3.57489	0.124753	3.21135	0.225632	1.61066	3.94474	0.414536	0.0693783	0.390881	0.687675	0.0849628	0.0126925	0.73053
7	23.45	0.212327	0.0161721	0.0337443	3.4124	0.177587	3.2358	0.175926	1.51548	3.67625	0.313339	0.0640979	0.412315	0.69838	0.0440677	0.00174633	0.720811
7	24.45	0.281469	0.034642	0.0343902	3.65281	0.289071	3.26548	0.107107	1.43124	3.50613	0.275013	0.0736122	0.316311	0.81341	0.094616	0.00191667	1.10692
7	25.45	0.320475	0.0575814	0.0329609	3.36099	0.385405	3.05596	0.0483314	1.21432	2.76105	0.202163	0.0718732	0.207923	0.849868	0.153395	0.00193666	1.43955
7	26.43	0.329619	0.0814941	0.0276391	0.4772	0.421017	2.68946	0.0113412	0.905701	1.75389	0.113445	0.0571291	0.131268	0.818317	0.199756	0.00256969	1.61282
7	26.53	0.447893	0.0889709	0.0124387	0.505969	0.366254	2.98633	0.00639334	0.783003	1.71468	0.045561	0.0351585	0.111813	0.974314	0.164854	0.0138867	1.43553
7	26.72	0.545146	0.0965256	0.00837796	0.599547	0.513277	3.30372	0.000676541	0.707969	1.76666	0.1018	0.0172723	0.0798436	0.777323	0.131786	0.00981354	1.72833
7	27.2	0.463892	0.0184562	0.00144544	0.558794	0.553342	3.58337	0.00731854	0.948907	1.99187	0.316659	0.0326971	0.307436	0.514435	0.112856	0.00350631	1.84581
7	27.3	0.41826	0.0223476	8.88398e-05	0.621175	0.388794	3.46984	0.00563002	0.893613	1.95885	0.295117	0.0981134	0.269199	0.497657	0.117322	0.0102386	1.72619
7	28.3	0.541159	0.00438357	3.74325e-05	0.844646	0.53818	3.20214	0.0133368	0.808382	1.91162	0.470302	0.126895	0.302986	0.46909	0.21821	0.00793623	1.78987
7	29.3	0.625393	0.000350195	4.1447e-06	0.991301	0.665079	2.35106	0.0936224	0.637509	1.62523	0.612653	0.141166	0.281289	0.392101	0.332694	0.00465066	1.56772
7	30.14	0.653792	0.0080099	1.8228e-06	1.03176	0.733563	0.0966631	0.190917	0.45926	0.0922276	0.67547	0.0149592	0.228387	0.30339	0.424053	0.00227195	1.25482
7	31.14	0.743604	0.0174667	0.000542522	0.759536	0.523544	0.00800906	0.210858	0.396395	0.136139	0.73594	0.0587492	0.200331	0.196786	0.522935	0.0116579	1.29218
7	32.14	0.738107	0.0295419	0.00203123	0.46058	0.298447	0.0238275	0.216329	0.309312	0.172822	0.721646	0.124027	0.150428	0.095082	0.529942	0.0268729	1.12048
7	33.09	0.665883	0.04195	0.00354205	0.217394	0.124526	0.121365	0.206085	0.217471	0.193799	0.655021	0.183706	0.0950811	0.0274358	0.455705	0.0405924	0.809979
7	33.48	0.651803	0.0286719	0.00393412	0.0725896	0.0892594	0.0896569	0.155781	0.116836	0.161116	1.08293	0.0762135	0.0177309	0.000129527	0.428183	0.00842526	1.1803
7	33.76	0.672779	0.0203621	0.00407906	0.0669867	0.244455	0.175704	0.374102	0.0489112	0.123599	0.85567	0.103117	0.00704341	0.00373704	0.290263	0.000620273	1.19616
7	34.15	0.302324	0.0447132	0.0126106	0.295427	0.38864	0.0865431	0.445545	0.108887	0.169149	0.681278	0.220036	0.028675	0.00478209	0.188067	0.00109003	0.996737
7	35.15	1.0757	0.00941309	0.000948789	0.577223	0.812563	0.0347696	0.399706	0.0148346	0.0230553	0.219364	0.333474	0.00879538	0.0431437	0.197744	0.12082	1.03481
7	35.25	1.14867	0.00680475	0.00211037	0.598503	0.851602	0.0529763	0.383832	0.00928079	0.0161568	0.185804	0.344715	0.00777965	0.0456435	0.191913	0.138393	1.01
7	35.54	1.28477	0.000605842	0.0095868	0.523976	0.857359	0.106735	0.330711	0.00130996	0.0100858	0.176567	0.36086	0.013985	0.0354975	0.128319	0.124366	0.825638
7	35.63	1.29692	0.0112495	0.00307788	0.511338	0.720612	0.197034	0.252758	0.00726772	0.0162729	0.268026	0.199814	0.000148949	0.0624069	0.0975257	0.129172	0.972774
7	35.73	1.22562	0.0172689	0.00265178	0.415951	0.731363	0.289073	0.208246	0.00676142	0.0244323	0.161173	0.226869	9.548e-05	0.0747305	0.0785154	0.195054	0.784807
7	36.73	0.553699	0.0620503	0.100472	0.743629	0.714902	0.294486	0.301985	0.0536584	0.0521848	0.0288332	0.71003	0.0366051	0.00161832	1.57108e-05	0.136586	0.577812
7	36.82	0.492452	0.0355937	0.085271	0.68587	0.68121	0.194466	0.280691	0.0800845	0.0385396	0.0279531	0.753755	0.0470921	0.000404618	3.77146e-05	0.097443	0.543923
7	37.01	0.45488	0.00983505	0.106145	0.60264	0.603416	0.192968	0.290231	0.0095551	0.0701524	0.000350607	1.12833	0.026622	0.00369792	0.0207623	0.0983037	0.414118
7	37.1	0.372413	0.00804267	0.14184	0.473791	0.551301	0.119616	0.334661	0.0054298	0.0910521	0.00129304	1.10087	0.0128817	0.00776038	0.0246376	0.124936	0.387907
7	37.2	0.376647	0.00461207	0.1352	0.369511	0.399132	0.109791	0.350533	0.00959416	0.0725819	0.0132337	1.22555	0.0108756	0.00402485	0.0265281	0.12563	0.467856
7	37.49	0.474563	0.0351273	0.118399	0.172027	0.373573	0.00799556	0.235028	0.00307877	0.0983603	0.0315206	1.04371	0.0318359	0.0150948	1.08717e-05	0.170801	0.471372
7	37.58	0.355572	0.0346018	0.192634	0.204499	0.334748	0.00928667	0.23787	0.00840402	0.117009	0.0325471	1.03436	0.0815104	0.00254734	0.000939892	0.286767	0.481865
7	37.68	0.333427	0.0744892	0.238635	0.165624	0.342653	0.0263326	0.249665	0.00447636	0.175649	2.0398e-06	1.13595	0.082195	0.000454376	0.00310492	0.390981	0.558599
7	37.96	0.468991	0.104696	0.216034	0.209561	0.331171	0.102561	0.311882	0.0264374	0.128296	0.0100176	0.82137	0.0254684	0.00230313	0.0203491	0.206408	0.341349
7	38.05	0.435408	0.098159	0.275642	0.2227	0.343597	0.0874389	0.286797	0.0209133	0.123913	0.0185745	1.05919	0.0558404	0.00228809	0.0179945	0.284309	0.362227
7	38.73	0.248827	0.14123	0.291357	0.636729	0.37885	0.170483	0.119876	0.0283272	0.0652179	0.145686	1.5484	0.132272	0.00546031	0.0814735	0.231101	0.268862
7	38.83	0.281278	0.16275	0.29239	0.558876	0.294207	0.182239	0.125975	0.0336653	0.0370823	0.103873	1.49682	0.138634	0.00177259	0.111121	0.190808	0.376804
7	39.01	0.309837	0.242634	0.147255	0.694009	0.403341	0.224708	0.12923	0.0146282	0.0359048	0.100903	1.48564	0.150945	0.0188461	0.0730835	0.130254	0.510584
7	39.3	0.582241	0.391006	0.0522401	0.614541	0.469827	0.172401	0.133308	0.000144262	0.0275793	0.13378	1.41865	0.0344497	0.0425734	0.157679	0.0629797	0.481692
7	39.39	0.563835	0.425687	0.0846834	0.80137	0.567863	0.234738	0.192767	0.00360864	0.0350908	0.217233	1.3544	0.0137915	0.0835844	0.173389	0.0830775	0.462784
7	39.77	0.241703	0.550132	0.182863	1.50878	0.593459	0.373011	0.406346	0.0152483	0.00871674	0.090954	1.31777	0.138967	0.00639811	0.0153351	0.164845	0.190747
7	39.86	0.148413	0.487658	0.122455	1.34229	0.460305	0.489025	0.47414	0.0390644	0.000679036	0.0693059	1.50394	0.149371	0.0226188	0.0370825	0.193938	0.146195
7	39.96	0.0364162	0.488339	0.124046	1.16994	0.384376	0.565212	0.423325	0.026097	0.00285407	0.102319	1.71818	0.216125	0.0146953	0.0293221	0.284848	0.0639002
7	40.05	0.0222361	0.448422	0.174032	1.03228	0.422637	0.643608	0.348377	0.0249668	0.0119196	0.105468	1.90198	0.201297	0.0133476	0.0932845	0.17514	0.0399994
7	40.34	0.0271635	0.308818	0.0301914	1.05143	0.3595	0.955619	0.0740884	0.0393407	0.00487794	0.186329	1.96571	0.213761	0.071989	0.332023	0.0414225	0.0132537
7	40.52	0.00206927	0.279366	0.0116162	1.15892	0.525484	0.737316	0.0742014	0.0602236	0.01669	0.196602	2.40698	0.106914	0.145993	0.297881	0.0745243	0.00344913
7	40.62	0.00219647	0.254219	0.0029905	1.07412	0.492074	0.721761	0.121572	0.0885403	0.00488109	0.168817	2.3593	0.0671773	0.128751	0.293568	0.114632	0.00253022
7	40.81	0.00112174	0.386793	8.7885e-06	1.22482	0.557407	0.723413	0.164876	0.107106	0.0029655	0.166669	2.31831	0.0331614	0.0942308	0.220054	0.234337	7.9205e-06
7	41	0.00095148	0.380263	0.0140077	1.26508	0.445423	0.532503	0.381941	0.0557118	0.00511449	0.170759	2.14887	0.0362975	0.111683	0.201116	0.170303	0.0265986
7	41.09	0.00295773	0.352476	0.00962651	1.22991	0.323259	0.578278	0.450534	0.117996	0.0113676	0.172863	2.27421	0.0359542	0.108907	0.127544	0.16212	0.0311384
7	41.28	0.0322242	0.351497	0.0408181	0.957369	0.201266	0.444411	0.474157	0.117837	0.0665475	0.0911447	2.69963	0.0227088	0.102959	0.157609	0.133541	0.00578036
7	41.37	0.0535962	0.31392	0.0648292	1.04858	0.29201	0.457485	0.397789	0.046079	0.0637924	0.125987	2.49978	0.0462965	0.161159	0.263251	0.075957	0.00639508
7	41.57	0.0261136	0.319456	0.11229	0.728563	0.347807	0.395705	0.368513	0.0804732	0.096323	0.0843047	2.34273	0.10409	0.132512	0.319621	0.0198611	0.0333403
7	41.76	0.040614	0.181106	0.0468387	0.783801	0.458622	0.47517	0.25561	0.09775	0.0566231	0.108968	2.21867	0.0459442	0.198297	0.388372	0.0124185	0.00295745
7	42.04	0.0528498	0.223465	0.0110343	0.641408	0.672221	0.476799	0.157195	0.0803286	0.0788554	0.0835366	2.48894	0.0279304	0.224458	0.346256	0.0423678	0.0042307
7	42.14	0.0552704	0.251261	0.0291352	0.670123	0.574871	0.49949	0.202145	0.0181896	0.156652	0.125954	2.493	0.0187324	0.244935	0.344293	0.0295067	0.0179316
7	42.32	0.176962	0.399885	0.0123321	0.604802	0.548649	0.5017	0.152238	0.00123256	0.208622	0.0680791	2.35847	0.000172276	0.241712	0.46603	0.0116641	4.24886e-05
7	42.42	0.168877	0.975584	0.0141914	0.510044	0.5302	0.495804	0.106202	0.0107473	0.221092	0.0633984	2.17362	0.000879978	0.236523	0.584646	0.000940847	0.000425168
7	42.61	0.143345	0.846668	0.0511384	0.549005	0.503674	0.466302	0.106745	0.00604165	0.271233	0.091396	2.23495	1.61231e-05	0.24461	0.533099	0.000739558	0.00260517
7	42.7	0.204656	0.80204	0.0435336	0.472824	0.454338	0.399881	0.0907403	0.000186316	0.324668	0.091216	2.159	1.085e-07	0.214347	0.548722	0.00017551	0.00577715
8	0.01	0.0991298	0.425784	0.12271	1.03953	0.00313376	0.0598112	0.0816807	0.848287	2.02764	0.26262	0.0438726	0.000445284	0.0123557	0.0461812	0.0872915	0.0413385
8	0.1	0.0756245	0.432086	0.173601	1.15407	1.23256e-05	0.00318302	0.0795125	0.842238	2.42852	0.248923	0.0244913	0.027559	0.0158874	0.0394103	0.0634311	0.357602
8	0.49	0.0343925	0.428346	0.152985	1.31732	0.0168566	0.00781556	0.115937	1.03472	2.96549	0.119908	0.0734244	0.032443	0.650857	0.0286673	0.129375	0.194581
8	1.49	0.0493978	0.313952	0.239995	1.54855	0.0268014	3.64126e-05	0.11217	0.87706	3.5774	0.16453	0.0849928	0.0315571	1.41608	0.064486	0.140802	0.364241
8	2.49	0.0624323	0.186781	0.318532	1.71289	0.0366901	0.00617217	0.0968825	0.657159	3.9005	0.205071	0.0931754	0.0289353	2.2529	0.108815	0.140008	0.558289
8	3.49	0.0698881	0.0778918	0.363301	1.78578	0.0442824	0.0253486	0.0726628	0.413568	3.89502	0.234011	0.0971691	0.0249212	2.93552	0.151301	0.126668	0.742279
8	3.83	0.0736371	0.0531914	0.370637	1.77941	0.045867	0.0329365	0.0634109	0.342505	3.82046	0.241409	0.101099	0.0240356	3.13773	0.165375	0.118565	0.809272
8	4.11	0.169418	0.101315	0.386547	1.57073	0.0411441	0.0125753	0.0487747	0.434265	3.76062	0.279001	0.209906	0.0453116	3.67739	0.222121	0.0788457	1.166
8	4.4	0.237846	0.156047	0.200534	1.61017	0.0559626	0.0432562	0.0868519	0.451151	3.62606	0.327755	0.126929	0.0660599	3.50349	0.196348	0.115416	1.38705
8	4.49	0.142165	0.139756	0.191509	1.807	0.0650564	0.047261	0.0477756	0.470119	3.46136	0.24596	0.0853609	0.0216387	3.46111	0.216545	0.133465	1.4655
8	4.68	0.175308	0.201263	0.190936	1.56294	0.049574	0.0960686	0.0726101	0.452047	3.31593	0.170573	0.0825165	0.0290992	4.07953	0.30716	0.125518	1.7545
8	5.35	0.436292	0.206201	0.428539	1.44507	0.157904	0.0233507	0.141103	0.628255	3.00288	0.295583	0.0278193	0.0554872	3.93829	0.382133	0.0852136	2.25318
8	5.64	0.203812	0.0140257	0.512301	1.11054	0.0969546	0.0437148	0.234789	0.460458	2.738	0.254221	0.0272898	0.00926729	4.49323	0.556781	0.0778472	3.23825
8	5.73	0.191346	0.0108148	0.624681	1.06564	0.0581048	0.0247105	0.256225	0.398949	2.65238	0.335504	0.0688405	0.0229005	4.83804	0.564167	0.0420216	3.18707
8	6.31	0.105543	0.00274201	0.47588	0.956923	0.262697	0.00210592	0.229899	0.478182	1.85638	0.215996	3.48502e-05	0.0090698	4.68964	0.60912	0.0375569	3.15694
8	6.59	0.0212869	0.0179664	0.562651	0.827182	0.142106	0.0396167	0.242615	0.579469	2.01403	0.24899	0.00134896	0.00287686	4.60311	0.432589	0.0567642	3.39178
8	6.98	0.0168252	0.0202726	0.75646	0.783717	0.0781159	0.12974	0.435406	0.688486	2.62267	0.409055	0.00239683	0.00443856	5.03708	0.593191	0.0884849	4.12844
8	7.16	0.000101361	0.0154138	0.881322	0.601499	0.00688443	0.0942874	0.531912	0.756792	2.84901	0.502163	0.001159	0.0202685	5.63379	0.485018	0.170346	4.22795
8	7.35	0.0118822	0.0326887	0.972719	0.413747	0.006102	0.0930966	0.583921	0.696081	2.88367	0.66778	0.000156956	0.0237325	5.65436	0.336117	0.176701	4.02146
8	7.45	0.00293655	0.0385958	0.999324	0.29791	0.00149279	0.120401	0.623956	0.706803	2.65519	0.712027	6.4015e-06	0.0137785	5.94469	0.418976	0.152214	3.96028
8	8.12	2.35695	0.0467311	0.843536	0.184373	0.0219683	0.139412	0.464655	1.57891	2.31228	0.840727	0.0693733	0.00664319	7.58557	0.52001	0.164459	4.01341
8	9.12	2.94453	0.0605506	1.28287	0.245758	0.170495	0.119964	0.523692	1.62576	1.45434	0.626474	0.0259487	0.015897	7.13554	1.06807	0.315154	4.742
8	9.29	2.94541	0.0624369	1.31503	0.249122	0.204462	0.114323	0.51971	1.57776	2.86431	0.571402	0.021254	0.0179632	6.99822	1.14627	0.33623	4.62488
8	10.29	3.67662	0.0544389	0.732028	0.182837	0.297181	0.104129	0.327337	0.628181	2.30851	0.130915	0.111512	0.0863704	7.95328	0.610526	0.614811	5.85465
8	10.37	3.7254	0.0541445	0.693911	0.180388	0.301119	0.103564	0.309686	0.574357	2.2568	0.109869	0.119273	0.0929891	7.91496	0.567496	0.6308	5.88827
8	11.37	4.45933	0.102367	1.20609	0.507808	0.408704	0.282026	0.122736	1.08752	1.74992	0.175835	0.157592	0.117676	9.85097	0.49624	0.604864	5.49294
8	11.47	4.47224	0.105511	1.23725	0.535891	0.413042	0.302088	0.107805	1.11375	1.69211	0.18284	0.154027	0.120899	9.9586	0.488297	0.596359	5.37228
8	12.05	5.05285	0.0347967	0.930448	0.535501	0.555038	0.436196	0.0640269	1.06499	1.31678	0.295817	0.0380535	0.303608	10.435	0.505706	0.400896	4.99908
8	13.05	7.27144	0.0771234	0.643946	0.770825	0.136292	0.326277	0.00499905	1.19176	1.29395	0.206507	0.0597086	0.26435	9.80244	0.389539	0.368048	4.11279
8	14.05	8.70815	0.120461	0.337649	0.951222	0.00688098	0.209025	0.0145501	1.18026	1.1746	0.097936	0.0776229	0.202094	7.99808	0.202867	0.288076	2.82483
8	14.56	9.07526	0.137562	0.207957	1.00204	0.0822471	0.154469	0.0441055	1.12458	0.223412	0.0540566	0.0845799	0.167244	6.41519	0.118934	0.241971	2.11859
8	15.56	8.96737	0.150533	0.0509623	0.707972	0.0619962	0.117229	0.0843772	0.90151	0.0900354	0.012149	0.269183	0.104033	4.19671	0.00474533	0.399442	1.00192
8	15.64	8.85011	0.150251	0.0428395	0.684295	0.0599401	0.114744	0.0864701	0.873463	0.0837124	0.0105662	0.282441	0.0989648	3.98565	0.00249836	0.402215	0.921584
8	16.64	12.8744	0.116696	0.00702416	0.71183	0.0618724	0.161929	0.0340844	1.61249	0.614233	0.0709438	0.301462	0.0857971	4.47763	0.0162037	0.0990058	0.932461
8	17.64	15.3881	0.0836736	0.00274613	0.700571	0.0566891	0.197969	0.00297392	2.39875	1.55473	0.180138	0.297872	0.0678644	4.53235	0.0411543	0.0014784	0.833432
8	18.64	16.8996	0.0538131	0.0336129	0.652874	0.0454592	0.208517	0.00617265	3.06468	2.49182	0.31314	0.273077	0.0482466	4.09544	0.071687	0.149845	0.652333
8	19.25	17.3397	0.0379539	0.0636655	0.604802	0.0369391	0.207926	0.022301	3.3697	2.9857	0.388448	0.25407	0.0355439	3.55205	0.0891386	0.339028	0.53207
8	19.82	16.8963	0.0181982	0.401126	0.316436	0.00929411	0.630572	0.00116481	2.89056	3.47573	0.171941	0.431442	0.00182836	3.21601	0.0732053	0.438835	0.667048
8	20.1	16.6575	0.0370528	0.401166	0.173967	0.00251907	1.09727	0.00895969	2.38752	2.84112	0.0589919	0.560274	0.00141098	3.14791	0.0442536	0.369029	0.95943
8	20.68	14.7078	0.00202459	0.484509	0.00026244	0.000824296	1.06031	0.0132546	2.48028	2.22757	0.00347999	0.4233	0.0310637	3.48083	0.197877	0.936065	0.00592516
8	20.96	12.4535	0.0118224	0.610826	0.0104228	0.0253187	1.11732	0.0459048	2.15194	1.8615	0.00165376	0.308956	0.0825726	3.67577	0.14528	0.869303	0.0179002
8	21.06	13.7949	0.00516184	0.723324	0.000365124	0.00884622	1.08835	0.0138403	1.76648	1.66035	0.00348847	0.368995	0.0477961	4.27229	0.156448	0.850377	0.0434773
8	21.24	14.5339	0.00190878	0.721498	0.00503677	0.0328888	0.74826	0.000460973	1.65419	1.41966	0.0117025	0.266051	0.0328957	3.52552	0.114859	0.719939	0.00433924
8	21.62	13.7024	0.00269466	0.685091	0.0130565	0.0584212	0.698443	0.0410475	1.60946	1.30607	0.0465857	0.234331	0.0159076	3.75306	0.171523	0.647256	0.00800461
8	21.72	13.2683	0.0012512	0.717511	0.00116451	0.0549118	0.732371	0.0289752	1.61697	1.3308	0.059598	0.184563	0.014586	3.7054	0.196636	0.705981	0.0240034
8	21.9	12.9981	0.00542452	1.0284	0.000207495	0.0189939	0.943755	0.0298823	1.61536	1.30098	0.0536608	0.261644	0.0199961	3.01949	0.168905	0.724225	0.0315614
8	22	13.869	0.00199208	1.05188	0.00532546	0.0430464	0.666596	0.0206742	1.46137	1.1704	0.0689006	0.229828	0.0214284	3.23056	0.152256	0.847476	0.0397724
8	22.09	13.2736	0.00139012	0.87853	0.0207896	0.0663338	0.55638	0.0259246	1.36159	1.08781	0.0334875	0.225848	0.00625557	0.339255	0.130767	0.975129	0.0327787
8	22.38	14.2122	0.000510406	0.839156	0.00242827	0.0247577	0.677322	0.0148123	1.48063	1.13058	0.132117	0.311317	0.00346237	0.171809	0.108307	0.796377	0.0418697
8	22.47	13.7115	0.000958619	0.78491	0.00836227	0.025809	0.763535	0.0171797	1.33667	1.19211	0.119652	0.334953	0.0280596	0.167801	0.111694	0.869913	0.0280228
8	22.56	13.2903	1.4105e-06	0.787541	0.0152804	0.00949475	0.77526	0.0337719	1.15235	1.01923	0.176446	0.499072	0.020451	0.229843	0.0958956	0.753743	0.0467948
8	23.56	14.4335	0.0176924	1.70887	0.0297254	0.000238179	0.702865	0.030332	1.16682	1.05239	0.1589	0.568409	0.00297657	0.138235	0.159537	0.833736	0.0552077
8	24.56	14.8761	0.078477	2.82739	0.0480216	0.0194459	0.588721	0.0259161	1.08952	1.00379	0.13006	0.601972	0.00155277	0.0618674	0.230854	0.868685	0.0603833
8	25.56	14.6383	0.167375	3.82138	0.0675624	0.0682362	0.446593	0.0209596	0.919786	0.873617	0.0950395	0.589658	0.0178111	0.0142283	0.293196	0.846709	0.0605457
8	26.56	13.6308	0.256922	4.57566	0.0851911	0.13475	0.300958	0.0159634	0.692308	0.687274	0.0610365	0.535829	0.0492056	4.57219e-05	0.332795	0.769308	0.0558101
8	27.35	12.1136	0.324625	4.98439	0.0965392	0.187378	0.202405	0.0107917	0.522155	0.545769	0.0421048	0.479029	0.0779219	0.00971583	0.346662	0.687489	0.0508908
8	27.54	11.5849	0.431026	4.96153	0.105766	0.171758	0.213882	0.000571252	0.676924	0.721329	0.110354	0.54629	0.037126	0.0127171	0.378173	0.800646	0.0682289
8	27.83	11.7739	0.333375	4.55355	0.118049	0.248538	0.189091	0.0329401	0.707685	0.679855	0.0133836	0.496895	0.0927946	0.00554181	0.342196	0.752188	0.0217645
8	28.83	13.08	0.502311	4.70647	0.34023	0.0234698	0.119089	0.000266172	0.919875	0.83643	0.00019836	1.26678	0.0820122	4.4919e-06	0.455122	0.913248	0.046893
8	29.04	13.0478	0.531063	4.58412	0.383945	0.00716762	0.105868	0.000297963	0.93142	0.834088	2.04414e-05	1.40897	0.0781289	0.000251112	0.47022	0.92073	0.0520152
8	29.82	2.86121	0.445205	4.92847	0.162661	0.065266	0.156855	0.0116948	0.0184157	0.0514413	0.0141969	0.595448	0.0304129	0.0104484	0.398361	0.865477	0.0427234
8	30.82	2.85221	0.297352	5.13277	0.00518372	0.369184	0.0785823	0.00271747	0.254006	0.0526523	0.0064893	0.669902	0.01357	0.0030017	0.376487	0.820943	0.142575
8	31.7	2.49794	0.171632	4.80592	0.0460952	0.761065	0.0249818	8.897e-07	0.543164	0.0336402	0.0620227	0.662051	0.00348465	5.22536e-05	0.311162	0.665453	0.235597
8	32.28	3.39762	0.0795557	4.68523	0.0611524	0.355094	0.102748	3.038e-06	0.287094	0.023221	0.178067	0.51019	8.1592e-05	0.017676	0.366301	0.882392	0.0917084
8	32.37	3.43372	0.0903806	4.80761	0.0348285	0.36762	0.0566178	0.0170334	0.290901	0.0199889	0.173255	0.558649	0.000445349	0.0120256	0.322378	0.737835	0.123251
8	33.14	3.30467	0.0624942	5.42164	0.0460778	0.225399	0.072328	0.00691833	0.226289	0.0123643	0.146241	0.750215	0.0120288	0.00718767	0.885079	0.886127	0.1128
8	33.24	3.28954	0.0550984	5.42796	0.0280648	0.198789	0.067672	0.01108	0.198299	0.0153207	0.178604	0.804669	0.0127606	0.025161	0.829732	0.877113	0.193969
8	33.43	2.96832	0.0667143	5.21333	0.0473378	0.169009	0.057281	0.00229725	0.115707	7.812e-07	0.195104	0.673941	0.0389642	0.0569575	0.745726	0.901135	0.145851
8	33.52	2.86445	0.0456125	5.25373	0.0578252	0.1696	0.10821	0.000700888	0.0932732	0.000665409	0.136201	0.641339	0.0198374	0.0487809	0.717193	0.966155	0.150602
8	33.61	2.74627	0.0400581	5.08623	0.0399902	0.160412	0.136741	0.000714017	0.116514	0.000556562	0.158598	0.647192	0.0594874	0.0452417	0.723476	1.05447	0.120293
8	33.89	3.35643	0.0292218	4.78419	0.0210303	0.180478	0.0247596	0.00735207	0.0677245	0.0224046	0.146406	0.652568	0.0109565	0.0339711	0.46005	1.13971	0.186442
8	34.18	3.29011	0.017051	5.52912	0.0421364	0.206797	0.107118	0.00825626	0.0704094	6.53387e-05	0.135246	0.560177	0.0316948	0.0354523	0.283026	1.02767	0.196966
8	34.28	3.69583	0.00974988	5.49082	0.0929162	0.233452	0.122006	0.0328571	0.062935	0.000209513	0.0869188	0.670612	0.00356427	0.0365583	0.313296	1.00197	0.241897
8	35.07	3.65789	0.0366031	4.25554	0.122444	0.0477949	0.274254	0.0582865	0.0596883	0.000732418	0.0333508	0.743608	0.0343525	0.0343271	0.470009	0.844857	0.204452
8	35.35	4.3156	0.0218708	4.16617	0.0479138	0.00448982	0.423263	0.00490001	0.143208	0.00458877	0.0131163	0.562393	0.0536986	0.0783946	0.65929	0.80257	0.289938
8	35.45	3.87288	0.0202251	4.24105	0.0497316	0.0145059	0.542432	0.00454936	0.181159	0.00474846	0.00842414	0.533248	0.046014	0.0605941	0.675685	0.906319	0.304416
8	36.45	3.77509	0.0219495	5.49743	0.0218476	4.08828e-05	0.674124	0.00191164	0.246355	0.00525962	0.00153562	0.575572	0.0287644	0.0278873	0.681859	0.900114	0.453764
8	37.45	3.36124	0.0233285	6.13308	0.00461715	0.0198179	0.770847	0.0254365	0.299505	0.00545994	0.000300567	0.570564	0.0133836	0.00627334	0.64932	0.820698	0.600911
8	38.45	2.73756	0.0242948	6.14117	0.000181369	0.0732238	0.806904	0.0735017	0.328095	0.00529829	0.0054291	0.517874	0.00323948	0.000122844	0.579635	0.668484	0.714774
8	39.45	2.03459	0.02479	5.53157	0.00867974	0.148279	0.774193	0.137449	0.329736	0.0048243	0.0157566	0.431986	1.3671e-06	0.00945575	0.483511	0.478181	0.77822
8	39.63	1.91196	0.025214	5.37391	0.0112188	0.161705	0.761528	0.148592	0.328033	0.00467882	0.0179642	0.415861	0.000116182	0.0118273	0.46475	0.448056	0.782232
8	40.63	1.27081	0.0814912	5.33363	0.00425283	0.124339	0.638868	0.0987591	0.346805	0.00132383	0.0292391	0.420971	0.000831088	0.0205524	0.354899	0.621468	0.601817
8	41.63	0.675897	0.160916	4.82663	0.000416553	0.0779392	0.485375	0.0508054	0.342308	8.9838e-06	0.04062	0.400317	0.00215887	0.164499	0.235216	0.720178	0.388198
8	42.63	0.241816	0.236138	3.90162	0.000598942	0.0365896	0.325009	0.0162293	0.316693	0.000850749	0.0496254	0.357294	0.00388378	0.390894	0.127797	0.718159	0.194577
8	43.2	0.103198	0.261399	3.25266	0.00234473	0.0197189	0.24213	0.00521217	0.295233	0.00213109	0.0530912	0.32597	0.00491501	0.494272	0.074447	0.658226	0.103926
8	43.3	0.173569	0.207332	3.39357	0.00200228	0.0210599	0.23792	0.00511235	0.292407	0.00150264	0.0536851	0.326466	0.00440295	0.189439	0.0391769	0.428506	0.0458293
8	43.48	0.138036	0.338747	3.26639	0.000233145	0.0466129	0.164749	0.0020556	0.242274	0.0108468	0.0715501	0.342333	5.642e-07	0.616068	0.117724	0.733671	0.0799207
8	43.58	0.104688	0.312647	3.0707	0.00089838	0.0169613	0.177265	0.00511625	0.247527	0.0358722	0.139856	0.405335	0.000210772	0.699822	0.137318	0.752797	0.0548739
8	43.96	0.145718	0.312753	2.50491	0.00893096	0.0948002	0.0900232	0.00401604	0.215855	0.0821317	0.259199	0.650641	0.00349676	0.655095	0.12765	0.479866	0.0227463
8	44.43	0.210473	0.283242	2.13872	0.0477895	0.0969812	0.0315001	0.0601069	0.165147	0.227725	0.192026	0.802496	0.0141582	0.508619	0.12732	0.535173	0.0557831
8	44.62	0.171238	0.299723	2.38558	0.02124	0.0259225	0.0596187	0.0614453	0.197184	0.265936	0.145426	0.875631	0.00550798	0.545113	0.0931204	0.434745	0.0578147
8	44.71	0.14063	0.307682	2.262	0.0325325	0.0119906	0.0200856	0.0352973	0.193307	0.18284	0.11872	0.737988	0.00139171	0.553618	0.0714774	0.393737	0.105548
8	44.9	0.0206457	0.258242	2.59122	0.110059	0.00517853	0.00339132	0.022977	0.291549	0.316853	0.185076	0.583665	0.00228735	0.474817	0.0964164	0.401454	0.103946
8	45.28	0.0384084	0.182	2.0524	0.0601279	0.000136341	0.0138832	0.00201263	0.433977	0.315544	0.199851	0.509956	0.000249767	0.413449	0.0659181	0.522892	0.177424
8	45.37	0.0161679	0.11548	1.8755	0.0560812	0.00160662	0.0183038	0.00168633	0.309504	0.205144	0.215517	0.525755	9.63697e-05	0.432006	0.100903	0.625385	0.144167
8	45.66	0.00395378	0.047987	1.73706	0.0335948	0.00416458	0.00851922	1.4105e-06	0.474072	0.28585	0.32169	0.695408	0.00499486	0.527341	0.097592	0.626253	0.11124
8	45.95	0.00428243	0.189554	1.83014	0.0436693	0.00257045	0.0283353	0.011031	0.680075	0.447596	0.236684	0.626931	0.00844165	0.557198	0.0711896	0.543739	0.220516
8	46.23	0.000274787	0.159771	1.83965	0.150925	0.00131022	0.12471	0.0784138	0.559414	0.322599	0.157933	0.684456	0.000816918	0.536942	0.038161	0.754525	0.192207
8	46.51	0.00535534	0.142061	1.25844	0.100001	0.00887604	0.110861	0.0730266	0.726776	0.232842	0.187157	0.522625	0.0081184	0.602607	0.02737	0.740792	0.199185
8	46.61	0.00133184	0.122633	1.04439	0.0859698	0.0199911	0.0357484	0.0856049	0.742852	0.280142	0.160364	0.48523	0.0276898	0.6106	0.0259973	0.915532	0.248952
8	46.7	0.00545883	0.0903839	1.07468	0.211867	0.0114887	0.0527354	0.0744444	0.792024	0.414763	0.169264	0.535631	0.0613685	0.627746	0.0185641	0.884589	0.287012
8	46.8	0.00935409	0.0758517	1.27606	0.256907	0.00321746	0.159476	0.0640748	0.795249	0.417306	0.197305	0.600212	0.0675333	0.560911	0.00612773	0.664901	0.215784
9	0.01	0.536874	0.147426	0.203496	1.052	0.260611	0.000119003	0.159767	0.934439	0.41702	0.159305	0.0456091	0.323462	0.0122876	0.104604	0.0762106	0.0268072
9	0.2	0.370796	0.109714	0.160717	0.679319	0.16249	0.000177853	0.105498	0.615701	0.394743	0.145601	0.0524501	0.440668	0.0311933	0.0857423	0.124065	0.0494028
9	0.29	0.330102	0.11685	0.116963	0.672157	0.153374	4.9693e-06	0.110824	0.585324	0.376849	0.146029	0.0481574	0.42736	0.070927	0.11218	0.140832	0.0513403
9	0.57	0.137158	0.223161	0.230267	0.404124	0.0767146	0.00797998	0.0993493	0.4547	0.339528	0.180698	0.0134913	0.476107	0.0429089	0.109637	0.109069	0.106609
9	0.76	0.025053	0.113482	0.21832	0.639241	0.0753235	0.0150842	0.141165	0.516443	0.497909	0.145421	0.000696635	0.583914	0.0606836	0.068366	0.223728	0.128437
9	0.85	0.0225274	0.130261	0.241339	0.748457	0.0666742	0.0402251	0.0682102	0.575926	0.523075	0.137465	0.00430003	0.589927	0.0533487	0.0801037	0.289226	0.112154
9	0.95	0.0247191	0.124126	0.423282	0.607574	0.0100723	0.0209422	0.0438352	0.556676	0.488907	0.11868	0.00294515	0.532451	0.0919914	0.0884089	0.319305	0.1472
9	1.14	0.16929	0.155024	0.416573	0.78124	0.156732	0.0131864	0.0720278	0.677439	0.589151	0.133977	0.000100319	0.551048	0.0209214	0.0952251	0.205808	0.0894246
9	1.23	0.162961	0.142486	0.650838	0.610795	0.0440142	0.00608234	0.0468479	0.614437	0.52222	0.115154	0.000445913	0.465654	0.0503941	0.102494	0.242051	0.121134
9	1.32	0.12253	0.146254	0.709634	0.54579	0.0396012	0.0180589	0.0374374	0.577608	0.50579	0.122775	0.0070257	0.427076	0.0489453	0.107997	0.267845	0.102462
9	1.42	0.10032	0.15715	0.65514	0.60355	0.0230036	0.0523981	0.0768344	0.514188	0.571568	0.0786779	0.00263234	0.422554	0.0356253	0.048899	0.156201	0.156402
9	1.51	0.0901151	0.153836	0.522591	0.661645	0.018279	0.0682441	0.148738	0.505132	0.569067	0.140394	0.00104529	0.326569	0.0464556	0.0393048	0.21525	0.129054
9	1.7	0.099774	0.1767	0.573222	0.756284	0.00283901	0.0176265	0.140539	0.54657	0.725643	0.137503	0.000313218	0.196791	0.101253	0.0262984	0.159172	0.0382148
9	1.88	0.0346752	0.171377	0.735466	1.00925	0.0323413	0.0465971	0.130105	0.517353	0.967411	0.24416	0.0129904	0.24603	0.0827147	0.0344653	0.17689	0.0859463
9	1.98	0.0312093	0.129743	0.912888	1.19117	0.0408858	0.0616055	0.11778	0.402266	0.85864	0.329659	0.000219496	0.227121	0.0537309	0.0347113	0.186564	0.0735835
9	2.07	0.0378315	0.117616	0.817049	1.05977	0.0344877	0.0400689	0.111312	0.389232	0.728007	0.27902	0.00392896	0.224086	0.0618034	0.0500374	0.179294	0.0758749
9	2.17	0.0218658	0.121375	0.848567	0.863268	0.0484446	0.0300898	0.0564468	0.336453	0.791771	0.20159	0.00813832	0.112383	0.0645796	0.0656499	0.176516	0.124959
9	2.26	0.0175244	0.114988	0.866007	0.72649	0.0727182	0.0065368	0.0521446	0.246606	0.534935	0.170456	0.0109537	0.106926	0.01928	0.0334541	0.151994	0.174273
9	2.36	0.0313981	0.144772	0.881825	0.8905	0.0594598	0.000518413	0.0647066	0.220864	0.590506	0.193918	0.0136912	0.0874474	0.00708051	0.0184011	0.130209	0.192069
9	2.55	0.0305158	0.233386	0.692343	0.968186	0.0968569	0.000122171	0.0804898	0.172838	0.627146	0.221141	0.0148601	0.10588	0.000560316	0.0515533	0.207504	0.199848
9	3.42	0.019932	0.425843	0.842186	1.63113	0.310216	0.0703076	0.270093	0.0938574	0.418918	0.623307	0.0245731	0.191009	0.0123334	0.00673709	0.252303	0.0981113
9	3.51	0.00483919	0.4306	0.951018	1.59085	0.252999	0.0655035	0.205864	0.132205	0.643109	0.526578	0.00599011	0.167436	0.0316532	0.0145058	0.24592	0.139119
9	3.6	0.0377341	0.380478	0.930322	1.70897	0.347257	0.0296697	0.24096	0.0637444	0.516653	0.607852	0.0120844	0.104364	0.0671029	0.0358868	0.263431	0.152844
9	3.7	0.0320082	0.382998	0.926943	1.73883	0.250556	0.0325427	0.1727	0.0729634	0.648677	0.53667	0.0439049	0.0697736	0.0520257	0.0439604	0.190431	0.128864
9	3.88	0.0464232	0.378839	1.02991	1.96412	0.248044	0.0969852	0.170447	0.130058	0.776444	0.294368	0.0499454	0.0770281	0.111116	0.0905048	0.173521	0.178604
9	3.98	0.00893265	0.272079	0.91553	1.96148	0.261591	0.0961836	0.178397	0.127612	0.751989	0.29929	0.0450346	0.0826486	0.173034	0.187755	0.214428	0.182507
9	4.07	0.0122854	0.254491	0.909918	1.93416	0.356089	0.0912462	0.247569	0.12198	0.606582	0.33868	0.0112185	0.119214	0.207644	0.171261	0.291189	0.223433
9	4.36	0.0362884	0.448505	0.623957	1.52239	0.236935	0.0235085	0.28975	0.292489	0.831678	0.266266	0.0114598	0.032739	0.28487	0.123448	0.408549	0.525072
9	4.45	0.0068717	0.500117	0.792491	1.45515	0.229559	0.938389	0.312278	0.293077	0.855641	0.278593	0.0111255	0.0337361	0.282047	0.100531	0.454328	0.501279
9	4.55	0.000116052	0.560372	0.76269	1.31712	0.211386	0.960892	0.407595	0.280879	0.919829	0.315912	0.00368954	0.044765	0.383953	0.141432	0.476086	0.523831
9	4.64	0.00767243	0.662017	0.713938	1.34198	0.246636	0.941129	0.485744	0.347473	0.971183	0.278587	0.00299072	0.046276	0.495915	0.24223	0.508249	0.594803
9	4.93	0.0132633	1.48826	0.616077	0.997318	0.156712	1.04134	0.497136	0.203165	0.854252	0.474126	0.000306491	0.0326345	0.387981	0.1902	0.702813	0.73629
9	5.02	0.0229495	1.45407	0.544203	0.823816	0.195983	0.910782	0.531966	0.160729	0.814489	0.408556	8.7234e-06	0.03807	0.361173	0.238093	1.04253	0.868237
9	5.12	0.0280136	1.54825	0.526148	0.73025	0.156856	0.906819	0.504195	0.131186	0.801775	0.351951	8.99899e-05	0.0248733	0.350613	0.355037	1.26129	0.741149
9	5.21	0.0181933	1.36908	0.457831	0.775236	0.16901	0.808761	0.524902	0.126064	0.757972	0.315541	0.00554077	0.0455215	0.36023	0.343923	1.16778	0.783846
9	5.31	0.0380523	1.08494	0.426885	0.754356	0.168528	0.641225	0.54441	0.103825	0.756327	0.221475	0.00292058	0.0321185	0.407836	0.368531	1.12859	0.761682
9	5.5	0.00899667	1.30484	0.710781	1.00712	0.15901	0.810065	0.20575	0.137455	0.958276	0.153868	0.0123563	0.00100443	0.515554	0.358927	0.761469	0.651948
9	5.59	0.0143266	1.34363	0.694508	1.11117	0.173071	0.844404	0.325973	0.178377	0.924319	0.137941	0.0597656	0.00791955	0.551094	0.382649	0.721343	0.654152
9	5.69	0.0527345	1.31831	0.747683	1.00022	0.242467	0.791092	0.313029	0.29489	1.11378	0.13425	0.0739188	0.00625604	0.503939	0.289363	0.671202	0.55882
9	6.37	0.00216661	1.89687	0.760772	1.14562	0.609473	1.14082	0.461278	0.349075	1.41211	0.0847643	0.177037	0.284583	0.242708	0.165362	0.54102	0.529429
9	7.37	0.00344898	1.96081	0.785324	0.942269	0.182164	0.863178	0.474875	0.179468	1.00978	0.290404	0.0271821	0.00916241	0.34452	0.370584	0.897979	0.651112
9	7.46	0.00445907	1.95157	0.782127	0.914584	0.156607	0.825202	0.461463	0.166992	0.964372	0.308599	0.0207998	0.00367474	0.351415	0.387904	0.921288	0.657445
9	8.46	0.00120437	2.03772	0.605168	1.03323	0.398642	1.08168	0.464403	0.38962	1.49522	0.0999735	0.112111	0.14558	0.331216	0.356346	0.846183	0.63892
9	8.86	0.000757634	2.0215	0.511642	1.01638	0.501047	1.10733	0.401587	0.468704	1.63258	0.0457914	0.172555	0.248368	0.318209	0.324234	0.758158	0.620412
9	8.96	0.00747815	2.1086	0.533662	1.05942	0.530516	1.16581	0.472737	0.37687	1.62589	0.0432889	0.262049	0.37572	0.378229	0.338311	0.741768	0.693518
9	9.63	0.00245316	2.39434	0.487091	0.234283	0.181921	0.92568	0.241339	0.554502	1.37402	0.00423358	0.240366	0.412013	0.458432	0.796403	0.96535	0.602727
9	9.73	0.015946	2.299	0.408731	0.268371	0.156748	1.02445	0.277223	0.55012	1.45756	0.00669812	0.278554	0.488939	0.356313	0.524553	1.00795	0.793421
9	9.82	0.0370082	2.33748	0.365037	0.243899	0.124794	0.938376	0.226739	0.516666	1.45175	0.0131665	0.259258	0.442527	0.3376	0.594891	1.06368	0.908018
9	9.92	0.0209479	2.55836	0.275073	0.192468	0.0665611	1.08924	0.235567	0.399805	1.47807	0.0103294	0.313508	0.375322	0.409292	0.573619	0.895368	0.89042
9	10.2	0.011934	2.39452	0.213229	0.0706874	0.0291165	1.36805	0.147405	0.364208	0.951637	5.54435e-05	0.3276	0.133245	0.424711	0.523285	0.889988	1.03035
9	10.29	0.00558684	2.33205	0.256396	0.0676044	0.0501636	1.37598	0.180261	0.340285	0.937225	0.0100928	0.263824	0.121733	0.489648	0.548225	0.894768	1.00766
9	10.39	0.00938536	2.42862	0.271694	0.103401	0.0592307	1.29499	0.282036	0.397254	0.903213	0.00454068	0.243228	0.157161	0.433101	0.605667	0.836325	1.00597
9	10.48	0.00239542	2.64174	0.22923	0.14455	0.0770933	1.56982	0.320514	0.307598	0.826519	0.00800177	0.241953	0.199527	0.410364	0.57024	0.925763	0.988858
9	10.57	0.00093195	2.75253	0.214376	0.157379	0.0692082	1.563	0.257269	0.273106	0.85801	0.00562503	0.2735	0.330247	0.522228	0.640884	0.890759	1.11618
9	10.67	0.00308802	2.71829	0.147452	0.235422	0.0860377	1.69507	0.364656	0.271922	0.755843	0.00869805	0.202312	0.334611	0.541616	0.592901	0.887958	1.0915
9	10.76	0.01634	2.79122	0.154202	0.208726	0.0631869	1.66158	0.506794	0.273477	0.871306	0.00170438	0.165801	0.320173	0.558308	0.619695	1.00083	1.09219
9	10.85	0.000943039	2.76394	0.128869	0.217659	0.0758842	1.44471	0.672987	0.284076	0.82866	8.68e-08	0.216055	0.301731	0.561825	0.59143	0.902304	1.23532
9	10.95	0.000363388	2.61689	0.109255	0.623101	0.0900601	1.40731	0.615419	0.271353	0.782454	0.000128616	0.1889	0.270072	0.618229	0.504822	0.841623	1.11473
9	11.32	9.96464e-05	2.65398	0.0949685	0.442588	0.0799696	1.23703	0.526337	0.0689997	0.485197	0.0135669	0.19825	0.207118	0.301979	0.112731	0.79785	1.46916
9	11.51	1.42786e-05	2.55543	0.116079	0.598424	0.106293	1.17266	0.516679	0.0913699	0.556365	0.00868371	0.19875	0.270295	0.352206	0.14304	0.78712	1.47048
9	11.7	0.00650559	2.58422	0.10318	0.653239	0.0885448	1.06418	0.389887	0.15492	0.571918	0.000381573	0.0837436	0.152686	0.333773	0.207046	0.86743	1.50483
9	11.79	0.00435144	2.60932	0.0782412	0.760789	0.173733	1.26055	0.406586	0.168515	0.610616	0.000184255	0.104755	0.118635	0.383365	0.171906	0.872404	1.49069
9	11.88	0.00852628	2.50375	0.0712178	0.761773	0.2016	1.11983	0.363266	0.239354	0.592303	0.00187432	0.0499265	0.132948	0.438607	0.23735	1.15445	1.3423
9	12.07	0.00361917	2.64022	0.0148686	0.846854	0.245894	1.02479	0.45638	0.287801	0.677775	0.00238989	0.0711387	0.0723669	0.509812	0.224491	1.37389	0.843405
9	12.26	0.00227431	2.78866	0.0655847	1.15766	0.373019	1.5329	0.390313	0.240643	1.18313	0.0279549	0.0927923	0.0565043	0.451353	0.1788	1.37067	1.11469
9	12.35	0.0105426	2.69477	0.104148	1.1722	0.330789	1.69986	0.202705	0.286646	1.33398	0.0265694	0.0904515	0.0152052	0.544986	0.215382	1.43445	1.16207
9	12.44	0.0282675	2.79975	0.111109	1.22248	0.413621	1.63437	0.153421	0.187307	1.27314	0.0109755	0.0973688	0.0250441	0.653168	0.285683	1.41698	0.982001
9	12.53	0.0611685	2.88838	0.0663646	1.40214	0.516456	1.39118	0.12478	0.127763	1.1302	0.00355667	0.135387	0.0248488	0.761467	0.36638	1.36617	0.907263
9	13.1	0.0528951	2.59424	0.0948313	2.20435	0.243962	1.1667	0.302736	0.0245385	1.42291	0.00196528	0.437625	0.06435	0.574811	0.560756	1.1014	0.811694
9	13.2	0.100315	2.60528	0.102663	2.28014	0.279619	1.25246	0.362389	0.028104	1.42049	0.00527282	0.464254	0.0736772	0.602129	0.499755	1.03453	0.69225
9	13.29	0.0922185	2.55127	0.0631406	2.11483	0.345214	1.14698	0.325176	0.0135983	1.25883	0.0208613	0.362643	0.057982	0.507235	0.422442	1.04674	0.630911
9	13.38	0.07925	2.77449	0.046717	2.12628	0.348001	1.13911	0.333774	0.0154561	1.26717	0.0172119	0.372561	0.0534287	0.549037	0.475929	1.08263	0.61189
9	13.66	0.0914041	2.60031	0.00948668	2.09826	0.279939	1.30181	0.29737	0.00351625	1.14547	0.00417293	0.395656	0.0387265	0.576232	0.497872	1.08869	0.452178
9	14.04	0.0315636	1.83576	0.00447743	2.41005	0.164595	1.71734	0.217032	8.58669e-05	1.53458	0.00725079	0.292938	0.162015	0.601975	0.846033	1.15519	0.534118
9	14.51	0.0385215	0.806106	5.96316e-05	2.51311	0.164531	2.84878	0.198567	0.00924926	1.28983	0.004715	0.00455492	0.146789	0.322721	0.56481	1.41361	0.446462
9	15.51	0.0271233	0.840925	0.00157499	2.77055	0.17531	2.84078	0.152779	0.00196114	0.983354	0.0169111	0.00412248	0.189273	0.245718	0.576556	1.53043	0.449419
9	16.51	0.01617	0.852078	0.00815575	2.93331	0.17696	2.71654	0.10575	0.000195257	0.672036	0.0374237	0.0452053	0.230568	0.166261	0.567229	1.56771	0.43406
9	17.51	0.00724541	0.838322	0.0197958	2.98378	0.166896	2.46821	0.0625707	0.00563119	0.387298	0.0645965	0.132013	0.263559	0.0942153	0.536319	1.50816	0.399341
9	18.51	0.00167635	0.800891	0.0349075	2.91634	0.146019	2.10248	0.0285585	0.0178927	0.165661	0.094402	0.247452	0.281946	0.0393195	0.486654	1.35637	0.348051
9	19.51	7.1393e-06	0.74308	0.050888	2.73255	0.118712	1.65184	0.00742047	0.0344344	0.0350483	0.122124	0.362334	0.28317	0.00777261	0.423656	1.13791	0.286694
9	20.51	0.00188712	0.669731	0.065336	2.44499	0.0904674	1.18729	3.34397e-05	0.0519467	0.000553958	0.144369	0.45404	0.269446	0.000304755	0.354032	0.894697	0.223451
9	20.58	0.00208752	0.659438	0.0643042	2.40213	0.0880807	1.16576	1.302e-07	0.0526559	0.00116021	0.148725	0.449947	0.267796	0.00067576	0.340405	0.877423	0.21322
9	20.68	0.00170796	0.629948	0.0465195	2.14569	0.0817093	1.20474	4.78051e-05	0.0500648	0.00042456	0.176181	0.374633	0.264413	0.00182007	0.265796	0.850798	0.147824
9	20.77	0.000128095	0.780844	0.020824	2.16611	0.0809831	1.20546	5.80041e-05	0.0496064	0.000550334	0.170521	0.374952	0.265109	4.07743e-05	0.333681	0.838951	0.05982
9	20.96	0.00239978	0.315683	0.00268889	2.48534	0.0809805	1.18061	0.000340299	0.0441721	0.0047743	0.0995453	0.442288	0.200207	0.00327093	0.536856	0.92938	0.0288133
9	21.05	0.00332635	0.23551	0.00668332	2.74559	0.119704	1.13667	0.00246106	0.0268394	0.00835348	0.118475	0.451489	0.118494	0.00619706	0.385407	0.756465	0.05607
9	21.53	0.0537875	0.2804	0.00382215	2.90539	0.200688	0.90113	0.000161773	0.000324697	0.015829	0.0917425	0.324734	0.0452401	0.00121796	0.316225	0.509295	0.0439529
9	22.53	0.0521583	0.352923	0.0209062	2.6414	0.325131	1.13089	0.00614407	0.000518239	0.0155938	0.116112	0.551289	0.0331596	0.0278264	0.11525	0.485467	0.0636584
9	23.53	0.0460454	0.346123	0.0513983	2.22729	0.460108	1.28115	0.0211224	0.000738169	0.014208	0.135935	0.790329	0.0207043	0.0905348	0.00848503	0.407916	0.0827855
9	24.53	0.0365173	0.289956	0.088486	1.71208	0.583601	1.33687	0.0418262	0.000914481	0.0118257	0.1474	0.982196	0.0101516	0.17052	0.0251721	0.289795	0.0972226
9	25.53	0.0260102	0.21922	0.122735	1.1755	0.677826	1.30445	0.0618529	0.000992732	0.00896562	0.149124	1.08882	0.00316082	0.244079	0.152312	0.171242	0.104461
9	25.62	0.025639	0.21082	0.126721	1.12606	0.692296	0.317709	0.0662301	0.000887356	0.00838245	0.152387	1.12164	0.00271079	0.247152	0.169463	0.160987	0.104456
9	25.91	0.0396491	0.12753	0.176293	0.94197	0.908268	0.209711	0.164952	0.00032307	0.00171812	0.258638	1.74642	0.00157338	0.186462	0.239361	0.117925	0.0914824
9	26	0.0676703	0.125577	0.274709	0.937638	0.898654	0.205886	0.163975	0.000137513	0.00193594	0.259938	1.75369	0.00174488	0.215629	0.30866	0.0839476	0.0987404
9	26.38	0.0369188	0.181963	0.421955	0.682672	0.500101	0.0732756	0.127956	0.0445445	0.0181004	0.29017	1.83478	0.013531	0.168367	0.436314	0.0117121	0.072549
9	26.47	0.0228308	0.211451	0.500588	0.52165	0.370734	0.0596166	0.172356	0.0253288	0.0163046	0.213083	1.65867	0.00981387	0.217677	0.4015	0.0143807	0.0280017
9	26.56	0.0376396	0.206826	0.581008	0.485914	0.33356	0.0408038	0.157274	0.0470376	0.0163021	0.195498	1.84832	0.00922146	0.210316	0.440494	0.00143211	0.0176778
9	26.84	0.045778	0.21722	0.56915	0.493705	0.442855	0.0472764	0.123101	0.13579	0.0532105	0.251793	1.62221	0.0468672	0.122073	0.435576	0.00228165	0.0431103
9	26.94	0.0729016	0.198692	0.54604	0.466831	0.367711	0.0458828	0.139083	0.0963354	0.0475352	0.238467	1.59444	0.0770261	0.102012	0.44115	0.00185214	0.0443346
9	27.12	0.0188778	0.189886	0.461061	0.42386	0.304702	0.0103496	0.195482	0.0483739	0.0334705	0.127457	1.62149	0.0350194	0.0916714	0.467925	0.00734447	0.06399
9	27.21	0.0114793	0.179396	0.429198	0.335943	0.251619	0.0220974	0.273005	0.0356321	0.0264419	0.144647	1.79391	0.00383574	0.101034	0.484817	0.00368169	0.0359285
9	28.21	0.00839701	0.190155	0.469171	0.310108	0.354896	0.0325265	0.354028	0.123335	0.000722024	0.247473	2.4559	0.0200088	0.0438232	0.693959	0.00932525	0.0711978
9	29.21	0.00468783	0.195175	0.475014	0.237221	0.438264	0.0405437	0.406035	0.250025	0.0144159	0.341404	2.7593	0.0471135	0.00835511	0.891649	0.0167434	0.108118
9	30.22	0.00167873	0.196809	0.450619	0.149935	0.484531	0.0446033	0.418148	0.392745	0.0649916	0.39473	2.61562	0.0779426	0.000321768	1.0392	0.0236027	0.133033
9	30.5	0.000133021	0.268007	0.578628	0.139925	0.502413	0.0730993	0.531246	0.626955	0.112306	0.436904	2.43016	0.115268	0.0474488	0.716262	0.00505265	0.111517
9	30.99	0.000761388	0.341385	0.448237	0.0960231	0.219254	0.043463	0.516509	0.444138	0.0637371	0.312955	1.8978	0.130783	0.0264975	0.628959	0.0304998	0.0586518
9	31.28	0.00594602	0.357766	0.640125	0.0492636	0.287589	0.0135658	0.443317	0.408201	0.0296306	0.443225	1.79278	0.0947221	0.0872073	0.364183	0.00571001	0.143642
9	31.76	0.0277515	0.0510639	0.808699	0.0368185	0.0440074	0.00510267	0.566371	0.263957	0.129029	0.24069	1.52275	0.061879	0.0331467	0.244007	0.0138873	0.104024
9	32.76	0.0518412	0.242766	1.24397	0.171356	0.00166083	0.0134535	0.230618	0.165729	0.134856	0.0508341	1.34791	0.0493168	0.00684592	0.0173315	0.291035	0.0905881
9	32.85	0.0668793	0.263628	1.26407	0.184464	0.00362262	0.0140657	0.207506	0.158238	0.135173	0.0408113	1.30188	0.0476449	0.0111514	0.0101308	0.325287	0.0884508
9	33.85	0.0456302	0.36658	1.06129	0.064234	0.0109988	0.00536819	0.244741	0.277541	0.266424	0.0556877	1.28789	0.0150195	0.0342564	0.0125637	0.497563	0.0622987
9	34.85	0.02272	0.437066	0.771658	0.00454383	0.0719848	0.000455483	0.245124	0.404557	0.398049	0.0670757	1.12148	0.000280841	0.0667634	0.0133109	0.646475	0.0327328
9	35.72	0.00804562	0.437971	0.529951	0.00791169	0.15676	0.000785627	0.214233	0.494421	0.478596	0.0772659	0.933717	0.00613164	0.0924718	0.0124877	0.716784	0.0144984
9	35.81	0.0061347	0.426156	0.625498	0.0130949	0.215156	0.00612563	0.190367	0.442451	0.48666	0.132873	1.15586	0.0215548	0.0540661	0.0135756	0.58149	0.0226484
9	35.91	0.00784607	0.464549	0.526134	0.0275817	0.161142	0.00156986	0.171013	0.539638	0.534206	0.184099	1.17874	0.0372739	0.032227	0.0139533	0.470784	0.00598896
9	36.91	0.0291834	0.181851	0.397435	0.00976398	0.00107205	0.00465302	0.151662	0.278219	0.615252	0.113035	0.717642	0.123482	0.00603021	0.0582427	0.327914	2.07235e-05
10	0.01	0.143304	2.03727	0.721926	0.00118981	0.136232	0.867005	0.105304	0.582471	0.033669	0.093468	0.00663844	0.259634	0.0273338	0.113642	0.0267754	0.0973352
10	0.2	0.10076	2.20392	0.510631	0.000886532	0.0620808	0.940655	0.209533	0.74413	0.0337809	0.084412	0.0512454	0.135828	0.0388367	0.0628781	0.0252922	0.0424254
10	0.3	0.0902556	2.23901	0.448358	0.000261442	0.0553632	0.917717	0.194827	0.76815	0.0339789	0.0611942	0.0134498	0.188999	0.0370952	0.0714565	0.00690459	0.0473716
10	0.39	0.0722417	2.30721	0.492748	0.000333854	0.0520302	0.801427	0.276877	0.661603	0.0372582	0.0956175	0.00987029	0.153605	0.0500651	0.104823	0.0120818	0.0494998
10	0.68	0.0864345	2.12358	0.512283	0.0186965	0.00446586	0.795449	0.472386	0.778545	0.0852667	0.021501	0.00686197	0.137943	0.0197823	0.186716	0.00972813	0.0677309
10	1.06	0.942653	2.22338	0.661407	0.0117607	0.0070647	0.981076	0.364462	0.829464	0.00591889	0.102228	9.96464e-05	0.0765233	0.00158762	0.192713	0.000446412	0.00123694
10	1.45	1.51923	2.3316	1.06174	0.00137268	0.0182899	1.16851	0.274402	0.507272	0.000108218	0.282334	0.00309418	0.161726	0.0243984	0.245902	0.0113645	0.000455375
10	1.55	1.64177	2.28171	1.10006	0.00561488	0.00387757	1.19992	0.248962	0.396834	0.000308249	0.276898	0.00193295	0.115448	0.0337975	0.247304	0.0112998	0.000376582
10	1.74	1.63496	2.12346	1.01244	0.0022244	0.00110624	1.27863	0.298129	0.185061	0.00102888	0.278052	0.0119434	0.109366	2.44125e-05	0.173756	0.00245358	0.00768286
10	1.83	1.72186	5.03276	1.12151	1.36796	2.06359	1.29522	0.317256	0.156632	0.000930236	0.329857	7.85974e-05	0.0723785	5.53618	5.74054	1.85869	0.00925279
10	2.11	1.83456	5.29311	0.986262	1.21579	1.68004	1.51223	0.273693	0.153739	0.00179272	0.315676	0.00246942	0.133406	5.46206	5.43287	1.77956	0.716525
10	2.69	2.44531	4.2392	1.2105	1.30142	2.12795	1.42735	0.280428	0.0117685	0.000127379	0.250382	0.0164113	0.35192	5.63849	5.82801	2.4466	0.861344
10	3.69	2.41941	4.1403	1.48384	1.49595	2.93193	2.3298	0.0944798	0.0156337	0.0193823	0.135712	0.00166537	0.846926	6.00085	6.25041	2.37458	0.415102
10	4.07	2.27583	3.95526	1.52137	1.4396	2.96584	2.52328	0.0480016	0.0200988	0.0353626	0.0939044	0.000398803	1.05322	5.87256	6.06251	2.29919	0.256266
10	4.17	2.05249	3.81102	1.71925	1.14814	2.96529	2.7968	0.0620314	0.0743552	0.062292	0.104622	0.0167438	0.984567	6.15679	6.36666	2.54724	0.226289
10	4.55	1.76085	3.79301	2.12978	1.03255	3.21541	2.61356	0.0691098	0.23959	0.0554671	0.277282	0.0018642	1.1834	6.80471	7.37761	2.4307	0.271445
10	4.74	1.90021	3.77937	1.65682	0.946142	3.33493	2.45845	0.062594	0.321046	0.0248908	0.20747	0.0123221	1.19465	6.57763	7.06708	2.51808	0.255711
10	4.92	1.65586	4.06871	1.7352	0.976987	3.42689	2.58323	0.0754095	0.418006	0.0305958	0.339504	0.00308324	1.34343	7.13569	6.8377	2.5212	0.270814
10	5.02	1.70779	4.15546	2.01089	0.964299	3.52337	2.28179	0.132617	0.440184	0.0463527	0.361181	0.00426865	1.34921	7.58886	7.09688	2.52415	0.296165
10	5.4	1.8911	4.36984	1.87033	0.877447	2.8218	1.99067	0.234592	0.281192	0.0630782	0.490615	0.00420227	1.29551	7.50497	6.63475	2.59675	0.490271
10	5.98	1.66815	4.24117	3.08026	1.36731	4.13343	1.69799	0.316764	0.596785	0.222276	0.596737	0.0310266	1.2976	9.90234	8.62823	2.98153	0.77894
10	6.17	1.51819	4.23593	3.29791	1.37958	4.34964	1.92473	0.173534	0.677554	0.281048	0.529712	0.00600183	1.34203	10.7512	9.30528	3.23703	1.12927
10	6.46	1.32783	4.41763	3.78634	1.38174	4.09758	1.66097	0.280743	0.51949	0.271172	0.763658	8.40441e-05	1.54144	10.9904	9.6063	3.34388	1.33486
10	6.65	1.38663	4.52167	3.93031	1.49484	4.60878	1.48308	0.179088	0.528862	0.365786	0.873451	0.000713496	1.81408	12.3027	11.0259	3.27157	1.22072
10	6.93	1.47668	4.67063	3.96084	1.54894	4.67287	1.4974	0.167507	0.859067	0.507101	1.28417	0.0316735	1.40817	13.8464	13.3826	3.66898	1.50632
10	7.03	1.64982	4.88412	4.13688	1.69883	4.70106	1.31025	0.124877	0.672354	0.421964	1.43087	0.0464282	1.36364	14.5279	14.088	3.60565	1.62905
10	7.82	2.22489	5.36883	5.67987	2.16263	4.39711	1.06933	0.113916	1.15371	0.422482	2.09192	0.045824	1.5718	17.7302	16.828	4.80471	2.04671
10	8.3	1.77564	5.22926	8.19559	2.5349	5.86526	1.47398	0.0324745	1.59953	0.462024	2.42574	0.287311	1.64792	20.5604	17.923	5.31777	1.91192
10	9.3	3.16415	5.8546	9.72794	4.66024	8.00477	1.03617	0.00520422	1.81	0.30479	2.60566	0.225161	1.33188	28.5051	26.388	7.81339	2.57825
10	10.15	3.68383	6.17219	9.93774	5.6267	9.09385	0.611775	0.0786125	1.68595	0.168645	2.4979	0.154895	0.98264	32.4436	29.0057	8.8365	2.93982
10	11.13	4.0804	6.18539	13.8005	6.87493	12.8031	0.258694	0.00531229	2.21785	0.0533427	1.85397	0.104261	2.09205	47.2777	39.2483	11.4169	5.64262
10	11.51	4.03466	5.81994	14.2631	6.64307	13.3533	0.284625	0.000844846	2.24699	0.0878573	1.74062	0.305174	2.2796	52.8753	40.9927	11.6251	6.35378
10	11.9	4.44554	6.00487	16.2582	7.84779	15.919	0.0698194	0.0839262	2.52688	0.150255	1.6593	0.388584	3.01997	58.0469	44.6349	13.2652	7.57255
10	11.99	4.59804	6.1589	16.5745	7.98776	15.471	0.116284	0.099933	2.3559	0.0920219	1.35782	0.269092	2.962	57.8089	44.3657	13.4417	7.19197
10	12.08	4.54673	6.20932	16.041	7.1866	14.7694	0.105499	0.0930131	2.40571	0.0880261	1.34009	0.175293	2.9361	56.3021	44.0259	13.1109	6.98583
10	12.18	4.53366	3.21734	15.4567	6.79092	13.2024	0.142053	0.101053	2.23396	0.134784	1.19149	0.174207	2.78969	53.7206	42.0022	12.9736	7.18015
10	12.46	3.94388	3.49914	15.1743	6.5736	13.1698	0.133227	0.10048	2.15916	0.196734	1.30731	0.136597	2.64086	49.882	39.4242	12.4847	7.90279
10	12.55	3.74695	3.49947	15.3339	6.69647	12.5212	0.118163	0.133479	2.21724	0.177664	1.25745	0.0740777	2.65545	50.8402	40.1714	13.1137	7.5176
10	12.74	3.67334	3.42338	15.7778	5.76836	13.3017	0.177448	0.0848905	2.63198	0.291675	1.32078	0.0855094	2.92634	52.9408	42.8956	13.0117	8.23081
10	13.02	3.33973	2.68501	14.4005	5.54564	12.4778	0.12413	0.0355956	2.09025	0.39661	1.39018	0.06645	3.07903	45.1379	40.8078	11.246	7.72004
10	13.11	3.31934	2.70806	13.2015	5.74202	12.2505	0.121771	0.0203021	1.96632	0.297347	1.40594	0.0732993	2.69334	41.8475	38.7794	10.9871	7.32041
10	13.21	3.31495	2.65833	13.0584	5.47439	11.4787	0.143492	0.0263668	1.83099	0.382045	1.30575	0.092851	2.64291	41.7728	37.964	11.2084	7.48558
10	13.39	3.47585	2.96029	14.2106	5.5703	12.3419	0.0959814	0.0210933	2.40435	0.456013	1.3476	0.0730149	2.83482	43.0447	39.8686	11.2614	7.43672
10	13.49	3.48011	2.92923	15.0108	5.3087	12.4806	0.104824	0.0374106	2.51161	0.583469	1.31521	0.0717661	3.18617	43.9603	40.7586	11.493	7.8191
10	13.58	3.31432	2.93565	14.9303	4.8739	12.0664	0.140295	0.0356507	2.50682	0.58003	1.29497	0.109411	3.23311	41.5259	38.3348	10.5925	7.78117
10	13.67	3.04534	2.94212	15.1316	4.66938	12.1795	0.143095	0.0279159	2.86814	0.764093	1.46562	0.17722	3.37561	40.6342	38.9987	10.6878	7.14467
10	13.77	2.78113	2.80712	14.7269	4.4174	12.0237	0.208944	0.0118328	3.19117	0.86084	1.32705	0.149793	3.45185	38.7499	37.0873	10.8522	6.83371
10	14.05	2.06972	1.72493	13.0482	4.54501	11.184	0.240504	0.00954355	2.73304	0.583047	1.36819	0.166412	3.0815	36.5049	33.3147	9.99427	6.50134
10	14.24	1.36326	1.63733	12.0692	5.03701	11.0326	0.0321654	0.0106177	2.6729	0.466852	0.981847	0.150658	2.74549	33.8631	32.7369	10.0524	5.35811
10	14.34	1.74632	1.65394	11.8316	4.93534	10.7954	0.0598453	0.00241376	2.83418	0.481436	1.0953	0.222656	3.06471	34.4644	33.1062	9.56629	5.71738
10	14.53	1.80281	1.66295	11.9079	4.4265	10.1713	0.0709844	0.223176	2.39988	0.540284	1.23337	0.155605	2.82764	33.0498	30.2994	9.39743	6.21023
10	15.53	2.04342	1.35919	11.4088	4.03215	10.1111	0.0700179	0.156205	1.91323	0.539214	1.02294	0.162114	2.87183	31.6722	28.1827	8.13599	5.36279
10	16.53	2.20342	1.04986	10.1386	3.48086	9.35882	0.0642838	0.0927126	1.37581	0.511716	0.765181	0.158132	2.71376	28.5237	24.761	6.67513	4.29216
10	17.53	2.259	0.754221	8.32989	2.80634	8.06742	0.0544028	0.0417023	0.841882	0.458683	0.49092	0.142205	2.38097	23.8719	20.1216	5.0474	3.0896
10	18.53	2.20075	0.49247	6.04167	2.0691	6.29757	0.0423822	0.0101113	0.397188	0.386761	0.250582	0.117117	1.93114	17.4497	13.8316	3.36073	1.9129
10	19.53	2.03347	0.281115	3.69038	1.36955	4.29581	0.0305223	0	0.116125	0.306582	0.0880459	0.0887763	1.44276	10.192	7.07553	1.88388	0.972294
10	19.85	1.96389	0.227437	3.06767	1.17275	3.71552	0.0272303	0.000755985	0.0635224	0.283035	0.0556973	0.0814846	1.29212	8.3708	5.55999	1.51026	0.752485
10	20.85	2.01478	0.297557	3.01217	0.866915	3.47094	0.0377505	0.0560538	0.00167268	0.426519	0.094614	0.258111	0.946297	6.43928	4.99093	1.44708	1.25242
10	20.94	2.01399	0.301055	3.01745	0.836631	3.4258	0.0356622	0.0767784	0.000596837	0.448464	0.0930216	0.271832	0.91494	6.22665	4.90398	1.43156	1.29973
10	21.13	2.15593	0.278941	3.41331	0.834034	3.55745	0.00387358	0.370091	0.000374607	0.678416	0.0432119	0.241805	0.932815	6.56904	4.73194	1.1919	1.53397
10	21.71	0.768532	0.313641	2.40229	0.727231	2.60871	0.00295827	0.436379	0.00265775	0.33535	0.0420541	0.0479161	0.909572	5.60589	3.87961	1.426	1.44579
10	21.99	1.08999	0.0333823	2.40537	0.236971	0.00444425	0.0207039	0.41953	0.000102815	0.573216	0.0475513	0.0615283	1.02921	0.0432666	0.29711	0.0921935	1.03829
10	22.99	0.957099	0.0406965	1.77924	0.218877	0.0300531	0.0536784	0.898692	0.00301326	0.712641	0.0452889	0.00102079	0.832527	0.141196	0.64892	0.083979	1.28826
10	23.07	0.948432	0.0404575	1.71808	0.215003	0.0315219	0.0643158	0.922997	0.00331786	0.710516	0.044619	0.00281972	0.79815	0.150581	0.674459	0.0839529	0.0952648
10	24.07	1.23369	0.000421978	1.44159	0.123834	0.000765012	0.0221801	1.10538	0.0111503	0.606769	0.0934154	0.0447785	0.294628	0.45862	0.713795	0.197709	0.0472994
10	25.07	1.21875	0.0262606	0.939764	0.0516577	0.0147849	0.00121351	1.12878	0.067307	0.438587	0.138399	0.122501	0.0220685	0.826972	0.577188	0.328176	0.011519
10	25.13	1.20162	0.0286289	0.905932	0.0498275	0.017371	0.000966041	1.13991	0.598059	0.434034	0.140739	0.12713	0.11737	0.84165	0.562353	0.335548	0.0110678
10	25.32	0.985601	0.0257003	0.806768	0.0733909	0.0337204	0.00515939	1.3759	0.515257	0.522391	0.148993	0.127404	0.166788	0.783958	0.497883	0.353879	0.0255129
10	25.61	0.722351	0.0123175	1.16419	0.116359	0.00437446	0.0295044	1.52457	0.621915	0.809631	0.11793	0.0781982	0.0754428	1.02752	0.554951	0.737859	0.00799697
11	0.01	1.46756	0.0845755	0.218679	0.163369	0.00213817	0.461999	0.00135117	0.0105751	0.178375	0.0373066	0.0125911	0.129064	0.717565	0.0065843	0.420922	2.74888
11	0.4	1.30972	0.0832294	0.156922	0.317186	0.00443296	0.525637	0.107581	0.0318925	0.143432	0.0492597	0.0154028	0.16065	0.96393	0.0820236	0.714873	3.14257
11	0.98	0.824325	0.0375701	0.139586	0.307496	0.0619966	0.321071	0.0760453	0.00803714	0.147714	0.0448925	0.00136643	0.0360508	1.36187	0.173498	0.582213	3.39984
11	1.98	0.777227	0.0627443	0.183371	0.21863	0.0396056	0.271553	0.0525216	0.00280056	0.216247	0.0342522	0.00223258	0.0320651	1.23699	0.160601	0.683592	3.44609
11	2.98	0.710087	0.0960864	0.232198	0.136058	0.019797	0.217871	0.0303034	0.000160667	0.298355	0.0238274	0.00330448	0.0276581	1.08652	0.14349	0.782101	3.41648
11	3.98	0.625111	0.134874	0.283433	0.0671001	0.00559906	0.162861	0.0123458	0.000910337	0.388663	0.014416	0.00453699	0.0229887	0.917429	0.122589	0.8683	3.30397
11	4.98	0.526905	0.173822	0.333386	0.0196995	1.25643e-05	0.110395	0.00179051	0.00553506	0.478931	0.00686742	0.00585438	0.0182688	0.73916	0.0990565	0.932881	3.1079
11	5.98	0.422107	0.208079	0.37789	0.00028503	0.00481089	0.0648513	0.00083239	0.0139782	0.560758	0.00192047	0.00716222	0.0137396	0.562768	0.0747383	0.968887	2.8337
11	6.98	0.318582	0.234887	0.413141	0.0112329	0.0195684	0.0301174	0.00969146	0.0255585	0.628028	1.70779e-05	0.00836387	0.00963597	0.399594	0.0518245	0.973086	2.49413
11	7.98	0.22405	0.253294	0.436508	0.0498521	0.0417616	0.00849206	0.026516	0.0391238	0.677686	0.00119856	0.00938173	0.0061533	0.259394	0.0322748	0.946419	2.11132
11	8.98	0.144463	0.263513	0.447042	0.10984	0.0679	0.000180978	0.0482912	0.0533663	0.709272	0.00511957	0.0101714	0.00342189	0.148631	0.017311	0.893743	1.71627
11	9.98	0.0829387	0.266495	0.44554	0.183771	0.0947622	0.00364946	0.0720026	0.0671441	0.724101	0.0111778	0.0107253	0.00149919	0.0697682	0.007258	0.822764	1.34181
11	10.37	0.0628523	0.268628	0.442975	0.215363	0.105792	0.00772305	0.0821004	0.0715453	0.728649	0.0151143	0.0104709	0.00084183	0.0479989	0.00424459	0.785328	1.21446
11	10.86	0.00434224	0.392133	0.46803	0.295059	0.164531	0.0200334	0.14547	0.0546785	0.67003	0.136668	2.05716e-05	0.00754095	0.0353765	0.00911723	0.414443	1.24831
11	11.05	0.0383817	0.357666	0.45654	0.359396	0.189348	0.00823265	0.133632	0.165267	0.777494	0.176602	5.47708e-05	0.0123959	0.0255849	0.00840361	0.506174	0.262878
11	11.44	0.0176831	0.352535	0.506396	0.359528	0.165482	0.0160346	0.190208	0.162269	0.631675	0.0835212	0.00363202	0.0266507	0.0416357	0.0214725	1.10843	0.138969
11	11.54	0.0152388	0.35864	0.572161	0.366673	0.17356	0.0118859	0.166019	0.149976	0.634303	0.101864	0.00219971	0.054487	0.0467228	0.0257716	1.28609	0.132615
11	11.93	0.0301169	0.221552	0.356574	0.136433	0.0710512	0.00631798	0.0642489	0.217905	0.595917	0.00559771	0.00114984	0.105712	0.0731471	0.0498273	1.49311	0.068057
11	12.12	0.0644414	0.259615	0.346756	0.157153	0.0273712	0.00018636	0.069791	0.169111	0.681032	0.00403023	0.000176964	0.104872	0.102302	0.106691	1.40724	0.132014
11	12.22	0.0345278	0.209633	0.335202	0.177183	0.0372606	0.0118523	0.132787	0.222782	0.706746	0.000411432	0.00777876	0.0948736	0.0618996	0.0701378	1.39436	0.131704
11	12.51	0.00517354	0.15742	0.332309	0.25254	0.0242383	7.77294e-05	0.158579	0.367234	0.724148	0.0176373	0.0391857	0.0445887	0.12137	0.244074	1.57497	0.09727
11	13.51	3.1248e-06	0.146102	0.187762	0.332057	0.016047	0.0122231	0.0875621	0.338723	0.526064	0.00516816	0.0705425	0.0469941	0.0905828	0.297692	1.3618	0.207347
11	14.51	0.00628599	0.132333	0.0623314	0.41161	0.00827605	0.056019	0.0292327	0.290137	0.324616	6.727e-07	0.110383	0.0474041	0.0583679	0.346167	1.08806	0.355275
11	15.51	0.0247995	0.116559	0.0015603	0.479935	0.00253098	0.130928	0.000864485	0.224395	0.149738	0.00565339	0.151978	0.0455312	0.0295333	0.382761	0.777432	0.513375
11	16.51	0.0541395	0.0993649	0.0289101	0.527033	6.293e-05	0.22802	0.0126903	0.152192	0.0356973	0.0219849	0.18596	0.0415387	0.00918053	0.402573	0.473835	0.647504
11	17.51	0.0909726	0.0814489	0.124847	0.547644	0.00105577	0.333365	0.057276	0.0881114	3.24198e-05	0.0446923	0.205695	0.0360364	0.00036571	0.403752	0.229963	0.736209
11	17.98	0.111997	0.0745895	0.18161	0.54325	0.00328803	0.39313	0.0888506	0.0598793	0.00684342	0.0541675	0.217644	0.0338806	0.000173036	0.407754	0.143732	0.77808
11	18.07	0.131291	0.0895703	0.176911	0.501138	0.013533	0.490046	0.124038	0.0302933	0.000224725	0.0392275	0.276032	0.0421458	4.34e-08	0.481609	0.121086	0.915292
11	18.45	0.0787323	0.170006	0.0175394	0.472122	0.00140199	0.682731	0.0974016	0.050249	0.00324621	0.00133451	0.0536215	0.161879	0.034263	0.418416	0.123824	1.23854
11	18.74	0.114042	0.132229	0.0384896	0.525148	0.00357633	0.991449	0.136183	0.013357	0.0145355	0.0947497	0.117791	0.133031	0.0873792	0.468588	0.0757474	1.32511
11	19.74	0.48938	0.235177	0.067301	0.450069	0.000921274	1.12271	0.0540981	6.58595e-05	0.00320902	0.0296618	0.00142152	0.112021	0.165163	0.177989	0.0817194	1.19401
11	20.74	1.02405	0.346648	0.0867306	0.314479	0.0137499	0.920886	0.00345119	0.00950963	0.000127249	0.000770849	0.0715386	0.0776744	0.250303	0.0168595	0.0757014	0.948566
11	21.19	1.27273	0.394585	0.0867231	0.256098	0.0229103	0.767938	0.000287807	0.0197422	0.0014651	0.00122852	0.151703	0.0630346	0.288664	3.71504e-05	0.0715264	0.824302
11	21.68	1.29276	0.362209	0.0018478	0.386933	0.0270921	0.629051	0.0789628	0.0284507	2.604e-07	0.0136304	0.167721	0.10799	0.327358	0.00066925	0.153278	0.622495
11	22.08	1.4479	0.42485	0.0313184	0.111951	0.134522	0.393239	0.00127815	0.0695086	7.161e-07	0.0164517	0.0952482	0.11989	0.190642	0.00038524	0.0889588	0.471553
11	22.18	1.62957	0.468318	0.0231042	0.105534	0.149142	0.318392	0.0032427	0.0600769	0.00246816	0.00783763	0.0948355	0.143534	0.214341	0.00288493	0.1056	0.364644
11	23.18	1.64866	0.0870092	0.0636263	0.062768	0.0613847	0.283244	0.00870129	0.0801273	0.00335078	0.154749	0.136876	0.229495	0.588457	0.0168732	0.0664973	0.381217
11	23.75	1.43609	0.000230128	0.0805782	0.042572	0.0229993	0.233286	0.0119399	0.0823291	0.00342992	0.28431	0.153135	0.271439	0.784339	0.0497706	0.048368	0.367227
11	23.95	1.25347	0.0151989	0.0198731	0.0372087	0.000953563	0.166082	0.0178957	0.105963	0.00148563	0.387357	0.139632	0.345071	0.884575	0.0397944	0.0951031	0.348577
11	24.95	1.26706	0.0213858	0.0130291	0.0283069	0.000217781	0.132271	0.0118344	0.100201	0.00174559	0.336626	0.160409	0.304129	1.01757	0.0438944	0.0763278	0.400619
11	25.95	1.26357	0.0287805	0.00713769	0.0198706	4.6655e-06	0.0991892	0.00680664	0.092939	0.00202409	0.283602	0.18188	0.259965	1.14515	0.0479356	0.0572445	0.454575
11	26.95	1.23925	0.0373144	0.0027061	0.012347	0.000392748	0.0682702	0.00303401	0.0841633	0.00231294	0.229702	0.203273	0.213839	1.25407	0.0516979	0.0388385	0.508481
11	27.95	1.19143	0.0468184	0.000290129	0.00623365	0.0014439	0.0412044	0.000714386	0.0740048	0.0026002	0.176772	0.223612	0.167485	1.33711	0.0549121	0.0224341	0.559819
11	28.95	1.1192	0.0570174	0.000395135	0.00201758	0.00318938	0.0197914	4.9042e-06	0.0627749	0.00287056	0.127022	0.241808	0.123024	1.39173	0.05729	0.00958417	0.605739
11	29.95	1.02381	0.0675475	0.00334022	9.24637e-05	0.00562149	0.00568609	0.000998829	0.0509766	0.00310627	0.0828608	0.256807	0.0827706	1.41776	0.0585735	0.00180924	0.643425
11	30.95	0.908891	0.077993	0.00913234	0.000679644	0.00868707	7.26516e-05	0.00371784	0.039262	0.00329278	0.0466151	0.267758	0.0489445	1.41639	0.0585923	0.000214613	0.670498
11	31.95	0.780387	0.0879371	0.0174172	0.00377452	0.0122887	0.0033758	0.00810115	0.0283373	0.00341638	0.0201585	0.27414	0.0233359	1.38978	0.0573095	0.00513431	0.685385
11	32.95	0.646138	0.0970103	0.0275466	0.00914045	0.0162965	0.0151477	0.0140067	0.0188361	0.00347215	0.00458328	0.275837	0.00702772	1.34091	0.054836	0.0160022	0.687541
11	33.95	0.514795	0.104926	0.0387355	0.016358	0.0205591	0.0341976	0.0212232	0.0111962	0.00346085	2.73203e-05	0.273117	0.000254042	1.27356	0.0514055	0.0315381	0.677511
11	34.95	0.394184	0.1115	0.0502324	0.0249055	0.024924	0.0588788	0.0294922	0.00561214	0.00339193	0.005736	0.266553	0.0024529	1.19212	0.0473191	0.0501316	0.6568
11	35.95	0.28973	0.116646	0.0614373	0.0342507	0.0292535	0.0874207	0.0385272	0.00204794	0.00327548	0.0203138	0.256903	0.0124606	1.10129	0.0428836	0.0702176	0.627595
11	36.95	0.203814	0.120367	0.0719476	0.0439129	0.033432	0.118177	0.0480375	0.000299851	0.00312547	0.0420386	0.244984	0.0287808	1.00567	0.0383638	0.0905128	0.592384
11	37.95	0.136257	0.122731	0.0815461	0.0535072	0.0373758	0.149761	0.0577468	7.35847e-05	0.00295435	0.0691413	0.231577	0.0498299	0.909306	0.0339588	0.110099	0.553583

## Sheet: LODs_2017
		LODs																				Permutation Thresholds
Chromosome	Position (cM)	Seed Weight (g/100 seeds)	Water Uptake (%)	Cooking Time (min)	Total Flavor	Beany	Vegetative	Earthy	Starchy	Sweet	Bitter	Seed-coat Perception	Cotyledon Texture	L*	a*	b*	Seed-coat Postharvest Non-darkening (0=nondarkening, 1=darkening)	Yield (kg/ha)			p-values	Seed Weight (g/100 seeds)	Water Uptake (%)	Cooking Time (min)	Total Flavor	Beany	Vegetative	Earthy	Starchy	Sweet	Bitter	Seed-coat Perception	Cotyledon Texture	L*	a*	b*	Seed-coat Postharvest Non-darkening (0=nondarkening, 1=darkening)	Yield (kg/ha)
1	0.01	0.277367	0.108466	0.0282381	0.00650651	0.00357063	0.235732	0.203129	0.192608	0.398335	0.0064694	0.000756701	0.316243	0.156705	0.610361	0.967777	0.472412	0			0.05	2.94	2.96	2.8	2.91	3.02	3.08	2.95	3.06	2.97	2.98	2.99	2.85	2.99	2.97	2.97	2.9	2.81
1	0.11	0.226473	0.117343	0.0424951	0.0114378	0.00998471	0.178742	0.119035	0.140049	0.338916	0.0132414	0.000655904	0.385637	0.0970146	0.466597	1.02195	0.470811	0.000748715			0.1	2.64	2.61	2.61	2.67	2.62	2.7	2.65	2.65	2.61	2.63	2.68	2.62	2.64	2.59	2.65	2.58	2.55
1	0.2	0.221948	0.109037	0.0351681	0.00306194	0.00999144	0.0617296	0.15697	0.126908	0.343374	0.0150892	0.000320183	0.314984	0.184897	0.496021	1.13387	0.468921	3.08574e-05
1	0.4	0.181376	0.0967722	0.00650019	0.00342504	0.0132509	0.035972	0.121169	0.0309856	0.212487	0.0019382	0.0323482	0.24813	0.391154	0.632715	1.09322	0.453506	0.00896371
1	0.65	0.155391	0.119059	0.024683	0.0213376	0.0936975	0.041448	0.0251568	0.0195191	0.30592	3.6022e-05	0.122355	0.180492	0.376987	0.601358	1.3773	0.430769	0.016291
1	1.05	0.214365	0.00632709	0.0531193	0.0877201	0.141313	0.0235357	0.0011047	0.0962658	0.331724	0.0681081	0.28315	0.614788	0.319044	0.476853	1.46273	0.387361	0.220153
1	1.14	0.18711	0.0178466	0.0629027	0.0763396	0.124829	0.00236152	0.00446961	0.16717	0.368127	0.0744448	0.285937	0.590541	0.266485	0.488371	1.58177	0.374163	0.197955
1	1.24	0.208446	0.00139251	0.0454153	0.141895	0.0949386	0.00224124	0.00140779	0.246695	0.470295	0.0475581	0.166346	0.703777	0.200632	0.515888	1.57914	0.362864	0.23867
1	1.34	0.245387	0.0008634	0.0345337	0.155044	0.0917043	0.023699	0.000166113	0.19412	0.442041	0.0447487	0.161381	0.769376	0.22034	0.518844	1.48251	0.350304	0.304417
1	1.53	0.335018	0.00728658	0.0272524	0.123071	0.0686375	4.8174e-06	0.00178652	0.367281	0.393458	0.0685292	0.0983658	0.58649	0.286948	0.608709	1.73219	0.347566	0.622314
1	1.83	0.275421	0.0078868	0.0831823	0.0117452	0.0619885	0.01242	0.0568057	0.511757	0.23587	0.0821331	0.0252878	0.649115	0.383352	0.746928	1.72287	0.3045	1.03599
1	1.92	0.287198	0.0205601	0.101753	0.0131783	0.0752687	0.00291915	0.0241727	0.534598	0.206849	0.061751	0.0323691	0.718184	0.385532	0.737022	1.47453	0.287865	1.09842
1	2.02	0.31505	0.0335479	0.103299	0.00886456	0.0593976	0.00627612	0.0207789	0.518029	0.167258	0.0246162	0.0354435	0.745997	0.364507	0.954793	1.72991	0.27356	1.1199
1	2.21	0.132641	0.0986881	0.0256534	3.42643e-05	0.0766919	0.0502124	0.0534004	0.734866	0.194385	0.00250568	0.0193993	1.11851	0.532803	1.26415	1.766	0.208111	1.00988
1	2.31	0.147148	0.0814371	0.0120032	0.00204516	0.0956678	0.0240835	0.0531431	0.798925	0.187884	5.70276e-05	0.0156218	1.02544	0.398306	1.01605	1.60912	0.191598	0.93724
1	2.4	0.199892	0.0845379	0.00511282	0.00166745	0.105814	0.0332353	0.0889984	0.782587	0.159749	0.000901049	0.027157	1.20421	0.38731	1.00522	1.57341	0.163215	0.830124
1	2.89	0.342387	0.0146963	0.000405248	6.24092e-05	0.17414	0.0319952	0.307433	0.609394	0.186747	0.00538737	0.0343592	0.996874	0.272186	0.908502	1.16956	0.0376225	0.602693
1	3.18	0.451984	0.0119029	0.0013089	0.000182258	0.150219	0.036408	0.385909	0.367081	0.20846	0.00414398	0.0403935	0.900615	0.345883	1.17277	1.5879	0.00509802	0.565429
1	3.57	0.325935	0.00449754	0.052058	0.0196152	0.199625	0.0665441	0.274514	0.317161	0.220982	0.00237914	0.109061	0.754444	0.237886	0.957691	1.49922	0.0025721	0.352252
1	3.95	0.282144	0.0262229	0.000650458	0.00239561	0.476654	0.0564631	0.324155	0.274178	0.225598	0.000358419	0.311512	0.768784	0.186693	0.855466	1.27954	0.00126114	0.453206
1	4.05	0.323796	0.0352695	0.00019977	0.000705597	0.429893	0.0583513	0.35346	0.205618	0.198601	0.0079031	0.341009	0.744375	0.210751	0.713089	1.22962	0.00841535	0.409202
1	4.33	0.465024	0.032733	0.00438032	0.00644002	0.369538	0.010354	0.23448	0.289165	0.231751	0.00303375	0.345608	0.829215	0.229256	0.658355	0.901286	0.00502231	0.287489
1	4.62	0.454752	0.0464884	0.0164549	0.000909338	0.404017	0.0173613	0.311615	0.201661	0.34014	1.43871e-05	0.551143	1.10937	0.146427	0.434187	0.80256	0.00502214	0.518723
1	4.82	0.465445	0.233132	0.0958816	0.0867751	0.182126	0.00349641	0.240034	0.156353	0.316687	0.0493216	0.452332	1.1334	0.100437	0.296258	0.86783	0.0054041	0.582044
1	4.92	0.414431	0.198139	0.121047	0.166252	0.118242	0.000687738	0.22271	0.197878	0.325313	0.13581	0.40245	1.12238	0.145505	0.260903	0.982044	0.000117983	0.637628
1	5.02	0.277912	0.289249	0.0966628	0.168514	0.102109	0.00737783	0.244261	0.285934	0.337222	0.125905	0.359559	1.23393	0.156635	0.327137	0.981617	0.343392	0.649429
1	5.12	0.283871	0.310492	0.111701	0.101632	0.095413	0.00874065	0.293914	0.292288	0.364668	0.0890815	0.306468	1.29717	0.218595	0.328153	1.14379	0.368293	0.595693
1	5.41	0.518911	0.217281	0.159721	0.0872238	0.0559254	0.00920562	0.385282	0.198752	0.366232	0.0938818	0.29547	1.35431	0.23006	0.560519	1.36466	0.396691	0.789392
1	6.4	0.621752	0.0101693	0.0770536	0.00152052	0.197285	0.0193121	0.688839	0.179613	0.284558	0.0138827	0.15711	1.58096	0.76599	0.916621	1.47806	0.398946	0.423835
1	7.4	0.505716	0.00328399	0.0822378	0.044851	0.115032	0.0279783	1.31708	0.118318	0.111552	0.0334946	0.127763	2.27827	0.738588	0.732001	1.29825	0.426895	0.364893
1	8.38	0.354793	0.000194475	0.0734223	0.129963	0.0467459	0.0313957	1.67935	0.0553003	0.0127078	0.0551638	0.0924498	2.40956	0.571527	0.468538	1.0017	0.448994	0.252984
1	9.38	0.608455	0.00290726	0.0690935	0.0811331	0.182628	0.0578805	1.07968	0.141538	0.178059	0.0208693	0.11128	2.2882	0.539542	0.646018	1.10443	0.428292	0.296763
1	10.03	0.745763	0.00623868	0.0581114	0.0492327	0.297389	0.0698395	0.625827	0.202418	0.355379	0.00647676	0.120384	1.87526	0.486883	0.71896	1.10719	0.410492	0.293572
1	11.03	0.642843	0.0248913	0.0367253	0.121563	0.284791	0.0497678	1.4386	0.15172	0.215078	6.87456e-05	0.130748	2.00278	0.763543	0.634607	0.962331	0.370283	0.383596
1	12.03	0.474627	0.0507356	0.015948	0.201949	0.235702	0.0247803	2.11315	0.0911093	0.0818249	0.00418157	0.132449	1.60663	0.881679	0.422048	0.588024	0.328446	0.414236
1	12.23	0.448978	0.0562209	0.0108173	0.213	0.223488	0.0218589	2.23092	0.0807589	0.0593778	0.00624214	0.121503	1.50659	0.874272	5.39462e-05	0.503891	0.317453	0.410693
1	12.33	0.55176	0.0588201	0.00106154	0.193463	0.231892	0.0354196	2.4394	0.0940792	0.0383411	0.00754403	0.0413028	1.65804	0.822481	0.00124321	0.49492	0.294905	0.397079
1	12.52	0.705009	0.0305273	0.0261131	0.302146	0.360047	0.0342328	2.91404	0.200245	0.0565912	0.0072621	0.0130118	1.39561	0.984818	0.0111837	0.378883	0.291554	0.329171
1	12.91	0.720799	0.0436997	0.126169	0.336338	0.38687	0.0468104	3.45079	0.142282	0.134029	0.00163813	0.0788546	1.51136	0.923423	0.0160986	0.100796	0.257831	0.444739
1	13.21	0.42549	0.00915284	0.153009	0.436041	0.65732	0.01907	3.19359	0.014288	0.0262006	0.00107934	0.20659	1.7197	0.947376	0.0769606	0.133429	0.253315	0.396765
1	13.31	0.503682	0.00894196	0.212648	0.340756	0.480813	0.028831	2.88742	0.0335869	0.00281137	0.00199746	0.1757	1.90039	0.959819	0.0791746	0.142378	0.27139	0.426428
1	13.4	0.571757	0.0134815	0.180076	0.348869	0.434011	0.0139875	2.57698	0.091838	0.0124565	5.82211e-05	0.199077	2.02262	1.0668	0.0871655	0.111276	0.267081	0.370621
1	13.5	0.58196	0.0200531	0.200039	0.290585	0.301293	0.00666978	2.28237	0.181988	0.0443548	2.03763e-05	0.17951	2.22923	1.01133	0.12587	0.116554	0.263349	0.285554
1	13.8	0.621702	0.0258169	0.229837	0.377682	0.381176	0.108257	1.91048	0.127741	0.000754466	0.00496858	0.35867	1.9366	1.01545	0.113619	0.132431	0.259486	0.468652
1	14.8	0.509673	0.00256815	0.288641	0.354293	0.227161	0.153361	1.09738	0.128179	0.0730617	0.00706081	0.4438	1.24351	1.54741	0.832452	0.323459	0.270844	0.297727
1	15.8	0.977024	0.00132327	0.470893	0.353034	0.205383	0.178497	1.05882	0.278398	0.0412032	0.000355121	0.430462	0.635976	1.89325	1.01981	0.392424	0.253822	0.182532
1	16.8	1.30094	0.0138811	0.605625	0.301323	0.148678	0.195091	0.857385	0.431689	0.0125314	0.00255693	0.358501	0.172308	1.9661	1.08564	0.378078	0.236779	0.0820263
1	16.89	1.23823	0.00941214	0.662431	0.37558	0.126223	0.232575	0.914228	0.549916	0.00893493	0.00615761	0.339865	0.228875	2.17381	1.16709	0.400394	0.242337	0.082701
1	17.18	1.00955	0.00384715	0.84412	0.330675	0.239235	0.27749	0.656089	0.454325	0.0588016	0.00424363	0.351904	0.137158	2.18884	1.08615	0.340015	0.314085	0.100543
1	17.28	0.963148	0.00839738	0.842042	0.346978	0.19752	0.256056	0.549055	0.553384	0.0280685	0.00239603	0.245861	0.143866	2.32718	1.21262	0.318795	0.308865	0.0623091
1	17.47	0.925131	0.00867325	0.775819	0.272912	0.153636	0.263118	0.46555	0.560786	0.000154265	0.0083249	0.272121	0.104616	2.20262	1.30543	0.378568	0.287948	0.0499363
1	17.56	0.83729	0.00863844	0.66899	0.351626	0.248722	0.226191	0.569161	0.50063	0.00834619	0.00892011	0.29884	0.0662388	2.21942	1.32207	0.358802	0.266548	0.0433744
1	17.85	0.984197	0.0306678	0.566227	0.266651	0.242816	0.195753	0.688538	0.551094	0.00936633	0.00150309	0.160786	0.0196535	2.15818	1.41388	0.35423	0.245694	0.0157154
1	18.04	1.10035	0.0517048	0.707499	0.219608	0.173126	0.200589	0.643278	0.58817	0.0336669	0.130801	0.137443	0.0654626	2.38234	1.30486	0.373829	0.245512	0.000747522
1	19.04	0.981679	0.0756828	0.774266	0.210374	0.212717	0.234145	0.661796	0.613085	0.0312228	0.219244	0.206303	0.0547372	2.44285	1.45901	0.372288	0.236699	0.00190493
1	20.04	0.851996	0.105999	0.84021	0.197888	0.25722	0.27002	0.674044	0.633446	0.0284875	0.338327	0.29513	0.0439643	2.47914	1.61606	0.365763	0.228327	0.00371087
1	21.04	0.715249	0.142937	0.902593	0.181834	0.305815	0.307273	0.677997	0.647669	0.025487	0.490963	0.405306	0.033484	2.48615	1.76895	0.35344	0.220352	0.00624155
1	22.04	0.576421	0.186126	0.958151	0.16218	0.356982	0.34458	0.671751	0.654211	0.0222716	0.677407	0.535809	0.0237114	2.46014	1.90912	0.334877	0.212729	0.00953314
1	23.04	0.44124	0.234292	1.00335	0.139336	0.40853	0.380318	0.653856	0.651778	0.0189143	0.893909	0.682121	0.015103	2.399	2.0277	0.310167	0.20542	0.0135555
1	24.04	0.315769	0.285205	1.03475	0.114257	0.457847	0.412738	0.623646	0.63955	0.0155158	1.13226	0.836178	0.0081155	2.30225	2.11682	0.280022	0.198384	0.0181917
1	25.04	0.205884	0.33589	1.0494	0.0884302	0.502288	0.440175	0.581512	0.617364	0.0121939	1.3807	0.987858	0.00314292	2.17098	2.17045	0.245738	0.191586	0.0232347
1	26.04	0.116645	0.383063	1.04523	0.0636711	0.539578	0.461271	0.529029	0.585801	0.00907804	1.62568	1.12721	0.000458412	2.00782	2.18481	0.20906	0.184988	0.02841
1	27.04	0.0516984	0.423627	1.02144	0.0417717	0.568097	0.475133	0.46889	0.546168	0.00629634	1.85361	1.24617	0.000171864	1.81703	2.15848	0.171953	0.178555	0.0334209
1	28.04	0.0128559	0.455086	0.978811	0.0241083	0.587009	0.481422	0.404576	0.500351	0.00395569	2.05212	1.33928	0.00221227	1.60479	2.09256	0.136335	0.172251	0.0380006
1	29.04	2.387e-06	0.475856	0.919831	0.0113852	0.596251	0.48036	0.339819	0.450588	0.00213493	2.21083	1.40379	0.00634933	1.37949	1.99089	0.103818	0.166037	0.0419538
1	30.04	0.0113364	0.485461	0.848569	0.00361036	0.596422	0.472644	0.277983	0.399174	0.000873468	2.32186	1.43941	0.012241	1.15188	1.86016	0.0755301	0.159875	0.0451737
1	31.04	0.0438378	0.484621	0.770043	0.000268342	0.588616	0.459321	0.221587	0.348199	0.000174338	2.38066	1.44809	0.0194865	0.934138	1.70955	0.0520558	0.153726	0.0476377
1	32.04	0.0937974	0.475102	0.689264	0.00056867	0.574223	0.441603	0.172116	0.299347	6.4015e-06	2.38726	1.43363	0.0276806	0.737303	1.54938	0.0334955	0.147545	0.0493872
1	33.04	0.157281	0.45929	0.610334	0.00365749	0.554735	0.420717	0.130113	0.253814	0.000313174	2.34774	1.40105	0.0364545	0.567982	1.38909	0.0195901	0.141285	0.0505031
1	33.12	0.162829	0.450604	0.600545	0.00447897	0.544934	0.415726	0.00365014	0.255409	0.000313478	2.33069	1.39229	0.157522	0.127784	0.890661	0.0187839	0.141104	0.0516401
1	33.4	0.172571	0.252371	0.475775	0.0297174	0.320191	0.316228	0.00536519	0.37636	0.255078	1.94346	1.16238	0.152581	0.0851113	0.724164	0.0194724	0.149349	0.0791911
1	34.37	0.334875	0.0889927	0.226483	0.0393173	0.123758	0.452964	0.0363303	0.253714	0.0666982	1.51478	0.966051	0.324695	0.000412777	0.247449	0.00059586	0.171228	0.00147208
1	34.84	0.570334	0.124762	0.221971	0.0903717	0.0765149	0.451794	0.0023109	0.0567702	0.144751	1.54562	1.47992	0.171612	0.00527566	0.0951703	2.77977e-05	0.190024	0.00532579
1	35.12	0.654096	0.0730712	0.138034	0.0807052	0.0273828	0.691646	0.0100696	0.0791358	0.0582271	1.18501	1.33841	0.0676238	0.0121271	0.12091	0.00878694	0.205777	4.2532e-06
1	35.22	0.649565	0.074338	0.141475	0.0482291	0.0329322	0.948998	0.000790271	0.0738953	0.053543	1.19516	1.3378	0.046133	0.0003204	0.122161	0.00367379	0.209094	0.000261593
1	35.31	0.669963	0.0653007	0.158063	0.0175998	0.0320208	0.97021	1.47343e-05	0.0717024	0.056296	1.33327	1.30128	0.0452609	0.00850035	0.122802	0.0194228	0.225361	0.0014988
1	35.5	0.733976	0.0954909	0.139129	0.0319518	0.039352	0.996843	0.00108504	0.0471541	0.0783905	1.46557	1.51135	0.0487494	0.0529456	0.223487	0.0716924	0.208914	0.0326361
1	35.59	0.755593	0.132022	0.115682	0.0436249	0.0254899	1.13026	0.0125702	0.0372796	0.0733022	1.48818	1.52484	0.0659697	0.0442952	0.253554	0.134228	0.213226	0.044051
1	35.69	0.771415	0.135002	0.140993	0.0954741	0.0142097	1.16777	0.012162	0.0176166	0.103112	1.36782	1.67088	0.0610387	0.0159839	0.243431	0.135388	0.233173	0.0370179
1	35.88	1.20162	0.0842152	0.126341	0.122478	0.00107168	1.07423	0.047149	5.11252e-05	0.240401	1.39505	1.531	0.109404	0.0313439	0.234105	0.110801	0.238345	0.0742266
1	35.97	1.25315	0.0905127	0.137278	0.150077	0.000876116	0.905391	0.0562811	0.0102394	0.195383	1.31664	1.42796	0.132417	0.0642976	0.228651	0.107524	0.233225	0.100211
1	36.97	1.68337	0.119542	0.142592	0.132816	0.000135104	0.772265	0.0537329	0.00560611	0.405824	1.43448	2.04482	0.251474	0.0692263	0.305646	0.0748754	0.16833	0.134956
1	37.97	2.09075	0.148441	0.14005	0.108931	0.00308031	0.586568	0.0481018	0.0692159	0.679906	1.462	2.64982	0.40149	0.0711739	0.38465	0.0429794	0.0951583	0.166548
1	38.97	2.40766	0.174407	0.128762	0.0814531	0.00966106	0.376302	0.0398764	0.200345	0.975438	1.39102	3.14517	0.558175	0.0697009	0.460707	0.0176205	0.0242956	0.187468
1	39.97	2.58791	0.195056	0.110251	0.0545171	0.0185649	0.189509	0.0303534	0.375493	1.25081	1.2365	3.46844	0.693813	0.0650526	0.52954	0.00309752	0.000228631	0.193985
1	40.92	2.62644	0.206835	0.0859402	0.0325577	0.0277335	0.0735695	0.022449	0.560043	1.44627	1.04572	3.59258	0.786664	0.0550996	0.577548	0.000235532	0.0166445	0.18679
1	41.1	2.65173	0.170874	0.0280768	0.0249643	0.0358745	0.10151	0.0336408	0.685999	1.00643	1.06118	3.95724	0.824874	0.0119858	0.439318	0.00195645	0.00714765	0.158169
1	41.2	2.68551	0.116093	0.0115139	0.0313069	0.0395924	0.0979745	0.0374017	0.632917	1.04946	1.05337	4.32923	0.69035	0.0274962	0.327814	0.00275607	0.00331105	0.124229
1	41.29	2.71843	0.139236	0.01413	0.0876081	0.00968451	0.0473892	0.0734152	0.628613	1.12279	0.851456	4.38453	0.746406	0.0260548	0.324276	0.00246076	0.00166617	0.107945
1	41.57	3.001	0.188983	0.0026923	0.117233	0.0410001	0.0264902	0.120631	0.620531	1.80403	1.11571	4.28185	0.865463	0.000799471	0.105769	5.25357e-05	0.00129647	0.0601575
1	42.57	4.55261	0.119433	0.00282836	0.10825	0.000987502	0.0280015	0.267316	0.844601	2.06084	0.807646	4.188	0.608459	0.000868673	0.119839	0.000936811	0.31041	0.0922024
1	42.65	4.61606	0.114642	0.00347515	0.110492	0.000416857	0.0252098	0.274769	0.844773	2.07598	0.774485	4.13805	0.581352	0.000740361	0.120855	0.00132665	0.332441	0.0954992
1	42.84	4.54379	0.112063	0.0257833	0.191559	0.00104618	0.000146735	0.267786	0.815566	2.28461	0.918573	3.75838	0.545339	0.000377775	0.143219	0.00871659	0.354799	0.117181
2	0.01	0.697813	0.114348	0.018893	1.11582	0.162457	0.207957	0.589849	0.0865106	0.129733	0.00314103	0.04561	0.518981	3.42209e-05	0.242416	0.00858187	0.0243388	0.000249941
2	1.01	1.06831	0.111955	0.000168457	0.888087	0.162974	0.112591	0.531454	0.0822639	0.0381479	0.0213646	0.116743	0.755074	0.00131337	0.398673	0.000854307	0.0197502	0.0234669
2	1.72	1.28827	0.10149	0.00546521	0.664929	0.149868	0.0529758	0.413839	0.0641963	0.00453142	0.0804979	0.176099	0.762138	0.00391396	0.440442	0.000209817	0.0167087	0.0595901
2	2	1.51377	0.0789814	0.00400827	0.710775	0.220907	0.0135726	0.239481	0.00217768	0.00108318	0.129818	0.223077	0.693781	0.00168108	0.325201	0.000377623	0.0141136	0.061011
2	2.38	1.23149	0.175704	0.00541745	0.6084	0.113697	0.00799395	0.151321	0.000134518	0.0255615	0.187354	0.205157	0.709491	3.09225e-05	0.265909	0.000543433	0.0203778	0.0945807
2	2.87	0.75652	0.24939	0.0225376	1.07193	0.120941	0.00035894	0.257137	0.00735081	0.04617	0.433091	0.302619	0.570298	0.000931256	0.209145	0.00133856	0.0261414	0.295827
2	2.96	0.860579	0.239617	0.00995648	1.13995	0.107639	0.000803291	0.303974	0.00966748	0.0700878	0.442151	0.263093	0.496888	0.00263961	0.200969	0.00100788	0.0203534	0.326318
2	3.15	0.75349	0.346709	0.0799235	0.955607	0.0447663	0.00199115	0.325919	8.68e-08	0.0360262	0.261983	0.190639	0.66445	0.0499402	0.0817511	0.00445874	0.0204506	0.254538
2	4.15	1.62812	0.104287	0.00156296	0.716225	0.0889043	0.000954062	0.217346	0.0382169	0.000525986	0.0837041	0.0571867	0.759233	0.0412467	0.0976566	0.0156008	0.0310195	0.070976
2	4.55	1.89284	0.0446704	0.00388489	0.580781	0.0991823	0.00242343	0.170656	0.0700349	0.00165918	0.0326176	0.0216856	0.771404	0.0409142	0.0949434	0.0234855	0.035062	0.027635
2	4.74	1.70429	0.0485291	0.0243038	0.411342	0.040833	0.0149988	0.266763	0.115947	8.9187e-05	0.0112838	0.00966874	0.746434	0.175796	0.0523188	0.100033	0.0258251	0.0302804
2	4.93	1.6496	0.0549091	0.0142773	0.536525	0.0447414	0.010406	0.346783	0.150439	0.00385637	0.000969317	0.00224914	0.730684	0.0937604	0.129233	0.0761407	0.0317821	0.065583
2	5.22	1.46678	0.0127507	0.00054799	0.602068	0.0342137	0.000229282	0.15985	0.0947408	0.00161331	0.0500136	0.00150667	0.523035	0.0119359	0.152817	0.0405189	0.023721	0.08886
2	5.69	1.52529	0.000511577	0.0675802	0.395519	0.00493039	0.00217113	0.0324995	0.152842	0.0140887	0.0379932	0.00767748	0.5774	0.0462444	0.0543339	0.141178	0.0167487	0.0647936
2	5.79	1.65429	2.9512e-05	0.0633923	0.376879	0.00273559	0.00435543	0.0213335	0.136592	0.0207937	0.0380577	0.0170129	0.494474	0.0506166	0.046382	0.14551	0.0117082	0.039476
2	5.98	1.63755	0.00376423	0.0737492	0.280765	0.00262572	0.00257466	0.0200377	0.241321	0.0324438	0.067691	0.00313734	0.383185	0.0491908	0.0390156	0.234687	0.0162627	0.0341429
2	6.17	1.79288	0.00132437	0.053927	0.299	0.00261073	0.0211147	0.0140412	0.325323	0.012805	0.141871	0.000138142	0.429936	0.0804376	0.0367433	0.26293	0.010577	0.0683894
2	6.74	2.03937	0.142311	0.0334233	0.0185246	0.0222621	0.0504186	0.00368514	0.300024	0.00174156	0.00363842	0.0167438	0.547443	0.0603151	0.11422	0.0792208	0.0109863	0.0784779
2	6.84	2.25912	0.196231	0.0433759	0.0297787	0.0132439	0.100163	0.0115846	0.268197	0.000112428	0.0120931	0.0153229	0.695129	0.0335387	0.134033	0.0661068	0.0108882	0.095865
2	7.21	2.01707	0.264069	0.0146213	0.0400454	0.0335355	0.147627	0.140447	0.270096	0.01766	0.00527082	0.00336626	0.541847	0.04532	0.152557	0.100765	0.00777999	0.0299093
2	7.4	2.42623	0.00799263	0.0217648	0.0221693	0.0632294	0.123221	0.174585	0.230193	0.0211013	0.0227746	0.00676296	0.543477	0.128281	0.0405397	0.152766	0.0117731	0.0151166
2	7.69	2.70303	5.04525e-05	0.0602538	0.0459851	0.0557574	0.444948	0.246586	0.148251	0.0150582	0.00315303	0.00141456	0.376005	0.0521461	0.0156114	0.0486537	0.0114242	0.0571605
2	7.79	2.73881	0.000122366	0.105842	0.0289999	0.0589462	0.446642	0.285897	0.101033	0.00870404	0.348532	0.000926568	0.290798	0.090902	0.00214528	0.112628	0.0112736	0.0651727
2	8.79	2.80384	0.00213255	0.126446	0.0174553	0.0994239	0.481592	0.339402	0.107728	0.0107149	0.430558	0.00399119	0.311355	0.077447	2.12226e-05	0.121372	0.000933708	0.123506
2	9.79	2.80973	0.00683739	0.14736	0.0075595	0.151958	0.50963	0.39121	0.112485	0.0128106	0.514897	0.00942526	0.325643	0.0620839	0.00179173	0.128134	0.00374182	0.202254
2	10.79	2.7479	0.0143278	0.166936	0.00122831	0.215009	0.528288	0.434322	0.11456	0.0148543	0.593426	0.0172495	0.331142	0.0458275	0.00866173	0.132114	0.0283869	0.299195
2	11.79	2.61377	0.0243642	0.183211	0.000474774	0.284817	0.535627	0.461604	0.113412	0.0166836	0.657571	0.0272016	0.326133	0.0301738	0.0210043	0.132705	0.0739286	0.408884
2	12.79	2.40724	0.0363713	0.194308	0.00645208	0.355787	0.53062	0.468422	0.108879	0.018141	0.700964	0.0387222	0.310315	0.0167848	0.0377896	0.129657	0.127015	0.523205
2	13.79	2.13406	0.0495532	0.19895	0.0185874	0.42165	0.513382	0.454384	0.10127	0.019112	0.720968	0.0510301	0.285049	0.00700504	0.0567172	0.123165	0.180032	0.632886
2	14.79	1.80853	0.0630702	0.196847	0.0347283	0.476888	0.485201	0.423265	0.0913108	0.0195468	0.71858	0.063268	0.253062	0.00146783	0.075123	0.113835	0.23095	0.729319
2	15.79	1.45762	0.0761864	0.188774	0.0522367	0.51782	0.448339	0.381292	0.0799601	0.0194669	0.697355	0.0746595	0.21771	2.28501e-05	0.0909781	0.102538	0.279606	0.806057
2	16.68	1.15887	0.0890944	0.177521	0.0654174	0.536674	0.410264	0.335818	0.070327	0.0198726	0.669894	0.0841588	0.185826	0.00177821	0.0999686	0.0932439	0.32141	0.849131
2	17.36	1.14696	0.267424	0.13713	0.197636	0.254248	0.333033	0.0591689	0.119093	0.107918	0.748413	0.1217	0.136424	0.0343365	0.334398	0.213718	0.351423	0.438425
2	18.35	0.770948	0.110447	0.0798076	0.117931	0.0544504	0.31301	0.0997715	0.00185268	0.00250928	0.629056	0.178178	0.333339	0.0984907	0.561069	0.180102	0.356671	0.372268
2	18.54	0.695004	0.164362	0.121411	0.131567	0.0280808	0.348911	0.0778192	0.00172563	0.00447812	1.08132	0.0796906	0.253861	0.11692	0.54671	0.147938	0.432411	0.555969
2	18.92	0.624791	0.107601	0.0801439	0.239737	0.0180574	0.289738	0.0658024	0.0342137	0.0564683	1.54537	0.0500476	0.246304	0.195966	0.642298	0.191105	0.436905	0.615049
2	19.02	0.543127	0.0346937	0.105403	0.306207	0.00369035	0.280325	0.0506016	0.0425821	0.046819	1.7105	0.010163	0.273536	0.20969	0.669733	0.131935	0.437068	0.669365
2	19.3	0.683812	0.0414876	0.119604	0.476292	0.00160309	0.228707	0.092473	0.0788759	0.126333	1.6976	0.00153415	0.326076	0.103868	0.875913	0.0972427	0.492078	0.603485
[truncated: 919 more rows]

## Sheet: LODs_Combined
		LODs																			Permutation Thresholds
[truncated: 1,051 more rows]
